# Supplementary material for: Optogenetic silencing of hippocampal inputs to the retrosplenial cortex causes a prolonged disruption of spatial working memory
Source: eLife. 2025 Aug 28;13:RP96515. doi: 10.7554/eLife.96515 (PMC12393878; doi:10.7554/eLife.96515)
Supplement: Figure 3—source code 1. [file elife-96515-fig3-code1.zip › Remondes_eLife-VOR-RA-2024-96515R1_Performance_in_a_Given_Session.unk]

{
  "metadata": {
    "kernelspec": {
      "name": "python",
      "display_name": "Python (Pyodide)",
      "language": "python"
    },
    "language_info": {
      "codemirror_mode": {
        "name": "python",
        "version": 3
      },
      "file_extension": ".py",
      "mimetype": "text/x-python",
      "name": "python",
      "nbconvert_exporter": "python",
      "pygments_lexer": "ipython3",
      "version": "3.8"
    }
  },
  "nbformat_minor": 4,
  "nbformat": 4,
  "cells": [
    {
      "cell_type": "markdown",
      "source": "# <font color = 'steelblue'> Performance Analyses",
      "metadata": {}
    },
    {
      "cell_type": "markdown",
      "source": "### <font color='firebrick'> Imports\n***",
      "metadata": {}
    },
    {
      "cell_type": "code",
      "source": "import pandas as pd\nimport numpy as np\nimport re\nimport os\nimport matplotlib.pyplot as plt\nimport seaborn as sns\nimport matplotlib.lines as mlines\nimport matplotlib.patches as mpatches\n\n#from collect_and_organize_position_data_optogenetics import collect_and_organize_position_data\nfrom file_lists import get_file_list\n\n%matplotlib inline\n%run data_prep_functions.ipynb",
      "metadata": {},
      "outputs": [],
      "execution_count": 2
    },
    {
      "cell_type": "code",
      "source": "#import statsmodels.api as sa\n#import statsmodels.formula.api as sfa\n",
      "metadata": {},
      "outputs": [],
      "execution_count": 3
    },
    {
      "cell_type": "markdown",
      "source": "### <font color=firebrick> Inputs\n***",
      "metadata": {}
    },
    {
      "cell_type": "code",
      "source": "path = \"D:\\RATS\\Position_Data\"",
      "metadata": {},
      "outputs": [],
      "execution_count": 4
    },
    {
      "cell_type": "markdown",
      "source": "### <font color=firebrick> Definitions\n***\n**run type:** 's' > sample run; 't' > test run (within a trial)\n\n**stim condition:** '0' > non-illuminated trial within protocol runs; '1' > illuminated trial within protocol runs; '-1' > corresponds to runs from baseline sessions, which do not classify as non-illuminated because the optogenetic inhibition protocol had not started yet.\n\n**outcome:** '0' > incorrect trial; '1' > correct trial\n\n**baseline runs:** from the sessions prior to initiation of the optogentic inhibition protocol\n\n**protocol runs:** from sessions that are part of the optogenic inhibition protocol\n***",
      "metadata": {}
    },
    {
      "cell_type": "markdown",
      "source": "## <font color= 'seagreen'> Data preparation",
      "metadata": {}
    },
    {
      "cell_type": "markdown",
      "source": "### Collect the pruned timestamped position and CP rois from all rats in the given path",
      "metadata": {}
    },
    {
      "cell_type": "code",
      "source": "data, rois = collect_pruned_position_and_cp_rois_all_rats_in_path(path)",
      "metadata": {},
      "outputs": [],
      "execution_count": 5
    },
    {
      "cell_type": "code",
      "source": "first_row_runs = data.groupby(['session', 'run_nr']).head(1)",
      "metadata": {},
      "outputs": [],
      "execution_count": 6
    },
    {
      "cell_type": "code",
      "source": "# Collect one row per run (in this case the first)\nfirst_row_runs = first_row_runs.drop(['timestamp', 'x', 'y', 'x_diff'], axis=1).reset_index()\n\n#Only TEST Runs\nfirst_row_test_runs = first_row_runs[first_row_runs['run_type'] == 't']\n\n#Separate by stim conditions\nbaseline_runs = first_row_test_runs[first_row_test_runs['stim_condition']== -1]\nprotocol_runs = first_row_test_runs[(first_row_test_runs['stim_condition'] == 0) | (first_row_test_runs['stim_condition'] == 1)]\nbaseprot_runs= first_row_test_runs[(first_row_test_runs['stim_condition'] == 0) | (first_row_test_runs['stim_condition'] == 1) | (first_row_test_runs['stim_condition'] == -1)]",
      "metadata": {},
      "outputs": [],
      "execution_count": 7
    },
    {
      "cell_type": "code",
      "source": "def add_trial_nr(group):\n    group['trial_nr']=range(1,len(group)+1)\n    return group",
      "metadata": {},
      "outputs": [],
      "execution_count": 12
    },
    {
      "cell_type": "markdown",
      "source": "## <font color= 'seagreen'> ANALYSES",
      "metadata": {}
    },
    {
      "cell_type": "markdown",
      "source": "### RATION OF CORRECT TRIALS - baseline sessions and protocol sessions (non-illuminated and illuminated trials)",
      "metadata": {}
    },
    {
      "cell_type": "code",
      "source": "sns.set(style=\"white\", context='talk')    \nplt.figure(figsize=(6,4),dpi=300)\n\n# Show means\ng=sns.pointplot(\n    x='stim_condition', y='outcome', hue='group',\n    data=baseprot_runs,\n    dodge=.1, \n    join=True,            \n    markers=\"o\", scale=.5, linewidth=1.5,\n    ci=95,\n    errwidth=.7,\n    palette=[ 'lightgreen', 'purple']\n)\n\n\ng.set(\n   ylim=(0.6, 1)# xlim=(-0.6, 3.5)\n)\n\n# ------------------------------------- LEGEND -------------------------------------------- \ng.legend_.remove()\n\nnoillum_line = mlines.Line2D([], [], color='purple', marker='o', markersize=6, linewidth=1, label='CTRL')\nillum_line = mlines.Line2D([], [], color='lightgreen', marker='o', markersize=6, linewidth=1, label='ARCH')\nplt.legend(handles=[noillum_line, illum_line], frameon=False, loc='upper right', bbox_to_anchor=(1.4, 1.05))\n\nsns.despine()\n\n#plt.savefig(r'D:\\Plots\\performance3.tif' , dpi=300, bbox_inches='tight')",
      "metadata": {},
      "outputs": [
        {
          "data": {
            "image/png": "iVBORw0KGgoAAAANSUhEUgAACKQAAASoCAYAAAAg+4BsAAAAOXRFWHRTb2Z0d2FyZQBNYXRwbG90bGliIHZlcnNpb24zLjMuNCwgaHR0cHM6Ly9tYXRwbG90bGliLm9yZy8QVMy6AAAACXBIWXMAAC4jAAAuIwF4pT92AAEAAElEQVR4nOzdeZjVddk/8PvMDAMMqzKsA4IbLghuqOSKiVsumbuSZmqaW+XTT02zbDMy055yyR4zc0Ehl9yXREOFAnIFXHABBQYEhp2ZYQaG8/uDRx5tzkGY+c45zPB6XZdX+Lm/577vU6Zc17z9fFPpdDodAAAAAAAAAACQkIJ8LwAAAAAAAAAAQMsikAIAAAAAAAAAQKIEUgAAAAAAAAAASJRACgAAAAAAAAAAiRJIAQAAAAAAAAAgUQIpAAAAAAAAAAAkSiAFAAAAAAAAAIBECaQAAAAAAAAAAJAogRQAAAAAAAAAABIlkAIAAAAAAAAAQKIEUgAAAAAAAAAASJRACgAAAAAAAAAAiRJIAQAAAAAAAAAgUQIpAAAAAAAAAAAkSiAFAAAAAAAAAIBECaQAAAAAAAAAAJAogRQAAAAAAAAAABIlkAIAAAAAAAAAQKIEUgAAAAAAAAAASJRACgAAAAAAAAAAiRJIAQAAAAAAAAAgUQIpAAAAAAAAAAAkSiAFAAAAAAAAAIBECaQAAAAAAAAAAJAogRQAAAAAAAAAABIlkAIAAAAAAAAAQKIEUgAAAAAAAAAASJRACgAAAAAAAAAAiRJIAQAAAAAAAAAgUUX5XoBN3/e///144okn1v35xRdfHJdcckkeN9o4a9asifHjx8ekSZPi9ddfjzlz5sTSpUtj5cqVUVJSEl26dIntt98+9txzzzjkkEOiT58++V4ZAAAAAAAAAJq1VDqdTud7CTZdr776agwfPjw++5dJcwmkrFq1KkaOHBl33313lJeXb9BnUqlUHHjggXHxxRfHoEGDmnhDAAAAAAAAAGiZ3JBCVitWrIjLL788mmNm6b333osrrrgi3n777Y36XDqdjhdffDFefvnlGD58eFx++eVRXFzcRFsCAAAAAAAAQMtUkO8F2DStWbMmrrjiipg9e3a+V9lokyZNilNOOWWjwyiftWbNmrjnnnvirLPOiuXLlye4HQAAAAAAAAC0fAIpZPTLX/4yxowZk+81Ntorr7wS3/rWt6KqqiqRfq+++mqcf/75sXLlykT6AQAAAAAAAMDmwCt7qOeGG26Ie+65J99rbLSFCxfG9773vazhkS233DKOPfbY+PKXvxy9evWKjh07xoIFC+L111+Phx56KF5//fWMn3v11Vfjl7/8ZfzsZz9ryvUBAAAAAAAAoMUQSGGddDodI0aMiLvuuivfqzTIlVdeGQsWLMhYO/roo+OnP/1ptG/f/nPnnTp1iu222y5OOumkeOaZZ+JHP/pRLFu2rN7nR48eHcOGDYsDDzywSXYHAAAAAAAAgJbEK3uIiIjq6uq45JJLmm0Y5aWXXooXX3wxY+3ss8+OG264oV4Y5T8dccQRcf/998eWW26ZsT5ixIhYvXp1o3cFAAAAAAAAgJZOIIWYMWNGnHbaafHcc8/le5UGSafT8Zvf/CZj7eCDD47LL798g3ttt912cdttt0WrVq3q1aZPnx5PPPFEg/cEAAAAAAAAgM2FQMpm7oEHHojjjz8+3nnnnXyv0mATJkyIadOm1Ttv27Zt/OQnP4lUKrVR/Xbdddf49re/nbF2xx13NGhHAAAAAAAAANicCKRspj788MM488wz4+qrr46qqqp8r9MoDzzwQMbz4447Lnr06NGgnueee2507ty53vl7770Xb775ZoN6AgAAAAAAAMDmQiBlM1NRURHXXnttfPWrX42JEydmfa5v377x1a9+NYebNUx1dXXWVw2dcsopDe7bpk2bOP744zPWHnvssQb3BQAAAAAAAIDNgUDKZuTRRx+NYcOGxd133x2rVq3K+ty+++4bo0aNij59+uRwu4aZNGlS1NbW1jsvKyuLnXbaqVG9Dz300Izn//jHPxrVFwAAAAAAAABaOoGUzcjUqVOjuro6a71Vq1bxve99L+64447Ycsstc7hZw40fPz7j+f7779/o3rvttlu0b9++3nl5eXl88MEHje4PAAAAAAAAAC2VQAoRETFw4MB44IEH4oILLoiCgubzl8Wrr76a8XzXXXdtdO+CgoIYMGBAxtrrr7/e6P4AAAAAAAAA0FI1n+QBTWKLLbaIa665Jv761782+hU3uZZOp+PDDz/MWNt5550TmZGtz5QpUxLpDwAAAAAAAAAtUVG+FyA/2rZtG2eccUacd9550aFDh3yv0yCzZ8/O+AqiVCoV/fr1S2RG3759M56///77ifQHAAAAAAAAgJZIIGUz06lTpzj11FPjG9/4RnTp0iXf6zTK9OnTM55369Yt2rZtm8iMPn36ZDyfPXt2Iv0BAAAAAAAAoCUSSNmMnHLKKfH9738/2rRpk+9VEjF//vyM5927d09sRmlpacbzBQsWRG1tbRQXFyc2CwAAAAAAAABaioJ8L0DubLfddi0mjBIRUVFRkfE8W4ikIbp27ZrxPJ1Ox+LFixObAwAAAAAAAAAtiRtSaLYWLlyY8bxz586JzejQoUPW2tKlSxO9jSXfjjnmmFi0aFHG2pZbbhmPP/54jjcCAAAAAAAAoLkSSKHZWrJkScbzdu3aJTajuLg4WrVqFatWrapXW7ZsWWJzNgWLFi3KeusMAAAAAAAAAGwMr+yh2aqtrc14nmQgZX39qqqqEp0DAAAAAAAAAC2FQArNVrZASlFRshf/FBYWZjxfvXp1onMAAAAAAAAAoKUQSKHZyhZIyRYgaSiBFAAAAAAAAADYOAIpNFvZAiFJ35CSrZ9ACgAAAAAAAABkJpBCs5Xt5pK6urpE52QLnhQXFyc6BwAAAAAAAABaCoEUmq1WrVplPE86kJKtX7b5AAAAAAAAALC5E0ih2coWCFm1alWic9yQAgAAAAAAAAAbRyCFZqtdu3YZz6urqxOdU1VVlfFcIAUAAAAAAAAAMhNIodnq3LlzxvPKysrEZtTW1ma9cSXbfAAAAAAAAADY3Amk0GxlC4QsX748sRnLli3LWistLU1sDgAAAAAAAAC0JAIpNFtdu3bNeF5RUZHYjGy9WrVqFZ06dUpsDgAAAAAAAAC0JAIpNFu9e/fOeL5gwYLEZmTrlS0MAwAAAAAAAAAIpNCM9enTJ+P53Llzo66uLpEZM2fOzHi+zTbbJNIfAAAAAAAAAFoigRSarV69ekVJSUm981WrVkV5eXkiM7IFUrbffvtE+gMAAAAAAABASySQQrNVUFAQO++8c8baO++8k8iMt99+O+P5dtttl0h/AAAAAAAAAGiJBFJo1gYNGpTxfPLkyY3uXVdXF1OnTs1Y23PPPRvdHwAAAAAAAABaKoEUmrUvfelLGc/Hjx/f6N6vvfZaVFVV1Tvv2bNnbL311o3uDwAAAAAAAAAtlUAKzdree+8drVu3rnf+zjvvxKxZsxrV++9//3vG8/32269RfQEAAAAAAACgpRNIoVlr06ZNDB06NGNt1KhRDe5bVVUVjz76aMbacccd1+C+AAAAAAAAALA5EEih2TvxxBMzno8cOTI++eSTBvX8n//5n1i6dGm98379+sVee+3VoJ4AAAAAAABAbtTW1uZ7BdjsFeV7AWis/fffP7beeuuYMWPG586rq6vjsssui7/85S9RWFi4wf1ee+21+NOf/pSx9o1vfKNRuwIAAAAAAADJqKysjH/961/x9ttvx7Rp0+KDDz6IpUuXxooVK2LVqlVRWFgYHTp0iE6dOkWPHj1i0KBBMWjQoNhjjz2itLS0UbPPOOOMmDRpUkLfJFl333137LPPPhlrO+ywQ5PMbNWqVbRq1SqKi4ujY8eOUVpaGt26dYvtt98+dtxxxxg8eHB07tw5kVnZ/rvfe++945577klkBskQSCFvbrrpprj55psz1kaMGBHHH3/8BvUpKCiISy65JP7rv/6rXm3SpElx5ZVXxogRIzYolPL+++/HhRdeGKtWrapX69evX5x00kkbtBMAAAAAAACQvNra2njqqafimWeeifHjx6/3JpS6urpYsmRJLFmyJD7++OOYOHFiREQUFhbGAQccECeddFIMHTo0ior82LyxVq1aFatWrYqqqqpYsmRJzJw5MyIinnnmmYhY+9/54MGD48wzz4xDDjkkUqlUPtclR7yyhxbhK1/5SgwePDhj7dFHH43zzjsv5s2bt94ezzzzTJx++umxePHijPXLL788WrVq1ehdAQAAAAAAgI1TWVkZf/7zn2PYsGFxxRVXxD/+8Y8Gv5anrq4uxo4dGxdddFEcccQRMXbs2GSXpZ66urqYOHFiXHTRRXHKKaesC6zQsgmk0CKkUqn41a9+FSUlJRnr48aNi8MPPzx+/vOfx7/+9a+YP39+LFu2LGbMmBEPP/xwnH766fHd7343li1blvHzw4cPj0MOOaQpvwIAAAAAAACQwQsvvBBHHnlkXHfddV/4L6FvrFmzZsX5558fF154YVRUVCTam8zefPPNOO644+KVV17J9yo0MXcP0WL06dMnfvvb38aFF14YdXV19erV1dVx7733xr333rtRfQcPHhw/+MEPkloTAAAAAAAA2AArVqyIa665Jp544okmn/X888/Hu+++G7fffntsu+22TT5vc1dZWRnnn39+jBw5Mnbcccd8r0MTEUihRRk6dGjceOONcdlllzX4iq7P2nvvveOPf/xjFBcXJ7AdAAAAAAAAsCEqKirivPPOi7feemu9z5WUlMRBBx0Uu+66awwcODC6d+8eHTt2jHbt2sWKFSti2bJl8cEHH8Sbb74Zzz//fLz//vtZe5WXl8dpp50Wt912W+yxxx5Jf6VN2vnnnx/nn39+gz+/atWqWL58eSxbtizef//9mDp1avz9739f7402K1asiO9///vx8MMPR+vWrRs8m02XQAotzhFHHBG9evWK73//+w1+91hBQUGceeaZ8V//9V/+5gcAAAAAAAA5VF5eHmeeeWbMnj076zN9+vSJ8847L77yla9E+/btMz7TuXPn6Ny5c2y11Vbx5S9/OS699NJ45ZVX4oYbbojXXnst42eWLl0aF154YTz00ENRVlaWdf4999yzcV/qP9x0001x8803Z6xNmzatUb0bolWrVtGuXbtG9ejcuXNERAwYMCCOO+64uPLKK+O5556La6+9NubPn5/xMx988EHcfvvtcfHFFzdqNpumgnwvAE1h0KBB8fjjj8f3v//96Nq16wZ/LpVKxYEHHhj33ntvXHnllcIoAAAAAAAAkEOVlZVxwQUXZA2jtGrVKi666KJ48skn4+STT84aRslm8ODBcd9998XVV18dRUWZ729YvHhxXHjhhVFdXb3R+/N/CgsL44gjjojHHnssdt9996zP/eUvf4mlS5fmcDNyxQ0pZHXJJZfEJZdc0mz7t2nTJs4777w4++yzY9y4cTF+/Ph46623YubMmbFs2bKoq6uLDh06ROfOnaN///6xxx57xNChQ6Nfv35NthMAAAAAAACQWTqdjssvvzzrDSEdOnSIm266Kb70pS81ak4qlYozzjgjevbsGZdeemnU1tbWe+bdd9+N3/72t3HVVVc1ahYRW2yxRdx6661x4oknRnl5eb368uXL44knnojhw4fnYTuakkAKLV5RUVEMHTo0hg4dmu9VAAAAAAAAgCweeOCBGDNmTMZahw4dYuTIkbHDDjskNm/YsGHxox/9KH70ox9lrN93331x+umn+xfaE7DlllvGD37wg6wXFjz55JMCKS2QV/YAAAAAAAAAOZdOp6NmWU1UVVRFzbKaSKfT+V6JPFqyZEnccMMNGWuFhYXx29/+NtEwyqdOPvnkOPLIIzPWVq1aFb/5zW8Sn7m5Ouyww6KsrCxjbfLkyRlvqqF5c0MKAAAAAAAAkBPzpsyLqfdPjfJJ5TH3tbmxcvHKdbU2W7SJnnv0jLK9y2Lg6QOj2y7d8rgpufa73/0ulixZkrF27rnnxgEHHNBks6+88sp44YUXoqampl5tzJgxMWvWrOjTp0+Tzd+cHHjggXH//ffXO1+1alW8//77MWDAgDxsRVNxQwoAAAAAAADQpN578r2488A747ZBt8W4EeNixvMzPhdGiYhYuXhlzHh+RowbMS7+MPAPceeBd8b7T72fp43JpUWLFsVDDz2UsdazZ8/49re/3aTzu3fvnvV1Mel0Ov72t7816fzNSe/evbPWFixYkMNNyAWBFAAAAAAAAKBJVC2siodOfyjuP/r+mPnyzI367MyXZ8Z9R90XDw9/OKoWVjXRhmwKRo8enfF2koiI8847L0pKSpp8h2984xtRUJD5x+ePPPKIV0olpGPHjllry5cvz+Em5IJX9gAAAAAAAACJmzd5Xow8cmQsn9O4HzJPuW9KfDT2oxj+zPDoPrB7QtuxqVizZk3GV7hERJSUlMSxxx6bkz169OgRQ4YMiX/+858REdGtW7cYPHhwDB48OPbaa69IpVI52aOly/ZapoiItm3b5m4RckIgBQAAAAAAAEjUvMnz4i9D/1LvtTwNtXzO8vjLQX+Js148SyilhZkyZUrMmzcvY+2II46I9u3b52yXiy66KI4++ujYa6+9YquttsrZ3M3Ju+++m7XWpUuXHG5CLnhlDwAAAAAAAJCYqoVVMfLIkYmFUT61cvHKGHnESK/vaWFeeumlrLWDDjooh5tEDB48OE444QRhlCZSU1Oz3v+9y8rKcrgNuSCQAgAAAAAAACTm6UuebvRrerJZPmd5PPOdZ5qkN/kxbty4jOeFhYWx77775ngbmtL9998fy5dn/nvDtttuG926dcvxRjQ1gRQAAAAAAAAgEe89+V5MvX9qk86Yct+UeO/J95p0BrlRV1cXb731VsbaNttsEx07dszxRjSVWbNmxU033ZS1fsABB+RwG3JFIAUAAAAAAABIxPjrxudkzj9//c+czKFpzZw5M1atWpWxNmDAgBxvQ1OZNWtWnH322bFixYqM9aKiovj617+e463IBYEUAAAAAAAAoNHmTZkXM1+emZNZH7/0ccyfOj8ns2g606dPz1rbbrvtcrgJTaG6ujruuuuu+OpXvxozZ2b/e8Nxxx0Xffr0yeFm5EpRvhcAAAAAAAAAmr+mflXPf5py/5Q45NpDcjqTZM2aNStrrVevXjnchMaora2NmpqaWLRoUXzyySfx/vvvx2uvvRYvvfRSLF++fL2fLSsri8svvzxHm5JrAikAAAAAAACQA2vq1kT1oup8r9FkZo7Lze0on5o1blZULqjM6cxcabtl2ygobPkvu8j2CpeIiB49euRwE26++ea4+eabczqzbdu28fvf/z46deqU07nkjkAKAAAAAAAANLG3Hngrnr746aic3zIDFPnw8Usfx2+6/SbfazSJdt3axZE3HxkDThqQ71WaVGVl9v8/tGvXLoebkGulpaXxhz/8IXbZZZd8r0ITavmxOgAAAAAAAMizx7/1uDAKG6xyfmU8/q3H871Gk1tfIKVNmzY53IRc2nfffWP06NExaNCgfK9CE3NDCgAAAAAAAAA5t2bNmqy1ggJ3K7Q0O++8c3z3u9+NoUOH5nsVckQgBQAAAAAAAJrYMbcf45U9bLBPX9nT0rVt2zZrrbq6Ooeb0BSKiopi2223jYMPPjiOOeaY2G677fK9EjkmkAIAAAAAAABNbMBJA2Kn43eK6kUt84fs6XQ6btnhlli5ZGXOZrbp3CYumnZRpFKpnM3MlbZbto2CwpZ/Q0hJSUnWWk1NTQ43IUldu3aNn/zkJ7H//vt79dJmTiAFAAAAAAAAcqCgsCDadW2X7zWaTM89e8aM52fkbF6vwb2ifbf2OZtH8jp06JC1tmzZshxuwsUXXxyXXHJJ1no6nY5Vq1bFsmXLYubMmfHCCy/EI488EgsWLKj37IIFC+Kyyy6Lb3/723HOOedEUZFYwuaq5cfqAAAAAAAAgCZXtndZTuf12rtXTueRvLKy7H/NzJ07N4eb8EVSqVQUFxdHaWlp7LHHHvH//t//i7///e9x8cUXZwycVFVVxY033hinnnpqfPLJJ3nYmE2BQAoAAAAAAADQaLuctktO5w08bWBO55G8fv36Za3NmTMnd4vQICUlJXHJJZfEnXfeGe3bZ76taMqUKXH66afH7Nmzc7wdmwKBFAAAAAAAAKDRug/sHlsdsFVOZvU9sG9026VbTmbRdPr27Zu1NmNG7l7/ROPsvffe8cc//jHatGmTsV5eXh5nnnlmzJ8/P8ebkW8CKQAAAAAAAEAi9rtivxY1h6ZVUlIS22yzTcba5MmTc7wNjTF48OD45S9/mbVeXl4e5513XlRWVuZwK/JNIAUAAAAAAABIRP+j+jf5q3sGnj4wtv/K9k06g9zZa6+9Mp6Xl5fHwoULc7xNxJVXXhmXXXZZPPjgg14zs5GOOuqoOOOMM7LW33nnnbjyyitzuBH5JpACAAAAAAAAJObIm46MDr06NEnvDr06xBG/P6JJepMf++yzT9bayy+/nMNNImpra+Ppp5+Oxx57LH74wx/GIYccEoccckhcddVV8eyzz+Z0l+bq8ssvjwEDBmStP/vss/GXv/wldwuRVwIpAAAAAAAAQGJKupTE8GeGR5st2iTat80WbWL4M8OjpEtJon3Jry996UtRVFSUsTZmzJic7vLKK69EdXX1585mz54dDz30UDz55JM53aW5Ki4ujuuvvz7atMn+//8bbrgh3n///RxuRb4IpAAAAAAAAACJ6j6we5z14lmJ3ZTSoVeHOOvFs6L7wO6J9GPTseWWW8YBBxyQsfbyyy/H0qVLc7bL+kInRxzhZp4Nte2228all16atV5bWxtXXHFFrF69OodbkQ8CKQAAAAAAAEDiug/sHt+e/O0YePrARvUZePrA+PbkbwujtGDHHntsxvOVK1fGfffdl5MdFi9eHI8//njGWuvWreOggw7KyR4txTe+8Y0YPHhw1vpbb70Vd955Zw43Ih8EUgAAAAAAAIAmUdKlJI4feXyc9sRp0ffAvhv12b4H9o3Tnzw9jh95vNf0tHCHHHJIdOnSJWPt3nvvjcrKyibf4b777ouampqMtUMOOSTatWvX5Du0JKlUKq699tpo3bp11mduvvnmmDVrVg63ItcEUgAAAAAAAIAm1f+o/nHWi2fFBVMuiP2v2j+2GbZNtNmizeeeabNFm9hm2Dax/1X7xwVTLoizXjwrtv/K9nnamFxq3bp1nHPOORlrFRUV8Zvf/KZJ58+aNStuv/32jLVUKhXnn39+k85vqfr16xeXXHJJ1vrKlSvjmmuuyeFG5FpRvhcAAAAAAAAANg/ddukWh1x7SEREpNPpqF1RG3U1dVHYujCK2xdHKpXK84bky+mnnx533HFHLFy4sF7t/vvvjy9/+ctxwAEHJD43nU7H1VdfHdXV1Rnrhx12WOy4446Jz91cfPOb34wnn3wy3nnnnYz18ePHxyOPPBLHHXdcbhcjJ9yQAgAAAAAAAORcKpWK1h1aR0lpSbTu0FoYZTPXtm3b+N73vpexlk6n4zvf+U5Mnjw58bk///nPY8KECRlrhYWFcdFFFyU+c3NSVFQUP//5z6OwsDDrMyNGjIhFixblcCtyRSAFAAAAAAAAgLw7+eST46CDDspYq6qqinPPPTdefPHFRGatWbMmfvWrX8XIkSOzPnPRRRfFDjvskMi8zdnAgQPj61//etb6kiVLYsSIETnciFwRSAEAAAAAAABgk3DttdfGlltumbG2dOnSOP/882PEiBGxYsWKBs/45JNP4hvf+EbceeedWZ/ZZ5994oILLmjwDD7ve9/7XvTq1Str/bHHHotx48blcCNyoSjfCwAAAAAAAABARETXrl3j9ttvj2984xsZQyfpdDr+8pe/xCOPPBLf+ta34vjjj88aYPlPCxYsiHvuuSfuu+++WL58edbnevXqFddff30UFLjfISklJSVxzTXXxPnnn5/1mWuuuSaeeOKJaNu2bYNmTJo0qclvtJk2bVqT9m9pBFIAAAAAAAAA2GTssssu8cc//jHOPffcqK6uzvjMkiVL4vrrr4/f/va3sd9++8XgwYNj4MCB0bNnz+jYsWNERCxevDgqKirizTffjIkTJ8akSZOitrZ2vbP79esXd955Z3Tv3j3x77W5Gzp0aBx55JHx9NNPZ6zPnj07fv/738cVV1yR481oKgIpAAAAAAAAAGxSBg8eHCNHjozvfOc7MXv27KzPrV69Ol588cV48cUXGz1zxx13jDvuuCNKS0sb3YvMfvjDH8b48eNj2bJlGet33XVXHHPMMbHzzjvneDOagjuGAAAAAAAAANjkDBgwIP72t7/FoYce2qRzUqlUnHbaaTF69GhhlCbWtWvXuOyyy7LW6+rq4uqrr466urocbkVTEUgBAAAAAAAAYJPUsWPHuPnmm+Oee+6J3XffPfH+u+++e4waNSp+8pOfRJs2bRLvT30nnXRSDB48OGv9rbfeirvuuiuHG9FUBFIAAAAAAAAA2KTtvffeMWrUqLj77rvj1FNPjS5dujS4V9u2bePoo4+Oe++9N0aNGhW77bZbcovyhVKpVPzsZz+L4uLirM/8/ve/j1mzZuVwK5pCKp1Op/O9BJB/++23X1RUVGSslZaWxvjx43O8EQAAAAAAAGRWV1cXU6dOjXfeeSfee++9eP/996OioiJWrFgRlZWVUV1dHUVFRVFSUhLdunWLPn36xI477hh77LFH7LXXXtG6det8fwVo8YryvQAAAAAAAAAAbIzCwsLYddddY9ddd833KkAWXtkDAAAAAAAAAECiBFIAAAAAAAAAAEiUQAoAAAAAAAAAAIkSSAEAAAAAAAAAIFECKQAAAAAAAAAAJEogBQAAAAAAAACARAmkAAAAAAAAAACQKIEUAAAAAAAAAAASJZACAAAAAAAAAECiBFIAAAAAAAAAAEiUQAoAAAAAAAAAAIkSSAEAAAAAAAAAIFECKQAAAAAAAAAAJEogBQAAAAAAAACARAmkAAAAAAAAAACQKIEUAAAAAAAAAAASJZACAAAAAAAAAECiBFIAAAAAAAAAAEiUQAoAAAAAAAAAAIkSSAEAAAAAAAAAIFECKQAAAAAAAAAAJEogBQAAAAAAAACARAmkAAAAAAAAAACQKIEUAAAAAAAAAAASJZACAAAAAAAAAECiBFIAAAAAAAAAAEiUQAoAAAAAAAAAAIkSSAEAAAAAAAAAIFECKQAAAAAAAAAAJEogBQAAAAAAAACARAmkAAAAAAAAAACQKIEUAAAAAAAAAAASJZACAAAAAAAAAECiBFIAAAAAAAAAAEiUQAoAAAAAAAAAAIkSSAEAAAAAAAAAIFECKQAAAAAAAAAAJEogBQAAAAAAAACARAmkAAAAAAAAAACQKIEUAAAAAAAAAAASJZACAAAAAAAAAECiBFIAAAAAAAAAAEiUQAoAAAAAAAAAAIkSSAEAAAAAAAAAIFECKQAAAAAAAAAAJEogBQAAAAAAAABIRF1dXaxatSrfa7AJKMr3AgAAAAAAAACwsf7617/Gj370o4y1kpKSePnll6N9+/ZNNv+MM86ISZMmJd63sLAwiouLo7i4ONq1axddunSJrl27Rr9+/WLHHXeMPfbYI/r06ZP43I01bdq0ePXVV+Pdd9+NadOmxdy5c2P58uVRVVUVEWv/N+jQoUN07tw5dthhhxg0aFDsuuuuscsuu0RBQbJ3Zzz88MNx5ZVXZqw9//zz0bt370Tn/aeJEyfGmWeembF29913xz777NOk8zdVAikAAAAAAAAANDsPP/xw1lpVVVU8+uijMXz48BxulIy6urqorq6O6urqWLp0acyZM6feM/37948TTjghTj311GjTpk3Odvvwww/joYceijFjxsTHH3+83merqqqiqqoq5s2bF9OmTYvHHnssIiJ69OgRxx9/fJxwwglNHhQhv7yyBwAAAAAAAIBmZcaMGfH666+v95nRo0fnaJvce++992LEiBExbNiwGDduXJPPe/PNN+Oiiy6Ko446Ku64444vDKOszyeffBK33nprHHroofHjH/84lixZktyibFIEUgAAAAAAAABoVtZ3O8qnpk2bFm+88UbTL5NHCxYsiHPPPTf+8pe/NEn/JUuWxA9+8IM4+eSTY8yYMZFOpxPrvWbNmhg9enQcccQR8eijjybWl02HQAoAAAAAAAAAzUZdXd0GBxha8i0pn0qn0zFixIh46KGHEu07duzYOOqoo+Jvf/tbon3/0+LFi+Pyyy+PG2+8MdHAC/lXlO8FAAAAAAAAAGBDjRs3LubNm1fvvGfPnjF37tzPnT311FNx5ZVXRseOHXO1Xuy5555x++23N/jza9asiRUrVsTy5cvjo48+irfeeiteeumlePvtt9f7uZ/97Gex2267xbbbbtvg2Z+6//774+c//3nU1dWt97kdd9wxvvSlL8WgQYNi++23j06dOkWnTp0inU7H0qVLY8GCBTF58uR45ZVXYsyYMVFTU5O11x//+McoLy+PX//611FYWNjo70D+CaQAAAAAAAAA0GxkurGjZ8+e8bWvfS1uvfXWz52vXLkyHn300TjjjDNytV4UFhZGu3btGtWjQ4cO0bNnz+jfv38cdthhcemll8bkyZPj2muvzfoaopUrV8ZPfvKTuOeeexo1+5Zbbonf//73WesFBQVx3HHHxfDhw2OXXXbJ+lybNm2ie/fuscsuu8Tpp58eS5YsiVGjRsVtt90W1dXVGT/zxBNPRLdu3eKKK65o1Hdg0+CVPQAAAAAAAAA0C0uXLo3nn3++3vkee+wRBx98cMbPtJTX9gwaNChGjhwZp512WtZnJk2aFBMmTGjwjEceeWS9YZSdd945Ro8eHSNGjFhvGCWTzp07x7e//e14/PHHY9ddd8363J///Od4/PHHN6o3myaBFAAAAAAAAACahSeeeCJqa2vrne+5554xcODA6N69e73a+++/H6+88kou1mtyRUVF8eMf/zgOOeSQrM/cd999Der9xhtvxI9+9KOs9cMPPzxGjRoVgwYNalD/T/Xp0yfuvPPOGDJkSNZnfvzjH2d8LRPNi0AKAAAAAAAAAM3CQw89lPF8jz32iFQqFcOGDctYbym3pESsfWXOj3/842jbtm3G+tixY6OysnKjetbU1MRll12WMewTEXHiiSfG7373u2jduvVG75tJu3bt4tZbb41+/fplrFdVVcV///d/JzKL/BFIAQAAAAAAAHIunU5HTbomqtdUR026JtLpdL5XYhP33nvvxVtvvVXvfIsttogddtghIiKOOOKIjJ999tlnY8mSJU25Xk716NEj63etqamJKVOmbFS/22+/PWbOnJmxNmTIkPjJT34SqVRqo/dcn3bt2sXvfve7aNWqVcb6I488Em+//XaiM8ktgRQAAAAAAAAgJyrqKmJ89fh4ePnD8celf4zbltwW/7P0f+K2JbfFH5f+MR5e/nCMrx4fFXUV+V6VTdDDDz+c8fzggw+OgoK1P/oePHhwdO3atd4zNTU18cgjjzTlejl34IEHZq298847G9xnzpw5cfvtt2esdejQIW688casoZHG2nHHHePUU0/NWFuzZk3cddddTTKX3BBIAQAAAAAAAJrUjFUz4oHlD8TIZSPjlZWvxKzVs6ImXfO5Z2rSNTFr9ax4ZeUrMXLZyHhg+QMxY9WMPG3Mpmb16tXx2GOPZawdeuih635dUFCQ9eaQUaNGNclu+dK7d++stfnz529wn7vvvjtWrlyZsfbd7343unTpstG7bYxvf/vbWV8/9Pe//32jXz/EpkMgBQAAAAAAAGgS1Wuq4+kVT8djKx6LOavnbNRn56yeE4+teCyeqXwmqtdUN9GGNBdjx46NhQsX1jsvKSmJ/fbb73NnxxxzTMYeM2bMiEmTJjXJfvnQsWPHrLUVK1ZsUI+qqqp46KGHMta6desWp512WoN22xilpaVZ/zerqqqKZ555psl3oGkIpAAAAAAAAACJW7B6QYxcNjLeW/Veo/pMq50WI5eN9BqfzVy21/Xsv//+0bp168+d7brrrtG3b9+Mz48ePTrx3fJl6dKlWWvZbhz5T48//ngsW7YsY+3kk0+OoqKiBu22sY477rh1v27VqlXstttuce6558Yf//jHOPzww3OyA8nLzV89AAAAAAAAwGZjweoF8dCKh+q9lqehKtOV8eDyB+PEDidGaWFpIj1pPhYtWhQvvfRSxtqRRx6Z8fzYY4+Nm266qd75s88+Gz/84Q9jyy23THTHfHjnnXey1jb0NTvPPfdc1trXvva1jd6pofbcc8+4/PLLY+edd47dd9892rRpk7PZNB03pAAAAAAAAACJqV5THY+ueDSxMMqnatI18cjyR7y+ZzP02GOPxapVq+qdt2/fPg455JCMnzn22GMznq9atSr+9re/JbpfvqwvTFJWVvaFn6+pqYl///vfGWvbb7999O7du8G7NcQ555wTX/rSl4RRWhCBFAAAAAAAACAxY6vGRmW6skl6V6Yr48XqF5ukN5uuhx56KOP5EUccUe91PZ/aaqutYvfdd89Y++tf/xrpdDqx/fLh7bffjvHjx2espVKpGDJkyBf2mDRpUqxcuTJj7YADDmjUfhAhkAIAAAAAAAAkZMaqGfHeqveadMa02mkxY9WMJp3BpmPq1Knx3nuZ/5rKdgvKp7761a9mPP/oo49iwoQJjd4tX2pra+Pqq6/OGqrZaaedorT0i19tNXny5Ky1XXfdtcH7wacEUgAAAAAAAIBEvLLylZzMeXXlqzmZQ/49/PDDGc979eoVe++993o/+5WvfCWKi4sz1kaNGtXo3fKhuro6LrnkknjrrbeyPnPWWWdtUK/p06dnrQ0YMGBjV4N6BFIAAAAAAACARquoq4g5q+fkZFb56vKoqKvIySzyp7a2Np588smMtWOOOSZSqdR6P9+pU6cYOnRoxtrzzz8fFRXN56+hdDodY8aMia9+9asxduzYrM/169cvjj766A3qmS2Q0qZNm+jTp09D1oTPKcr3AgAAAAAAAEDzN612Wk7nvVf7XpS2/eLXktB8Pf/887FkyZKMtWyv48n03N///vd656tWrYqHH344zjvvvMasmLjVq1dHTU1NLF26NObPnx/Tp0+PyZMnx4svvhhz5qw/8NWqVau4/vrro7CwcINmzZo1K+N5z549N3rvTdkhhxyS7xU2WwIpAAAAAAAAkANr0mtiZXplvtdoMnNW5eZ2lHXzVs+JqjVVOZ2ZK21SbaIg5WUX2V7XM2DAgNh22203qMdBBx0UnTt3zhhsGT16dHzrW9/6wptWNtakSZNihx12SLTnhrjqqqti0KBBG/RsOp2OFStWZKy1tEAK+SOQAgAAAAAAAE3s/dr34x9V/4jqdHW+V2kxyleXx+1Lb8/3Gk2ibaptHFxycGxfvH2+V8mbefPmxfjx4zPWNvR2lIi1t4YcddRRMXLkyHq12bNnx/jx42P//fdv8J6bgqKiovjJT34SJ5100gZ/pqqqKtLpdMZau3btklqNzZxYHQAAAAAAADSxMVVjhFHYYNXp6hhTNSbfa+TVo48+GnV1dfXOi4qK4uijj96oXusLsIwePXqjd9uU9OvXL+64446NCqNERFRWVmattW7durFrQUS4IQUAAAAAAACATUy21/Xst99+0aVLl43qteuuu8bWW28dM2bMqFd74YUXYv78+dGtW7cG7Zkv3bt3j3PPPTdOO+20aNWq1UZ/PtvtKBERBQXutSAZ/koCAAAAAACAJjasZFi0TbXN9xo0E21TbWNYybB8r5E3r7/+esbwSMTGva5nQz63evXqePDBBxvUM9d69+4dJ598ctx1110xduzYOPPMMxsURomIaNs2+9+PVq5c2dAV4XPckAIAAAAAAABNbPvi7WPbVtvGynTL/EFvOp2Oe5bfEzXpmpzNbJ1qHWd0OCNSqVTOZuZKm1SbKEhtvncLZLsdpV27dnHIIYc0qOexxx4bv/vd7zLeDPLggw/Gt7/97U3yZpDi4uK49NJL4/jjj4/OnTsn1rekpCRrraUFUp5//vno3bt3k86YOHFinHnmmU06ozkSSAEAAAAAAIAcKEgVREkq+w+Bm7tuhd1i1upZOZ3XrrBdzuaRGytXroynnnoqY+3www+PNm3aNKhvWVlZ7LXXXjFp0qR6tfLy8nj55ZfjoIMOalDv/7T33nvHPffck7WeTqdj9erVUVlZGfPmzYt//vOf8be//S2mTZtW79na2tr49a9/He+//35cdtllseWWWyayY1FRUbRt2zaqq6vr1ZYvX57IDNj0Il4AAAAAAABAs9O9qHtO5/Uo6pHTeeTGs88+GytWrMhYO+yww6KysrLBfxx++OFZ544aNaqpvlI9qVQqWrVqFZ07d44ddtghvvnNb8ajjz4a119/fcbASTqdjocffjiOOeaY+Pe//53YHmVlZRnP58yZk9gMNm9uSAEAAAAAAAAabYfiHeKVla/kbF7/4v45m0XuZHtdT0TEt7/97Sab++KLL8Ynn3wSPXrkJ+iUSqXi2GOPjb333jvOOeec+OCDD+o9U1FREWeffXbccsstceCBBzZ6Zt++fTPOWbBgQaxatSpatWrV6Bls3tyQAgAAAAAAADRaaWFp9CrqlZNZZUVlUVpYmpNZ5E55eXlMnDgxL7Pr6uriwQcfzMvsz+rRo0fcdddd0bdv34z12trauOiii2LChAmNnpVtxpo1a2LmzJmN7g8CKQAAAAAAAEAiBrcZnJM5e7bZMydzyK2//e1vkU6n8zb/gQceiLq6urzN/1RpaWncdttt0aFDh4z12trauPjii+P9999v1JyBAwdmrU2ePLlRvSFCIAUAAAAAAABIyNatto7+rZr2VTo7FO8QW7fauklnkHvpdDoeeeSRvO7wySefxNixY/O6w6e22WabGDFiRNb68uXL48ILL4zly5c3eMZee+2VtZaPQMqUKVPitNNOi//+7/+OCRMmRG1tbc53IFkCKQAAAAAAAEBihpYMjXapdk3Su12qXRzU9qAm6U1+TZo0KWbNmpXvNWL06NH5XmGdQw89NL7+9a9nrc+cOTN+8IMfNLh/165dY+utM4e7Xn755Qb3baiXXnopXnvttfjDH/4Q3/jGN2Lw4MFx5plnxq233hpz587N+T40XlG+FwAAAAAAAABajrYFbeO4DsfFg8sfjJp0TWJ9W6dax3Edjou2BW0T68mm4+GHH854XlxcHOPHj4+OHTsmNmvFihWx//77R3V1db3ayy+/HOXl5VFWVpbYvMa47LLLYsKECfHBBx9krI8ZMyYeeOCBOOmkkxrU/8ADD4wZM2bUO581a1a8++67seOOOzaob0OMGzfuc39eU1MTEydOjIkTJ8awYcOiZ8+eOduFZLghBQAAAAAAAEhUaWFpnNjhxMRuSmmXahcndjgxSgtLE+nHpqWysjL+/ve/Z6wNHTo00TBKRET79u3jsMMOy1hbs2ZNPPDAA4nOa4w2bdrEr371qygqyn7XxIgRI6K8vLxB/Y899tistSeeeKJBPRuivLw83nzzzYy1bbbZJvr3b9pXgdE0BFIAAAAAAACAxJUWlsbwjsNjh+IdGtVnh+IdYnjH4cIoLdjTTz8dVVVVGWvrC0w0xgknnJC19uCDD8bq1aubZG5DDBw4MM4999ys9crKyvjJT37SoN677LJLbLvtthlro0ePjsrKygb13Vj33ntv1NXVZawdfvjhOdmB5AmkAAAAAAAAAE2ibUHbOKLdEXFs+2OjrGjjXoFSVlQWx7Y/No5od4TX9LRw2V7X06lTpzjooIOaZObee+8dW221VcbaggUL4h//+EeTzG2oiy66KGtwJCLipZdeiieffLJBvU8++eSM58uWLYv777+/QT03xooVK+Khhx7KWEulUnH00Uc3+Q40DYEUAAAAAAAAoElt3WrrOLHDiTG84/DYq81e0aeoT7ROtf7cM61TraNPUZ/Yq81eMbzj8Dixw4mxdaut87QxufLxxx/Hq6++mrF2xBFHRHFxcZPMTaVS8bWvfS1rfdSoUU0yt6GKi4vjl7/8ZRQUZP8R/7XXXhtLlizZ6N6nnHJKdOnSJWPtlltuiVmzZm10z41x/fXXx9KlSzPWDj300Nhuu+2adD5NRyAFAAAAAAAAyInSwtLYt+2+cXyH4+P8TufHBZ0viPM6nRcXdL4gzu90fhzf4fjYt+2+Xs+zGcl2O0pE072u51PHH3981oDH+PHjmzyIsbF22223OP3007PWFy5cGNddd91G923btm2cc845GWtVVVVx1VVXxapVqza674aYNGlSjB49OmMtlUrFRRdd1CRzyQ2BFAAAAAAAACDnUqlUFKeKo21B2yhOFUcqlcr3SuTYmjVr4tFHH81YKysriz333LNJ5/fo0SP23XffjLV0Oh0PPPBAk85viEsvvTR69OiRtf7www/HhAkTNrrv8OHDo2/fvhlrkyZNiiuuuCLWrFmz0X3X54MPPojvfOc7kU6nM9aPOOKI2HHHHROdSW4JpAAAAAAAAACQc//85z9j7ty5GWvHHntsTkJKJ5xwQtbaQw891GQ3gzRU+/bt40c/+tF6n7nmmmuipqZmo/q2adMmrrvuuigsLMxYf/LJJ+N73/terFixYqP6ZvPhhx/GWWedFYsXL85Y79q16xd+TzZ9AikAAAAAAAAA5Fw+X9fzqWHDhkXnzp0z1ioqKmLMmDE52WNjDBs2LA477LCs9Y8++ihuueWWje67++67x/nnn5+1/uyzz8bxxx8fkyZN2ujen/XXv/41TjjhhFiwYEHGekFBQVx//fXRpUuXRs0h/wRSAAAAAAAAAMipZcuWZQ177LLLLrHNNtvkZI/i4uI4+uijs9ZHjx6dkz021tVXXx0dOnTIWv/zn/8c06ZN2+i+3/nOd9YbBvr444/jjDPOiG9961sxadKkrK/b+U/pdDrGjh0bw4cPjx/96EdRXV293h2+9KUvbfTubHqK8r0AAAAAAAAAAJuXJ554IutrZXJ1O8qnTjzxxLj33nsz1iZMmBAff/xx9O3bN6c7fZHu3bvHf/3Xf8VPf/rTjPVVq1bF1VdfHaNHj46Cgg2/pyKVSsWIESOiqqpqvbfDvPTSS/HSSy9FWVlZfPnLX46BAwfGDjvsEJ07d46SkpJYvnx5LF68OD7++OOYOHFi/Otf/4qZM2d+4fzvf//7cd55523wvmzaBFIAAAAAAAAAyKm//e1vGc+LiorWe2NJU9hpp51ip512infeeadeLZ1Ox+jRo+Pyyy/P6U4b4rTTTovHHnssXn/99Yz1yZMnx7333htnnnnmRvUtKiqK3/3ud3HDDTfEn//85/U+W15eHvfcc89G9c+koKAgrr766hg+fHije7Hp8MoeAAAAAAAAAHLmgw8+iMmTJ2es7bvvvtGlS5ccbxRxwgknZK397W9/i9ra2hxus2FSqVT8/Oc/j1atWmV95re//W3MnTt3o3sXFRXFFVdcETfddFN07ty5EVt+sbKysrj77ruFUVoggRQAAAAAAAAAcuahhx7KWsv163o+dcwxx0RxcXHG2qJFi+K5557L8UYbZvvtt49zzz03a72qqirra302xGGHHRZjxoyJCy64IEpKShrcJ5N27drFRRddFE8++WTstddeifZm0yCQAgAAAAAAAEBOrF69Oh5//PGMtZKSkhg2bFiON1qrc+fOccghh2Stjxo1KofbbJwLL7ww+vXrl7X+j3/8I5566qkG9+/QoUN873vfi+effz5+9KMfxV577RUFBQ2PGvTv3z8uv/zyGDt2bHznO9+Jtm3bNrgXm7ZUOp1O53sJIP/222+/qKioyFgrLS2N8ePH53gjAAAAAAAAYFNUUVERb7zxRkybNi2mTZsWM2fOjOXLl0dlZWWsWLEi1qxZE61bt44tttgievToEdttt10MGDAg9t133+jTp0++1ydHivK9AAAAAAAAAADQfJSWlsawYcPydqMNzYNX9gAAAAAAAAAAkCiBFAAAAAAAAAAAEiWQAgAAAAAAAABAogRSAAAAAAAAAABIlEAKAAAAAAAAAACJEkgBAAAAAAAAACBRAikAAAAAAAAAACRKIAUAAAAAAAAAgEQJpAAAAAAAAAAAkCiBFAAAAAAAAAAAEiWQAgAAAAAAAABAogRSAAAAAAAAAABIlEAKAAAAAAAAAACJEkgBAAAAAAAAACBRAikAAAAAAAAAACRKIAUAAAAAAAAAgEQJpAAAAAAAAAAAkCiBFAAAAAAAAAAAEiWQAgAAAAAAAABAogRSAAAAAAAAAABIlEAKAAAAAAAAAACJEkgBAAAAAAAAACBRAikAAAAAAAAAACRKIAUAAAAAAAAAgEQJpAAAAAAAAAAAkCiBFAAAAAAAAAAAEiWQAgAAAAAAAABAogRSAAAAAAAAAABIlEAKAAAAAAAAAACJEkgBAAAAAAAAACBRAikAAAAAAAAAACRKIAUAAAAAAAAAgEQJpAAAAAAAAAAAkCiBFAAAAAAAAAAAEiWQAgAAAAAAAABAooryvQCbhkWLFsU//vGPePXVV+Ott96KRYsWxZIlSyKVSkX79u2jd+/e0b9//9h///3jgAMOiHbt2uV75Y0yffr0dd9vxowZMX/+/Kiuro42bdpE586do3fv3rHbbrvFkCFDYsiQIVFQIKsFAAAAAAAAAA2VSqfT6XwvQf7MmjUrbrvttnj88cejpqZmgz7ToUOHOOWUU+L888+Pjh07NvGGjTN27Ni47bbb4vXXX9/gz/Ts2TNOPvnkOOuss6KkpKQJt9u07LffflFRUZGxVlpaGuPHj8/xRgAAAAAAAAA0VwIpm7FRo0bFddddF1VVVQ36fGlpafz85z+PL3/5ywlv1njz5s2Lq6++Ol566aUG9+jatWtcfvnlceyxxya42aZLIAUAAAAAAACApHgvyWYonU7HL37xi7jmmmsaHEaJiKioqIgLL7ww/vSnPyW4XeO99tpr8bWvfa1RYZSIiAULFsRll10WV199ddTW1ia0HQAAAAAAAAC0fAIpm6Ff/OIXcc899yTSK51Ox/XXX59Yv8aaMGFCnH322bFw4cLEej7wwANxzjnnbPArjQAAAAAAAABgc1eU7wXIrUceeSTuvfferPVddtkljj/++Bg0aFD06tUr0ul0fPzxx/HSSy/FAw88kDXoMWLEiNhpp51i8ODBTbX6F3r//ffjoosuiurq6qzPdOjQIQ4//PA47LDDok+fPrHFFlvEokWLYsaMGfHMM8/Ec889FytXrqz3uUmTJsV3vvOduOWWW6KoyP9tAAAAAAAAAGB9Uul0Op3vJciNWbNmxbHHHpvxNT0lJSVx9dVXxwknnJD181VVVfGrX/0qRo8enbFeVlYWTz/9dLRu3TqxnTdUTU1NnHDCCfH+++9nfebYY4+NK6+8Mrbccsusz8yaNSt+8pOfxLhx4zLWL7nkkrj44osbve+maL/99ouKioqMtdLS0hg/fnyONwIAAAAAAACgufLKns3IjTfemDGM0rZt27jrrrvWG0aJWBta+dnPfhaXX355xnp5eXnccccdiey6sW6//fasYZRUKhU//OEP4/rrr19vGCUiok+fPnH77bfHKaeckrH+hz/8IaZOndrofQEAAAAAAACgJRNI2UxMnTo1nn766Yy1X/3qVzFo0KAN7nXOOefEmWeembH25z//OVasWNGgHRtq8eLF6w3CXH311Vn3zaSgoCB+9rOfxZFHHlmvtnr16rjuuusatCcAAAAAAAAAbC4EUjYTd999d2R6O9PBBx8cRxxxxEb3u/zyy2Prrbeud758+fL461//2qAdG+rBBx/MePNLRMThhx8eX//61xvU92c/+1n07Nmz3vmkSZNiwoQJDeoJAAAAAAAAAJsDgZTNwLJly+LZZ5/NWLvwwgsb1LNVq1bx3e9+N2PtwQcfbFDPhnrssccynpeUlMRPf/rTBvft2LFjnHfeeRlrf/7znxvcFwAAAAAAAABaOoGUzcCzzz4bK1eurHe+4447btSrev7ToYceGl27dq13/uGHH8bUqVMb3HdjzJkzJ957772MtRNOOCG22GKLRvX/2te+Fp06dap3Pm7cuFi0aFGjegMAAAAAAABASyWQshkYN25cxvNDDz20UX2Liori4IMPzlh74YUXGtV7Q73xxhtZa6ecckqj+7dt2zaGDBlS77yuri5efPHFRvcHAAAAAAAAgJZIIKWFW7NmTUyYMCFjbb/99mt0/2w9XnrppUb33hDTpk3LeN6lS5fYfvvtE5mxxx57ZDyfNGlSIv0BAAAAAAAAoKURSGnhPvzww1iyZEm981atWsWAAQMa3T/bK3/eeeedqKmpaXT/LzJ37tyM57vvvntiM7bbbruM52+++WZiMwAAAAAAAACgJRFIaeHef//9jOfbbrttFBcXN7p/r169onPnzvXOV69eHe+8806j+3+RTGGbiIhu3bolNqNTp04Zzz/66KOora1NbA4AAAAAAAAAtBQCKS3cBx98kPF8m222SWxG3759M55nC8MkKdstLNlCJA3RoUOHjOd1dXUxa9asxOYAAAAAAAAAQEshkNLCffjhhxnPt9pqq8Rm9OnTJ+P57NmzE5uRTVFR0UadN0R1dXXWWnl5eWJzAAAAAAAAAKClEEhp4ebPn5/xvHv37onNKC0tzXiei0BK27ZtM55ne5VPQyxdujRrLdt/vwAAAAAAAACwORNIaeEWLlyY8bxr166JzcgWSFm0aFFiM7Lp1q1bxvN58+YlNmN9t6Dk4jsCAAAAAAAAQHMjkNLCVVRUZDzv1KlTYjM6duyY8Xx9N4skpW/fvhnPX3311Uin04nMeP3117PWVqxYkcgMAAAAAAAAAGhJBFJasNWrV0dlZWXGWrt27RKbk63XsmXLEpuRzS677JLxfOHChTF16tRG90+n0zFhwoSs9aqqqkbPAAAAAAAAAICWRiClBaupqclaSzKQUlJSkvG8uro6sRnZDBo0KDp06JCxdueddza6/9ixY2PWrFlZ67W1tY2eAQAAAAAAAAAtjUBKC7a+sERRUVFicwoLCzOer169OrEZ2bRq1SoOOeSQjLWnn346Jk+e3ODedXV18Yc//GG9z+TiOwIAAAAAAABAcyOQ0oLlKpCSrdeqVasSm7E+p556asbzNWvWxPe+971YsmRJg/reeuut8eabb673mVQq1aDeAAAAAAAAANCSCaS0YHV1dVlr2W41aYhsvdY3P0m777577L///hlr5eXl8Y1vfCPmzZu3UT3vuuuuuOWWW77wueLi4o3qCwAAAAAAAACbA4GUFmx9oZM1a9YkNidb8KRVq1aJzfgiV111VbRu3Tpj7d13342TTjopnn766S/ss2jRovjhD38Yv/zlLyOdTq87z3YLjEAKAAAAAAAAANQnkNKCrS8Qsnr16sTmZOuVy7DGtttuG1dccUXW+rx58+J73/tefO1rX4s//vGP8cYbb8ScOXNiyZIl8eGHH8aYMWPi6quvjsMOOywefPDBz322S5cuccYZZ2TsK5ACAAAAAAAAAPVlvvaBFmFzCqRERAwfPjxmzZoVd955Z9Zn3n777Xj77bc3uGdJSUnceuut8c9//jNjPdutLAAAAAAAAACwOXNDSgtWUlISqVQqY626ujqxOVVVVRnP83F7yA9+8IM4//zzE+lVWload9xxR+y2226xfPnyjM9sscUWicwCAAAAAAAAgJZEIKUFKywsjA4dOmSsrVixIrE52QIpnTt3TmzGxviv//qv+O///u9GzT/ggAPi4Ycfjj322CMiImsgpbS0tMEzAAAAAAAAAKClEkhp4bKFMrIFLBpi6dKlGc+7dOmS2IyNdeSRR8bTTz8dZ511VpSUlGzw53bZZZe45ZZb4k9/+lN079593fmyZcsyPi+QAgAAAAAAAAD1FeV7AZpW165dY+bMmfXOKyoqEpuxcOHCjOf5DKRERGy55ZZx5ZVXxiWXXBJjxoyJCRMmxNtvvx1z5syJqqqqaNWqVXTq1Cm23Xbb2G233WLYsGExYMCAjL0++uijjOfdunVrwm8AAAAAAAAAAM2TQEoL17t373j11VfrnS9YsCCxGdl6bSphjfbt28dxxx0Xxx13XIM+X1tbG9OnT6933qZNm+jVq1cjtwMAAAAAAACAlscre1q4Pn36ZDyfNWtWYjMy3cASEbHtttsmNiOfPvzww1i1alW982233TYKCwvzsBEAAAAAAAAAbNoEUlq47bbbLuP5xx9/nNiMbIGUbLObm7feeivj+Q477JDjTQAAAAAAAACgeRBIaeF22WWXjOfTpk2LdDrd6P6zZ8+OpUuX1jsvKiqKrbfeutH9NwX//Oc/M54PHDgwx5sAAAAAAAAAQPMgkNLC9enTJzp37lzvfMWKFTF9+vRG9588eXLG84EDB0ZxcXGj+zdUTU1NIn1WrVoV48ePz1g78MADE5kBAAAAAAAAAC1NUb4XoOntu+++8dRTT9U7HzduXGy77baN6v3yyy9nPP/Sl77UqL4b44477oipU6dGRUVFLFiwICoqKmL58uXx8ssvR7du3RrVe/z48bFkyZJ659tuu2307t27Ub0BAAAAAAAAoKVyQ8pm4IADDsh4/txzzzWq76pVq2Ls2LEZa/vtt1+jem+Mt99+O5566qmYNGlSzJgxI5YvXx4REa+99lqje993330Zzw899NBG9wYAAAAAAACAlkogZTPw5S9/OePrc/7973/HBx980OC+zz77bCxatKjeeZ8+fWLPPfdscN+NNWDAgIznY8aMaVTft956K1566aV654WFhXHqqac2qjcAAAAAAAAAtGQCKZuBzp07x7BhwzLWbrjhhgb1rK2tjd///vcZayeddFKkUqkG9W2IwYMHZzwfM2ZMxtftbIja2tr46U9/Gul0ul5t2LBh0bNnzwb1BQAAAAAAAIDNgUDKZuLrX/96xvMXXnghHnjggY3uN2LEiPj444/rnZeUlMSJJ5640f0aY9CgQbH11lvXO6+uro6bb765QT1/8YtfxJtvvlnvvLCwMC688MIG9QQAAAAAAACAzYVAymZizz33jP333z9j7ac//WmMHTt2g3v9z//8T9x3330Za+ecc0506dJlg3vddNNNscMOO2T84+GHH97gPscff3zG85EjR27Uq3vq6uri17/+dYwePTpjffjw4bHjjjtucD8AAAAAAAAA2BwJpGxGrrjiiiguLq53vmrVqrjooovijjvuiDVr1mT9fFVVVfz4xz/O+pqfXr16xTe/+c3E9t0Yw4cPj+7du9c7X7NmTVx66aVx3333ZXz9zmfNnTs3zjnnnLjjjjsy1rfaaqv47ne/m8i+AAAAAAAAANCSFeV7AXKnf//+8d3vfjeuv/76erXVq1fHr3/963jggQfi1FNPjSFDhkSPHj1izZo1MXPmzHj55Zdj1KhRUVFRkbF3UVFR3HjjjdGuXbum/hoZtWvXLn7wgx/EpZdeWq9WW1sbP/3pT+P++++PE088Mfbaa6/o1q1btGrVKhYvXhzvvPNOvPDCC/HMM89EbW1txv7t27ePP/zhD9G+ffum/ioAAAAAAAAA0OwJpGxmzjnnnHjnnXfiiSeeyFifMWNGjBgxYqP7XnXVVbH77rs3dr1G+cpXvhKvv/563H333Rnr7733Xvzyl7/c6L4lJSVx0003xXbbbdfYFQEAAAAAAABgs+CVPZuZVCoVv/rVr+Koo45KrN+Pf/zjGD58eCL9Guuqq66K4447LrF+Xbt2jXvvvTf23XffxHoCAAAAAAAAQEsnkLIZatWqVdxwww3x/e9/P1q1atXgPl27do3bbrttkwmjRKwNyFx33XXx4x//OFq3bt2oXscee2w8+uijMWDAgIS2AwAAAAAAAIDNg0DKZiqVSsV5550Xjz/+eBx11FEbFUzp2LFjnH322fH444/H0KFDm27JRhg+fHg89thjceKJJ0ZxcfEGf66wsDAOOeSQGDlyZFx//fXRpUuXJtwSAAAAAAAAAFqmVDqdTud7CfKvoqIixowZE5MmTYr3338/Pvnkk6iqqoqioqLo1KlTlJaWxq677hqDBw+Ogw8+OEpKSvK98gZbuHBhvPzyyzFp0qR4++23Y9GiRbFkyZKIWBuu6dKlS+y8886x++67x0EHHRTdu3fP78J5st9++0VFRUXGWmlpaYwfPz7HGwEAAAAAAADQXAmkABEhkAIAAAAAAABAcryyBwAAAAAAAACARAmkAAAAAAAAAACQKIEUAAAAAAAAAAASJZACAAAAAAAAAECiBFIAAAAAAAAAAEiUQAoAAAAAAAAAAIkSSAEAAAAAAAAAIFECKQAAAAAAAAAAJEogBQAAAAAAAACARAmkAAAAAAAAAACQKIEUAAAAAAAAAAASJZACAAAAAAAAAECiBFIAAAAAAAAAAEiUQAoAAAAAAAAAAIkSSAEAAAAAAAAAIFECKQAAAAAAAAAAJEogBQAAAAAAAACARAmkAAAAAAAAAACQKIEUAAAAAAAAAAASJZACAAAAAAAAAECiBFIAAAAAAAAAAEiUQAoAAAAAAAAAAIkSSAEA1nnlj6/ETdvfFK/88ZV8rwIAAAAAAEAzJpACAKwz9pqxseiDRTH2mrH5XgUAAAAAAIBmTCAFAFindnnt5/4TAAAAAAAAGkIgBQAAAAAAAACARAmkAAAAAAAAAACQKIEUAAAAAAAAAAASJZACAAAAAAAAAECiBFIAAAAAAAAAAEiUQAoAAAAAAAAAAIkSSAEAAAAAAAAAIFECKQAAAAAAAAAAJEogBQAAAAAAAACARAmkAAAAAAAAAACQKIEUAAAAAAAAAAASJZACAAAAAAAAAECiBFIAAAAAAAAAAEiUQAoAAAAAAAAAAIkSSAEAAAAAAAAAIFECKQAAAAAAAAAAJEogBQAAAAAAAACARAmkAAAAAAAAAACQKIEUAAAAAAAAAAASJZACAAAAAAAAAECiBFIAAAAAAAAAAEiUQAoAAAAAAAAAAIkSSAEAAAAAAAAAIFECKQAAAAAAAAAAJEogBQAAAAAAAACARAmkAAAAAAAAAACQKIEUAAAAAAAAAAASJZACAAAAAAAAAECiBFIAAAAAAAAAAEiUQAoAAAAAAAAAAIkSSAEAAAAAAAAAIFECKQAAAAAAAAAAJEogBQAAAAAAAACARAmkAAAAAAAAAACQKIEUAAAAAAAAAAASJZACAAAAAAAAAECiBFIAAAAAAAAAAEhUUb4XyJeqqqqYP39+LFy4MGpqaqKmpibWrFkT/fv3jz59+tR7fvXq1VFUtNn+1wUAAAAAAAAAsME2i4RFOp2ON954I8aPHx9vvPFGvPvuu7Fw4cKMz15++eXxzW9+s975z372s5g+fXocffTRceSRR0anTp2aem0AAAAAAAAAgGapRQdS5s2bFyNHjoxHHnkkFixYsO48nU5nfD6VSmXtNXv27HjllVfi1Vdfjd/85jdx9tlnxze/+c1o27Zt4nsDAAAAAAAAADRnBfleoClUVlbGtddeG4cddljcfvvtMX/+/Ein0+v+SKVS9f74IuXl5ZFKpSKdTseKFSvipptuisMOOywmTpyYg28EAAAAAAAAANB8tLhAyoQJE+Koo46Ke++9N2pqajIGUCLicwGVDTFnzpyIiHU90ul0LFiwIM4555y4/fbbm+z7AAAAAAAAAAA0Ny0qkDJy5Mg499xz45NPPvlcECUi6oVPNuRWlE/Nnz8/Vq1ata7Pp59PpVKxevXquPHGG+Pmm29O8JsAQO5VLqiM9Jq1/5xLr0lH5YLKPG8EAAAAAABAc1WU7wWS8pe//CWuu+66dUGUT/1nMOXTs41RXl6+7tef3o7y6a8//fNbbrklunfvHieddFIjvwkA5EZ6TTpmvDAj3rjzjfj45Y9j2axl62qrV66O33T7TXTs0zH6HtA3dvvmbrH1IVtvVKATAAAAAACAzVeLCKT8/e9/j1/96lcREZ+7EeU/b0iJiGjbtm307ds3ttpqq/j73/++QT9Yq6mpieLi4qitrf1cCOWzM9LpdPziF7+IvffeO/r27dtE3xSA5mJKzZR4deWrsWebPWNg64H5XqeeaY9Ni+cufy4WTlu43ueWzVoWU+6bElPumxKlO5bGsOuGxQ7H7pCjLQEAAAAAAGiumv0re2bPnh1XXHFFRNQPo3z66549e8Z3vvOd+Otf/xqvvvpqPPLII/H73/9+g2cMGTIkxo4dGxdffHG0bdu2Xv9P1dTUxE9/+tOkvhoAzdiE6gmxdM3SmFA9Id+rfM7KpSvj4eEPx6ivjvrCMMp/qni3IkZ9dVQ8/PWHY+XSlU20IQAAAAAAAC1Bsw+kXHPNNVFdXV3vVTrpdDo6duwYv/zlL+P555+PCy+8MAYNGhQFBQ37yltuuWVcfPHF8eyzz8aXv/zleqGUT3/9r3/9K8aNG5fMlwOg2apN137uPzcFK+atiDv3vzOm3DelUX2mjJwSdx5wZ6yYtyKhzQAAAAAAAGhpmnUgZeLEiTF+/Ph1AZTPBkT69u0bjzzySBx//PEb9FqeDdW1a9e49dZb44ILLvjczM964IEHEpsHAElYuXRl3DPsnpg/dX4i/eZPmR/3HHqPm1IAAAAAAADIqFkHUv70pz+t+/Vnb0jp27dv3H333dGzZ88mm/3d7343hg8f/rlQyqc7vPDCC7F48eImmw0AG+upi55KLIzyqflT5sdTFz2VaE8AAAAAAABahmYbSKmoqIh//vOf9W4oKSgoiF//+tfRvXv3Jt/hiiuuiL59+9Y7X716dfz73/9u8vkAsCGmPTYtpoxs3Gt6spkyckpMe2xak/QGAAAAAACg+Wq2gZSXX3456urq1v35pzeVnHLKKbHrrrvmZIfi4uK4+OKL193M8lmTJ0/OyQ4AsD7pNel47vLnmnTGmCvGZPxnIQAAAAAAAJuvZhtIyXYDyfDhw3O6x+GHHx7t27evdz516tSc7gEAmcx4YUYsnLawSWdUvFsRM16Y0aQzAAAAAAAAaF6abSBl+vTp63796b+Vvd1228W2226b0z2Ki4tjt912W7dDKpWKdDod8+bNy+keAJDJG3e+kZs5f87NHAAAAAAAAJqHZhtImT17dqRSqXV/nkqlYuedd87LLttvv329s+XLl+dhEwD4vI9f/jgnc2aOm5mTOQAAAAAAADQPzTaQUllZWe+sW7duedgkolOnTvXOBFIAyLfKBZWxbNaynMxaOnNpzHllzrobwwAAAAAAANi8FeV7gYaqra2td9a+ffs8bBKxevXqemd1dXV52AQA/s+Sj5bkdN7te90eJaUl0XtI7ygbUha99+kdvfbqFW06tcnpHgAAAAAAAORfsw2ktGnTJqqqqj53tnDhwrzsUlFRUe+sbdu2edgEAP5PXU3uw5FVFVXx3hPvxXtPvLf2IBXRdeeuUbZPWfQe0jt6D+kdXXfuGgWFzfaSNgAAAAAAADZAsw2kdOzYsV4gZc6cOXnZ5aOPPqp3tuWWW+Z+EQD4jMLWhfleISIdseCtBbHgrQXxxp/fiIiI4vbF0WuvXmtvUvnfoEr77vm55QwAAAAAAICm0WwDKb179465c+dGKpWKVCoV6XQ6Jk6cGHV1dVFYmLsfwFVWVsarr74aqVQqIiLS6XSkUqno1atXznYAgEw69+uc7xUyql1RGx/946P46B8frTvr3K/z5wIqPXbvEUWtm+1vUwAAAAAAADZ7zfYnPf37949///vfnztbsWJFjBs3Lg466KCc7fHcc8/FqlWr1gVSPrsfAORTu67tomOfjrFs1rJ8r/KFlny0JJZ8tCSmjpoaERGFxYXRY7ceUTakLHrvs/ZVP5237lzvn7cAAAAAAABsmpptIGXPPfeMkSNHfu4snU7H7373u5wFUlatWhU333xzxh+O7bbbbjnZAQDWp+8BfWPKfVPyvcZGq6uti/JJ5VE+qTwmxaSIiCjpWhK99+m9NqQypHeU7VUWrTu2zvOmAAAAAAAAZNJsAyn7779/tGrVKlavXh0Rse61Pe+8807cc889ccYZZzT5Dn/4wx9i9uzZ9QIpRUVFsd9++zX5fAD4Irt9c7dmGUjJpGpBVbz3xHvx3hPvrT1IRXTduWv0HtJ73et+uu7cNQoKC/K7KAAAAAAAAM03kNKxY8cYOnRoPPfcc+sCIZ+GUq677rrYZpttmjQU8uSTT8att966buZn/3O//faLjh07NtlsANhQW3956+iyQ5dYOG1hvldJXjpiwVsLYsFbC+L1O16PiIji9sVRtndZlO1Tti6k0r57+zwvCgAAAAAAsPlptoGUiIizzz47nnvuuYiIdWGQVCoVq1evjgsvvDB++tOfxnHHHZf43Pvvvz9GjBiRtZ6L21kAYEOkClJx6K8PjVFfHdVkM75279ei7ZZtY/aE2VE+Ye1rdlYuWdlk89andkVtzHhhRsx4Yca6s879Oq8Npwwpi9779I4eu/eIotbN+rdAAAAAAAAAm7xm/dOY3XffPYYOHRpjx45dd0NJxNqbUmpqauLKK6+MCRMmxHe+853o1atXo+d98skn8Zvf/CaefPLJereifPqfu+66q9f1ALBJ2eHYHWLg8IExZWTyr+4ZOHxgDBo+KCIitj9y+4iISK9Jx8L3FsbsCbNj9sS1IZV5k+dFek068fkbYslHS2LJR0ti6qipERFRWFwYPXbvse4Wld5Dekfnfp3rvYIPAAAAAACAhmvWgZSIiGuuuSb+/e9/R1VVVb1QSjqdjkcffTSeeuqpOPLII+PQQw+N/fffP9q0abPB/desWROvvfZaPProo/HII4/E6tWr64VQPlVYWBg//vGPE/+OANBYX7nlKzFv8ryYP2V+Yj27DewWX7nlK/XOUwWpKN2xNEp3LI3dztotIiJqK2tj7qtz14ZU/vePFXNXJLbLxqirrYvyieVRPrE8Jv1+UkRElHQtWRdOKdunLMr2KovWHVvnZT8AAAAAAICWIJX+NMHRjD377LPx3e9+d1045LNBkc8GVCIiCgoKokePHrHVVlvFv/71r3qfOeaYY2LgwIExZ86c+Oijj+KVV16JFStWZOz1n8GUSy+9NM4777zcfXFI0H777RcVFRUZa6WlpTF+/PgcbwTN2y2Lb4nVsTqKoigu2uKifK8TEREr5q2Iew69J5FQSreB3eKM586I9t3bN+jz6XQ6ls1etvY1PxPLY/aE2TH31bmxeuXqRu+WiFREtwHdPneLSulOpVFQWJDvzQAAAAAAAJqFFhFIiYi4/fbb44YbbsgaRPnPr/nZ21T+8/yzPvvM+nofc8wxcf311yfxVSAvBFIgWZtiICUiYuXSlfHURU816vU9A4cPjK/c8pVo02nDbxzbEHWr6mLe5HlrQyoTymP2xNmx6P1Fic5ojOL2xVG2d1mUDSmL3vusvUmloYEcAAAAAACAlq7Zv7LnU9/61reioKAgfvOb30RE/VtM1hc0Wd95ts99tv9RRx0V1113XeO/BAA0sTad2sTx9x4fA04eEGOuGBMV72YOomVSumNpDLtuWOxw7A5Nslthq8LotWev6LVnr4j/zfBUVVRF+aTy/7tJZeLsqFla0yTzv0jtitqY8cKMmPHCjHVnnbfuvDacMmTtTSo9dusRRa1bzG+vAAAAAAAAGqzF3JDyqeeffz6uuuqqWLp06efCJP8ZJPns2Wf9ZwDlP5/7bBCloKAgLrjggrjkkksS2x/yxQ0pkKxN9YaUz0qn0zHjhRnxxp/fiJnjZsbSmUvrPdNpq06x1f5bxW5n7xZbf3nrjP+czKX0mnRUTKtY95qf2RNmx/wp8yO9ZtP47UxhcWH02L1H9B7Se93rfjr365z3/94AAAAAAAByrcUFUiIiKioq4tprr41nnnlm3Q0pn7UxXznbZ/v37x8///nPY9ddd238wrAJEEiBZDWHQMp/qqqoit/2+W2sXrk6itoUxaWzLo2S0pJ8r/WFalfUxpxX5/zfLSoTZseKuSvyvdY67bq1WxdO6T2kd/Taq1e07tA632sBAAAAAAA0qRZ5p3xpaWn89re/jfPPPz9uv/32GDNmTNTUrL3eP9Pre77IZwMsu+yyS3zzm9+Mr3zlK/5tZwBalJLSkkgVrP1nW6og1SzCKBERxe2Lo99B/aLfQf0iYu0/t5fNXrbuBpXyieUx99W5sXrl6rzsVzm/Mt57/L147/H31h6kIroN6Lb2NT/7rA2plO5UGgWFBXnZDwAAAAAAoCm0yEDKp3bccce44YYbYvny5fHCCy/Eyy+/HK+99lrMmTNng3u0bds2dt5559h///3jkEMOif79+zfhxgBAY6VSqejUp1N06tMpBpw0ICIi6mrrYt7keZ+7RWXRB4vys2A6Yv7U+TF/6vx4/U+vR0REcYfiKNurbG1IZUjv6L1P72jXrV1+9gMAAAAAAEhAiw6kfKpDhw7x1a9+Nb761a9GRMSyZcti+vTpMW/evKioqIiVK1dGTU1NFBYWRuvWraNDhw7RvXv3KCsri379+rkJBQCaucLiwug1uFf0Gtwr4uK1Z1UVVVE+qfz/blKZVB41S2vysl/t8tqY8cKMmPHCjHVnnbfuvO41P2X7lEWP3XpEUevN4rduAAAAAABAC7BZ/lSjY8eOsdtuu+V7DQAgj0pKS2L7r2wf239l+4iISK9JR8W0is/dojJ/yvxIr0l/QaemsWTGklgyY0lMvX9qRKwN1fTco2eU7VO2LqjSqW8nwVkAAAAAAGCTtFkGUgAA/lOqIBVdd+oaXXfqGrt/c/eIiKhdURtzXp2zNqQyYW1IZcUnK/KyX11t3brbXCb+bmJERLTr1m7tDSpDyqL3Pr2j1169onWH1nnZDwAAAAAA4LMEUgAAsihuXxz9DuoX/Q7qFxER6XQ6ls1atjYYMnFtSGXOq3OirqYuL/tVzq+MaY9Ni2mPTVt7kIrotku3z92iUrpjaRQUFuRlPwAAAAAAYPMlkAIAsIFSqVR02qpTdNqqUww4eUBErL25ZN7keetuLymfWB6LPliUnwXTEfOnzI/5U+bH6396PSIiijsUR9neawMqZfusvUmlXbd2+dkPAAAAAADYbAikAAA0QmFxYfQa3Ct6De4Ve1+8d0REVFVUrb1BZWL5upBKzbKavOxXu7w2Zjw/I2Y8P2Pd2RbbbPG5W1S679o9ilr7bSEAAAAAAJAcP3kAAEhYSWlJ9D+qf/Q/qn9ERKTXpKNiWsXnblGZP2V+pNek87Lf4umLY/H0xTH1/qkRsTZU03OPnlE2ZO0NKr2H9I5OfTtFKpXKy34AAAAAAEDzJ5ACANDEUgWp6LpT1+i6U9fY/Zu7R0RE7YramPPKnLU3qUxYe5PKik9W5GW/utq6dWGZiTExIiLadW8XvffpvTakMqR39BrcK1p3aJ2X/QAAAAAAgOanRQZSysvL44033og333wzZs6cGcuWLYvly5dHdXV1pNNN/28ip1KpGDNmTJPPAQCar+L2xdFvaL/oN7RfRESk0+lYNmvZ525RmfPqnKirqcvLfpXzKmPaY9Ni2mPTIuJ/QzUDukbvIb3Xve6n605dI1XgFhUAAAAAAKC+FhVIee655+Luu++OV155pV4tF0GUT7neHgDYWKlUKjpt1Sk6bdUpBpw8ICLW3lzyyZufRPnE8nVBlcUfLs7Lfuk16Zg/ZX7MnzI/Xrv9tYiIaN2xdfTaq1f0HtJ7XVClXdd2edkPAAAAAADYtLSIQMqiRYviiiuuiHHjxkVE9vBJLoIiuQy+AAAtW2FxYZTtVRZle5XF3hfvHRERlQsqo3xS+bpbVMonlkfNspq87FezrCZmPD8jZjw/Y93ZFtts8blbVHrs1iMKiwvzsh8AAAAAAJA/zT6QMm/evDj11FPjk08+WRcGcUMJANBStevaLvof1T/6H9U/ItbeXFLxbsXaG1Qmzo7yCeUxf+r8SK/JT0h28fTFsXj64phy35SIiChsXRg9d+8ZZUPWBlR679M7OvXt5PdrAAAAAADQwjXrQEptbW1cdNFFMXfu3EilUut+sPHZW0r8sAMAaMlSBanounPX6Lpz19j97N0jIqJ2RW3MeWXOultUZv1rVlTOq8zLfnU1deteNzQxJkZERLvu7T53i0qvwb2idYfWedkPAAAAAABoGs06kHLXXXfF1KlTvzCI4jU6AMDmpLh9cfQb2i/6De0XEWt/L7R05tIon1i+Lhwy97W5UVdTl5f9KudVxrRHp8W0R6dFxNpQTbdduq0LqPQe0jtKdyyNVIFgMQAAAAAANFfNNpCycuXKuPPOO7OGUT7989atW0ffvn2ja9eu0aFDh2jVqlUUFTXbrw0AsNFSqVR07ts5OvftHANOHhAREXW1dfHJm5+svUVlQnnMnjg7Fn+4OC/7pdekY97keTFv8rx47fbXIiKidcfWUbZ32bqQStk+ZdGua7u87AcAAAAAAGy8ZpvMeOmll2LRokWfC598NpwydOjQOOecc2KPPfaIwsLCfK4KALDJKSwujLK9yqJsr7KIS9aeVS6oXHuLysS1IZXySeVRs6wmL/vVLKuJ6WOmx/Qx09edbbHNFmvDKUPKovc+vaPHbj2isNjv8wAAAAAAYFPUbAMpkyZN+tyffxpMSaVS8YMf/CDOOuus/CwGANBMtevaLvof3T/6H90/ItbeXFLxbsW61/yUTyyP+VPnR3pNfl6HuHj64lg8fXFMuW9KREQUti6Mnnv0XHeDSu8hvaPTVp0+9+pGAAAAAAAgP5ptIOWNN95Y9+vPhlFOPPFEYRQAgASkClLRdeeu0XXnrrH72btHRETN8pqY88qctTep/G9QpXJeZV72q6upi9n/mh2z/zV73Vn7Hu3XhVN6D+kdvQb3iuL2xXnZDwAAAAAANmfNNpDy6et6PqtVq1Zx6aWX5mkjAICWr3WH1rH1wVvH1gdvHRFrX5W4dObSz92iMvfVuVFXW5eX/VZ8siKmPTotpj06LSLWhmq67dJt3Wt+eg/pHaU7lkaqwC0qAAAAAADQlJptIGXx4sXrfv3p7ShDhgyJLbfcMo9bAQBsXlKpVHTu2zk69+0cu5yyS0RErK5ZHfPenBezJ86O8glrb1JZPH3xF3RqGuk16Zg3eV7MmzwvXvuf1yIionXH1lG2d9nakMqQ3tF7n95RUlqSl/0AAAAAAKClaraBlNWrV9c723HHHfOwCQAAn1XUumht4GPvsohL1p5VLqhc95qf8onlMXvi7KhdXpuX/WqW1cT0MdNj+pjp68622HaL6D2k97rX/fTYtUcUFhfmZT8AAAAAAGgJmm0gpUOHDp+7JSUion379nnaBgCA9WnXtV30P7p/9D+6f0RErKlbExXvVqwLqcyeMDsWvLUg0mvSedlv8YeLY/GHi2PKyCkREVHYujB67tFz7Q0q/xtU6bRVp3qvjAQAAAAAADJrtoGUPn36xKJFiz73Q4GlS5fmcSMAADZUQWFBdBvQLboN6Ba7n717RETULK+JOa/M+b9bVCbMjsp5lXnZr66mLmb/a3bM/tfsdWfte7T/3C0qvQb3iuL2xXnZDwAAAAAANnXNNpCy0047xZtvvvm5s7lz5+ZpGwAAGqt1h9ax9cFbx9YHbx0REel0OpZ+vDRmT1x7g0r5hPKY+9rcqKuty8t+Kz5ZEe8+8m68+8i7ERGRKkhFt126RdmQtQGV3vv0jtIdSyNV4BYVAAAAAABotoGUoUOHxqhRoyIiIpVKRTqdjgkTJuR5KwAAkpJKpaJzv87RuV/n2OWUXSIiYnXN6pj35rzP3aKyePriL+jUNNJr0jFv8ryYN3levPY/r0VEROtOraNs77J1t6j03qd3lJSW5GU/AAAAAADIp2YbSNl3332jtLQ0Fi5cuO5s8eLF8fLLL8cBBxyQx80AAGgqRa2L1gY+9i5bd1Y5vzLKJ60Np8yeMDvKJ5VH7fLavOxXs7Qmpj83PaY/N33d2RbbbrE2nPK/r/vpsWuPKCwuzMt+AAAAAACQK802kFJcXBxnnnlm3HjjjZFKrb0WPZ1Ox4033iiQAgCwGWnXrV30P7p/9D+6f0RErKlbExXvVvxfQGViecyfOj8inZ/9Fn+4OBZ/uDimjJwSERGFrQuj1569/u8WlSG9o2Ofjut+TwsAAAAAAC1Bsw2kREScddZZ8dBDD8XMmTPXvbbn3XffjV/96lfxgx/8IN/rAbCZqlpTFen//cl3OtJRtaYqSgq8sgNypaCwILoN6BbdBnSLPc7ZIyIiapbXxJx/z4nZE2dH+YS1t6lUzq/My351NXUx65+zYtY/Z607a9+j/dobVIaURe99ekevwb2iuH1xXvYDAAAAAIAkpNLpdJ7+XdFkTJ48Oc4444yorV17LXs6nY5UKhUXXHBBXHLJJf5NU9hA++23X1RUVGSslZaWxvjx43O8ETQf6XQ6Zq2eFW/Xvh3lq8pjRXpFvWfap9pHWauy2Ll45+hT1GeT/efTL9v9MlZVrYpWJa3iqsqr8r0ONJl0Oh1LP1669haV/w2pzH1tbtTV1uV7tYiISBWkotvAbute89N7SO8o3aE0UgWb5t87AAAAAADgPzX7QEpExBNPPBGXX355fPpVPg2l7LXXXnHppZfG7rvvnucNYdMnkAINM712eoyrHheL1yze4M9sUbBF7N92/9imeJsm3KxhBFLYnK2u+f/s3Xl8lOW5//HvM3t2lkCEJGACJGxhywIKLrjUrVqxxVIVFWvbc9pja1u7/NrTelpPW9vantoee3raU3Ffq7jWBRUVEEjYt7AjkECAhOyZfZ7fHzGRkAHCZJLJhM+7L15J7mfmuq/hRc1k5pvrDujwhsPtR/1UrKxQ3d66WLfVzpnmVGbJp8f8ZE7PVOJgpi8BAAAAAAAAAPqmfhFIkaTXX39dP/jBDxQMtv5Wa1soRZLGjh2rCy64QJMmTdKoUaOUlpam5ORkORyMQQfaEEgBzozX9GpJyxJt922PuEa+I1+zE2fLaTij2Fn3EEgBOmo+0qyKVa3hlMpVlaosrZSv0RfrttoNGj2owxSVjEkZsjqssW4LAAAAAAAAAID+E0iRpHXr1ulb3/qWjh49Kkk6/qH15tEIhmFo69atvbYfEA0EUoCuaw41a1HjItWEarpda7B1sOYkz1GSJSkKnXUfgRTg1ELBkKrLqz8Nqays1JEtR6Q+8oza5rJp2LRhypzxySSV6VlKzU7ts8eEAQAAAAAAAAD6L1usG4gWn8+nsrIyhUKh9ukobS+8m6apfpS7AQDEkNf0Ri2MIkk1wRotalqkuSlz+9SkFADhWawWDZ04VEMnDtW0L0+TJHkbvDq4+mD7FJWKlRVqPtIck/4CnoAOfHRABz460L6WPCy5wxSV4UXD5UhiUiAAAAAAAAAAoGf1i0DK9u3bdffdd+vjjz9uX4vVdBSCLwDQvy1pWRK1MEqbmmCNlrQs0ZVJV0a1LoDe4Ux1KueSHOVckiOp9flg3cd17eGUipUVqlpXpaAvGJP+mg41aduibdq2aJskybAYGlowtHWCyidBlfT8dBkWpqgAAAAAAAAAAKIn7gMpW7du1YIFC9TQ0HDSMEhvhUQYhQ4A/dse3x5t923vkdrbfduVZ89TriO3R+oD6D2GYWhgzkANzBmoifMmSpIC3oCq1ld1mKJSt7cuJv2ZIVOHNxzW4Q2HteZ/10iSnGlOZU3/dIpK5vRMJQ5OjEl/QLxa/b+rteKBFTrvnvNU9LWiWLcDAAAAAAAAxFxcB1IaGxt11113qb6+vtMRPW0IiQAAosE0TS1zL+vRPZa5lynHnsP3LqAfsjltypqepazpWe1rzUeaVbGqdYJK5cpKVZZVytfoi0l/3nqvdr+9W7vf3t2+Nmj0oNZwyoxMZU3PUsbkDFnt1pj0B8SD9+99X82Hm/X+ve8TSAEAAAAAAAAU54GUP//5z6qsrOxSEIWjdAAA3XEgcEC1odoe3aM2VKsDgQMaYR/Ro/sA6BuShiYp/9p85V+bL0kKBUOqLq9uPeZnVWtI5ciWI1KMnsYe23VMx3Yd08YnNkqSbC6bhhUOa5+ikjUjS6lZqYTogE+0BcpiFSwDAAAAAAAA+pq4DaQ0NDTo6aef7hRGOfFri8Wi7OxsZWdnKykpSYmJjB4HAJy5rb6tvbYPgRTg7GSxWjR04lANnThU0+6cJknyNnh1cPXB1pDKJ8f9NB9pjkl/AU9AB5Yf0IHlB9rXkoclt4dTMqdnanjRcDmSHDHpDwAAAAAAAADQt8RtIOW9996Tx+ORYRhhwyhTpkzR/PnzdfHFFyspKSmWrQIA+oFKf2Wv7HMwcLBX9gEQH5ypTuVckqOcS3IktT7Prfu4rj2cUrGyQlXrqhT0BWPSX9OhJm1btE3bFm2TJBlWQxkFGR2mqAzOGyzDwhQVAAAAAAAAADjbxG0gZcWKFe2fHx9EsVgs+n//7//p1ltvjVVrAIB+piXUoiazqVf2agw1yh1yK8GS0Cv7AYgvhmFoYM5ADcwZqIIvFUiSAt6AqtZXtYZUVlaqYlWF6vbWxaQ/M2iqan2VqtZXac3/rpEkOdOcypqepcwZma0fp2cqcTBTCwEAAAAAAACgv4vbQMqOHTs6fG2apgzD0Fe/+lXCKACAqGoINfT6fgRSAHSVzWlT1vQsZU3Pkr7VutZ0uKl1gsqq1pBKZWmlfE2+mPTnrfdq99u7tfvt3e1rg8YMaj/mJ2tGljImZchqt8akPwAAAAAAAABAz4jbQEpVVVX7ZJQ2SUlJ+td//dcYdQQA6K+C6t2jMAIK9Op+APqf5Ixk5V+Xr/zr8iVJoWBI1eXVqlhZ0X7cz5EtRyQzNv0d23lMx3Ye08bHN0qSbC6bhhUOaz/mJ3N6plKzUjs93wcAAED/s/p/V2vFAyt03j3nqehrRbFuBwAAAEAUxW0gpbm5uf3ztuko5513npxOZwy7AgD0R1b17m/t2+L32zOAPspitWjoxKEaOnGopt05TZLkbfCqsqyydZLKJ0GVlqMtMekv4AnowPIDOrD8QPtayvCUDlNUhhUOkyPJEZP+AAAA0HPev/d9NR9u1vv3vk8gBQAAAOhn+tU7Xueee26sWwAA9EOpltRe3a8uWKeh1qFMBgDQo5ypTuVemqvcS3MltYa86z6u6zBF5dDaQwr5QzHpr/Fgo8pfLFf5i+WSJMNqKKMgQ5kzWgMqWdOzNDhvsAwL/60EAACIZ75GX4ePAAAAAPqPuA2kJCcnq7a2tsNaSkpKjLoBAPRniZZEJRvJajKbemW/N1ve1BrvGpW4SjTKPopgCoBeYRiGBuYM1MCcgSr4UoGk1sklVeurVLGqQpUrWyep1H1cF5P+zKCpqvVVqlpfpTV/WSNJcg1wKXN6ZvsUlcySTCUOToxJfwAAAAAAAACAjuI2kJKZmaljx451eJPu+GN8AACIpkx7prb7tvfafkeDR/V68+sabBms4oRijbGPkcWw9Nr+ACBJNpetdRrJjCzpW61rTYebOhzzc7DsoHxNsfltVk+dR7vf2q3db+1uXxs0ZlB7z5nTM5UxKUNWe+8evQYAAAAAAAAAiONAytixY7Vp06YOa3v27IlRNwCA/m68Y3yvBlLa1IRq9Gbzm1ppWaliV7HyHfmyGryxCiB2kjOSlX9dvvKvy5ckhYIhHd16tP2Yn4qVFTq69ahkxqa/YzuP6djOY9r4+EZJraGa4UXD26eoZM3IUmpW7x7FBgAAAAAAAABno7gNpMyaNUvPP/+8pNbx4qZpqqysTIFAQDZb3D4sAEAflW3L1kDLQNWGak9/4x5QF6rT4pbFWuVZpSJXkcY5xslm8P0OQOxZrBZlFGQooyBDhV8plCR5G7yqLKvsEFJpOdoSk/4CnoD2L9uv/cv2t6+lDE9pnaAyI1NZ07M0rHCYHEmOmPQHAAAAAAAAAP1V3L6TdcEFFyg5ObnDMT319fV6++23dfXVV8ewMwBAf2QYhmYlzNKrza/GtI+GUIPea3lPpe5SFboKNdE5MarBFEeKQ/4WvxwpvDELIHLOVKdyL81V7qW5kiTTNFW3t04Vq1qP+alcWalD6w4p5A/FpL/Gg40qf7Fc5S+WS5IMq6GMSRkdpqgMHjNYhsU4TSUAAAAAAAAAwMnEbSAlMTFRX/ziF/X3v/9dhmG0T0l58MEHddlll8nh4I00AEB05Tpyle/Pj8nRPSdqMpv0gfsDlXnKNM01TQXOAjmM7n/vu/hnF2vFAyt0/vfO736TAPAJwzA0MHegBuYOVMGXCiS1Ti6pWl+lipUV7ZNU6j6ui0l/ZtBU1boqVa2r0pq/rJEkuQa42gMqmdNbJ6kkDEqISX8AAAAAAAAAEI8M0zRjdLp799XX1+uqq65SbW3r8QmmacowDM2dO1c///nPY9wdEF9mzpyp6urqsNfS09O1fPnyXu4I6Ju8plfPNz6vmmBNrFvpwGW4NNU5VZNdk+U0nLFuBwAi0lTVpIpVnx7zU1laKX+zP9ZttRucN7jDFJWhBUNltVtj3Rb6iF8m/VL+Fr/siXb9qPlHsW4HAIC4wfdQAAAAoP+K2wkpkpSWlqaf/vSnuvvuuztMSXn++edls9n0ox/9SDZbXD9EAEAf4zScmpM8R4uaFkUllDLYOlgXJ1ysLb4t2u7bLlOR5UQ9pkcrPCu01rtWk52TNdU5VS6Lq9v9AUBvSj4nWWM/N1ZjPzdWkhQKhnR069EOU1SObj2qCP9T2W01O2pUs6NGGx/fKEmyJdg0vHC4Mme0TlDJmpGl1KzU2DQHAAAAAAAAAH1MXE9IafO73/1Of/vb32QYrWe8t01KycvL03e+8x1ddNFFMe4Q6PuYkAKcGa/p1ZKWJd06viffka/ZibPbJ5rUBeu02rNa5b5yhRTqVn922TXJOUnTXNOUaEnsVi0A6Es89R4dLDvYOkllZesklZbqlli31S4lM+XTY35mZGl44XDZE+2xbgu9gN/uBgAgMnwPBQAAAPqvfhFIkaT7779fjzzySIdQitR6Xv2wYcM0e/ZsTZ48WXl5eRo2bJjS0tJi2S7Q5xBIASKzx7dHy9zLVBuq7fJ9BloGalbCLOU6csNebwg1aI1njbZ4tyioYLf6s8mmic6JKnQVKtmS3K1aANAXmaapur11HaaoHFp3SCF/94J90WJYDWVMyugQUhk8ZrAMixHr1hBlvJkGAEBk+B4KAAAA9F9xHUjZtWtXh6+ff/55Pfroo51CKZLa19pYrVYlJyfL4XDIbo/ubywahqF33nknqjWBnkYgBYicaZo6EDigrb6tOhg4qMZQY6fbpFhSNNw2XOMd45Vty+70fSmcplCT1nrWapN3kwIKdKtHq6wa7xyvImeRUq0cJwGgfwt4Ajq07pAqV1W2B1Xq99XHuq12roEuZZa0hlOyZmQpsyRTCYMSYt0Wuok30wAAiAzfQwEAAID+yxbrBrrjs5/9bNg39I6fjnLiWptAIKC6uroe6asrbzICAPoPwzA0wj5CI+wjJEnukFt/r/+7ggrKKqu+nPZlJVjO/I3GZEuyLky8UEWuIq3zrtMGzwb55Y+ox6CC2uTdpC3eLRrrGKtiV7EGWAdEVAsA+jqby6bs87KVfV52+1pTVZMqVn06RaWytFL+5sj+m9pdnlqPdr+1W7vf2t2+NjhvcGs4ZUamsqZnaWjBUFnt1pj0BwAAAAAAAADRENeBFKlz0CTcNcMwei0kEscDZwAAUZJgSZCh1u87hoyIwijHS7QkambCTBU6C7Xeu17rvevlNb0R1QoppK2+rSr3lSvfka9iV7EGWQd1qz8AiAfJ5yRr7OfGauznxkqSQsGQjm45+mlIZWWljpYflWL0dL5mR41qdtRow2MbJEm2BJuGFw1vP+Yna0aWUjOZcAUAAAAAAAAgfsR9IOXEoEm4QEi4NaaYAADijcvi0oyEGZrqmqqNno1a510nt+mOqJYpU9t827TNt01j7GNU7CrWENuQKHcMAH2XxWpRxqQMZUzKUOFXCiVJnnqPDpYdbJ+iUrGyQi3VLTHpL+AOaP/S/dq/dH/7WkpmyqfH/EzP1PDC4bInRvf4UQAAAAAAAACIlrgPpJyIoAkAoL9zGk4VJxRrimuKNnk3aY1njVrMyN8w3enfqZ3+ncq156rYVaxzbOdEsVsAiB+uNJdyL8tV7mW5klqD7bV7atvDKRUrK1S1vkohfygm/TVWNqr8hXKVv1AuSTKshs6ZfE6HKSqDxgziZyIAAAAAAAAAfUK/CKRwTA4A4GxkN+ya5pqmSc5J2uLdotWe1WoymyKut8e/R3v8ezTSNlIlCSUabhsexW4BIP4YhqFBowZp0KhBKripQJIU8AR0aN2hDlNU6vfVx6Q/M2jq0NpDOrT2kFb/z2pJkmugS1nTs5Q5I7P1Y0mmEgZ17+g4AAAAAAAAAIhEXAdSiouLY90CAAAxZzNsmuyarInOiSr3lavMU6aGUEPE9fYF9mlf4z5l2bJU4ipRli2L37YHgE/YXDZln5et7POy29eaqppUsap1gkrlykpVllXK3+yPSX+eWo92vblLu97c1b42OH/wpyGVGVnKKMiQxWaJSX8AAAAAAAAAzh5xHUh5/PHHY90CAAB9htWwaqJzosY5xmmHb4dKPaWqC9VFXK8iUKGKpgoNsw5TSUKJRtpGEkwBgDCSz0nW2M+N1djPjZUkhQIhHd16tPWYn1WtIZWjW4/GrL+a7TWq2V6jDY9tkCTZEmwaXjRcWTOy2o/7Sc1MjVl/AAAAAAAAAPqnuA6kAACAzqyGVeOc45TvyNcu/y6VuktVE6qJuN6h4CG93PSyhlqHqsRVolx7LsEUADgFi82ijEkZypiUocKvFkqSPPUeHSw72BpS+eS4n5bqlpj0F3AHtH/pfu1fur99LTUrtT2ckjUjS8OmDZM90R6T/gAAAAAAAAD0DwRSAADopyyGRXmOPI2xj9Fu/26Vecp0JHgk4npHgkf0WvNrGmwdrBJXiUbbR8ticOQDAHSFK82l3MtylXtZriTJNE3V7qltD6dUrKxQ1boqhQKhmPTXUNGghooGlb9QLkkyrIbOmXxO6zE/01tDKoPGDCKQCAAAAAAAAKDLCKQAANDPGYah0Y7RGmUfpY8DH6vUXaqqYFXE9WqCNXqj+Q0NtAxUsatY+Y58gikAcIYMw9CgUYM0aNQgTbp5kiTJ7/aral1V+zE/FSsrVL+/Pib9mUFTh9Ye0qG1h7T6z6slSQmDEpRZktkaUpmRpcySTCUMTIhJfwAAAAAAAAD6PgIpAACcJQzDUI49R+faztWBwAGVekpVGaiMuF5tqFZvt7ytVZ5VKnIVaZxjnKyGNYodA8DZxZ5gV/b52co+P7t9rfFQY/sElcpVlaosq5S/2R+T/tzH3Nr15i7tenNX+9rg/MGt4ZRPjvvJKMiQxUZIEQAAAAAAAACBFAAAzjqGYWiEfYRG2Eeo0l+pUk+p9gf2R1yvPlSvd1ve1Sp3azBlgnOCbAZPMQAgGlKGpWjs9WM19vqxkqRQIKQjW460h1QqVlaourw6Zv3VbK9RzfYabXh0gyTJnmjXsMJhypqR1R5USc1MjVl/AAAAAAAAAGKHd4sAADiLZdozNcc+R1WBKpV6SrXXvzfiWk1mk953v69ST6kKXYUqcBbIbtij2C0AwGKz6JzJ5+icyeeo8KuFkiRPnUeVZZ9OUalYWSF3jTsm/flb/Nq/dL/2L/006JialdphisqwwmGyJ/D9AQAAAAAAAOjvzrpAit/v165du1RZWanDhw+rublZHo9HhmHI5XIpISFBSUlJGj58uLKzszVs2DAZhhHrtgEA6FHn2M7RdcnX6WjgqEo9pdrl33X6O51Ei9mipe6lWu1ZranOqZrkmiSn4YxitwCA47kGuDTq8lEadfkoSZJpmqrdXauKVa0TVCpXVqpqfZVCgVBM+muoaNDWf2zV1n9sldQaqsmYnNEeUMmakaVBowfxcxcAAAAAAADQz5wVgZQtW7bonXfe0dKlS7V9+3YFAoEu39dut6ugoEDTp0/XzJkzVVhY2IOdAgAQW0NsQ3RN8jWqCdaozFOmHb4dMmVGVMttuvWR5yOt8a7RFOcUTXFOkcviinLHAIATGYahQaMHadDoQZp08yRJkt/tV9W6qg5TVOr318ekv1AgpENrDunQmkNa/efVkqSEQQntAZXM6ZnKLMlUwsCEmPQHAAAAAAAAIDr6dSDl9ddf19///neVl5dLav1NwTPl8/m0du1arV27Vv/zP/+j3Nxc3XTTTbrxxhtltzNmGgDQPw22DtaVSVdqumu6VntWa5tvm0KK7DfrvaZXqzyrtM6zTpNckzTVOVWJlsQodwwAOBV7gl3Z52cr+/zs9rXGQ43t4ZSKlRU6WHZQ/hZ/TPpzH3Nr1xu7tOuNTyd0pY9N7zBFZejEobLYLDHp73SajzbLDLX+vGmGTDUfbVbSkKQYdwUAAAAAAADElmFGktLo47Zu3aof//jH2rZtm6SOQZRIxkCf+FdkGIZGjhype++9V+edd173mgX6iJkzZ6q6ujrstfT0dC1fvryXOwLi20O1DymggGyy6RsDvxHrdrqtIdig1d7V2urdqqCC3aplk00FzgIVugqVZOHNOgDoK0KBkI5sOdJhikp1efjnh7FgT7RreNFwZc7IVNb01pBKyvCUmPRihkztfW+v1i9cr31L96nhQEOn26Rmp2rkBSM1ZcEU5Vyaw5FEAACcxC+Tfil/i1/2RLt+1PyjWLcDAAAAIIr6XSDl4Ycf1u9//3sFg8H2IMmJL/ydyUM+1X0Nw9BXv/pVffvb3+5Gx0DfQCAFiK7+Fkhp0xRq0hrPGm32blZAXT8CLxyrrJrgnKBCV6FSLalR6hAAEE2eOo8qy1rDKZUrK1WxqkLuGnes22qXmp2qrOlZrSGVGVkaNm2Y7Ak9O8ly+yvbtfj7i1WzvabL90kfm67Lfn2Z8q/L78HOAACITwRSAAAAgP6rXwVS7r33Xj333HOdgijRnJBy/P1N05RhGLriiiv0+9//XhZL3xwfDXQFgRQguvprIKVNc6hZ6zzrtNG7UX5173gHiywa5xinYlex0qxpUeoQANATTNNU7e7a1mN+VrWGVKrWVykUiOxYt2iz2CzKmJyhrBlZ7cf9DBo9KCrTSTz1Hv3z6//Upqc2RVyj4OYCXf3Q1XKlubrdDwAA/QWBFAAAAKD/6jeBlPvuu09PPvmkpM5BlJ6YkHL8HoZhaO7cufr5z38eWfNAH0AgBYiu/h5IaeMOubXeu17rvevlM33dqmXIUL4jX8WuYg2yDopShwCAnuZ3+1W1rqo1pPLJcT/1++tj3Va7hEEJ7eGUrBlZyizJlGvAmQVCmg436fHLHteRzUe63c/QgqGav3i+kjOSu10LAID+gEAKAAAA0H/ZYt1ANDz11FN68sknO00vkTqHU1JTUzVx4kRNnDhRGRkZSk1NVUpKipxOp5qamtTY2Kimpibt379fW7Zs0bZt2+R2u9trGYYh0zQ71DdNU88//7zy8vJ0yy239OZDBwAgphIsCTov4TxNc03TBs8GrfOuk8f0RFTLlKltvm3a5tumMfYxKkkoUbo1PcodAwCizZ5gV/b52co+P7t9rfFgY+sElVWtx/0cLDsof0v3JmpFyn3MrV1v7NKuN3a1r6WPTe8wRWXoxKGy2MJPvPTUe6IWRpGkI5uO6PHLH9eCpQuYlAIAOOs1H22WGWp9ndUMmWo+2qykIUkx7goAAABAtMT9hJRdu3Zpzpw5CgQCksIHUVwul6666ip96Utf0qRJk86ovmmaKisr0/PPP6/FixfL4/F0mo7S9nlCQoJeffVVZWVlRevh9Zpjx45pyZIlWrNmjbZs2aJjx46prq5OhmEoOTlZWVlZysvL06xZs3TBBRcoKSm+fjA8duyYVq1apVWrVmnr1q06duyYamtr5fV6NWDAAA0aNEiZmZmaPn26zjvvPOXnn31nuzMhBYius2VCyol8pk+bvJu01rNWLWZLt+vl2nNV4ipRhi0jCt0BAGIlFAjpyJYjrRNUVlaqYlWFqsvDP/eMBXuiXcOLhitzxieTVKZnKWV4iiTpxVte1KYnIz+m52QKbi7QDU/cEPW6AAD0ZWbI1N739mr9wvXat3SfGg40dLpNanaqRl4wUlMWTFHOpTlROXoPAAAAQGzEfSBl/vz5Kisra59UInUMo1x99dX66U9/qgEDBnR7r7q6Ot133316/fXXO4VS2j7Onj1bf/7zn7u9V285cOCA/vKXv+jVV1+V1+vt0n1SUlL0xS9+UV/72teUmprawx12z4EDB/TXv/5VixYtkt/f9d/InDBhgr7+9a/r0ksvPWt+6CWQAkTX2RpIaRMwA9rs3aw1njVqMpu6XW+kbaRKEko03DY8Ct0BAPoCT51HlaWt4ZTKla2TVNzH3LFuq11qdqrSRqTpwPIDPbbHvJfnKf+6sy8MDwA4O21/ZbsWf3+xarbXdPk+6WPTddmvL+P7JQAAABCn4jqQsmLFCi1YsKBDIERqDYnY7Xbdf//9uuaaa6K+79tvv63vfe978vl87fsd38OiRYs0duzYqO8bbc8884x+/etfq6Ulst9gT09P13333adLLrkkyp11n2ma+utf/6oHH3xQwWAw4jrTpk3TH/7wB2Vk9P/fzCeQAkTX2R5IaRMwAyr3lWu1Z7UaQp1/8+1MZdmyVOIqUZYt66wJDALA2cI0TdXurlXFyorWSSqrKlW1vkqhQCjWrfWY9LHp+vrWr/M9DQDQr3nqPfrn1/+pTU9FPnGs4OYCXf3Q1Rx3BwAAAMSZuA6kfO1rX9MHH3zQ4cU70zRls9n0hz/8QZdddlmP7f3BBx/oG9/4RoewQ1sg5brrrtOvf/3rHtu7u0zT1C9+8Qs9/vjj3a5lGIbuuece3XnnnVHoLDpaWlp0zz336N13341KvSFDhujBBx9UYWFhVOr1VQRSgOgikNJR0Axqu2+7yjxlqgvVdbveMOswTU+YrhG2EbyJBwD9mN/t16G1h9oDKhUrK8KO9o9n89+Zr9xLc2PdBgAAPaLpcJMev+xxHdl8pNu1hhYM1fzF85WckRyFzgAAAAD0hrgNpNTW1uqCCy4IGwj54Q9/qNtuu63He3jyySd13333dQrEJCUlacWKFXI4HD3eQyTuu+8+PfHEE1Gt+e///u+aP39+VGtGIhQK6Rvf+Ibee++9qNZNTEzU008/HReTbyJFIAWILgIp4YXMkHb6d6rMXaaaUNfHNJ9MhjVDJa4S5dg5VxwAzhaNBxtVseqTKSorK3Vw9UH5W7p+PGdfY0uwKTE9UYbFkMVqkWH95KPF+PRzq3Ha66e7TzRq9ERfXbrexfsYFoPnAwDQh3jqPVo4a2FUwihthhYM1YKlC5iUAgAAAMSJuA2kvPrqq/re977X4ZgeSRo/frxeeOGFXnkRyjRNzZ07V5s3b+7Qh2EYeuihh/rkUTYvvfSSfvCDH5z0+sSJE3XDDTdo0qRJGj58uEzT1L59+/Thhx/q+eefV01N+DcPrVarHnvsMRUVFfVU613y61//Wg8//PBJrw8cOFA33nijZs6cqaysLCUmJurYsWPavHmz3n77bb377rs62f8lhg8frueff17p6ek91X5MEUgBootAyqmZpqnd/t0q9ZTqaPBot+ulW9NV4irRKPsoWQxLFDoEAMSLUCCkI5uPdJiiUr0t/PNa9H9tQZVIQy09Ea6JRtimr4R+Ol23EAACcHIv3vKiNj0Z+TE9J1Nwc4FueOKGqNcFAAAAEH1xG0j52c9+pqeffrpTEOR//ud/dPHFF/daHx988IG+9rWvderjy1/+su65555e66MrDhw4oOuuu04tLS2driUmJurf//3f9fnPf/6k929padH999+vZ599Nuz1zMxMvfHGG3I6nVHr+Uxs375d119/vUKh8GfMf/GLX9T3v/99JSeffKznxo0bdffdd6uysjLs9euuu06//e1vo9JvX0MgBYguAildY5qmPg58rFJ3qaqCVd2uN9AyUCWuEuU58gimAMBZzF3r1sGygx1CKu5j7li3BfRL0QzXdDco0y9DPycGnJgChDix/ZXteuZzz/RY/Xkvz1P+dfk9Vh8AAABAdNhi3UCkdu3a1WktJSVFs2bN6tU+Zs6cqbS0NDU0dDzHvLy8vFf76Irf//73YcMoCQkJevTRRzVp0qRT3j8xMVE///nPNXLkSP3mN7/pdL2yslJ///vf9fWvfz1qPZ+JBx544KRhlG9961td6mvSpEn6xz/+oZtvvll79uzpdP3VV1/VggULNH78+G73CwCQDMNQjj1H59rO1YHAAZV6SlUZCB8K7IraUK3eanlLKz0rVeQq0jjHOFkNaxQ7BgDEg4SBCRr1mVEa9ZlRkloDkMd2HesQUDm84bBCgfA/PwDoOjNodjhOGT3MUJ8JyvSlMFJPHkOGM2eGTC3+/uIe3eOdH7yjvGvzCGkBAAAAfVzcBlIqKio6TSWZPn26bLbefUg2m03Tp0/X22+/LcNo/U0V0zS1f//+Xu3jdDZv3qw33ngj7LX777//tGGU4335y19WVVWVHnvssU7XHn74Yd16662nnELSE6qqqvThhx+GvXbFFVecUUhm0KBB+vOf/6w5c+bI7e74W5SmaeqRRx4JG8gBAETOMAyNsI/QCPsIVforVeop1f5A5N9L60P1erflXZV6SlXoLNQE5wTZjLh92gMA6CbDMDR4zGANHjNYk+dPliT53X4dWnuoNaSyslIVqyrUcKDhNJUAIMbM1qPKFJCCIgjUG/pCuObESUB9PfRTuapSNdvDH/sdLdXbqrX3vb3KvTS3R/cBAAAA0D1x+87MiRNJJCkjIyMGnYTfN1x/sfTYY48p3OlMs2fP1pVXXnnG9b7//e9r6dKl2rt3b4f1xsZGPffcc7rjjjsi7jUS7733Xth1u92uH/7wh2dcLycnR/Pnz9df//rXTtc++OADBYNBWa38xj0A9IRMe6bm2OfoUOCQyjxl2uvfe/o7nURjqFHvu99XmadM01zTVOAskN2wR7FbAEC8sifYNWLmCI2YOaJ9raGyQZWrKrXtpW3a+PjGGHYHAOgrzJApM2Qq5GeqVl+z/uH1BFIAAACAPs4S6wYi5fF4Oq0NGTIkBp1I6enpndaam5tj0El4DQ0Neuutt8Jei/R4Hbvdrm9961thr/3jH/+IqGZ3rF69Ouz6+eefr+HDh0dU88Ybbwy7XldXp82bN0dUEwDQdcNsw3Rd8nX6UsqXNMo+qlu1ms1mLXUv1cL6hSrzlMln+qLUJQCgP0nNTNW4G8bpM7/7TKxbAQAAp7F/Wd+aUA0AAACgs7gNpIQ7mqexsTEGnYTft7ePDjqVt956K2yAZ+zYsWd0VM+JLr/88rAhoN27d/d6YOPo0aNh14uKiiKumZ2drczMzLDXKisrI64LADgzQ21D9dnkz+qW1FuUZ8+TocjPCHebbn3k/kgP1z+sVe5V8oQ6f38EACBpSJJSs1Nj3QYAADiF+v31aqluiXUbAAAAAE6h76QmzlBycrKOHTvWYe1koYSeFm7fxMTEGHQS3rJly8KuX3755d2qa7PZNHv2bD333HOdrr333nuaOHFit+qfierq6rDr3Z2ac84554QNn8Tq3xoAnM0GWwfrquSrNCM4Q2WeMm3zbZOpzsfRdYXX9GqlZ6XWetZqsmuypjqnKsGSEOWOAQDxbOQFI7XpqU09vk/62HSNunJU65EQQVOhYKj9o0Lq8PWJtzFD5pldj+Q+n1w3Q5F9zwUAoCfVfVynxPS+8zosAAAAgI7iNpByzjnnqKamRobR+lvSpmnG7BiVjRs3duijrb++IBQKaeXKlWGvzZw5s9v1Z86cGTaQ8uGHH+qb3/xmt+t3Vdvf/4l8vu4dyeBwOMKuh5s4AwDoHQOtA/WZpM9oumu6VntWa6tvq0KK7Dx3n3wq85RpnWedJjknaZprmpIsSVHuGAAQj6YsmNIrgZSr/vsq5V6a2+P7dJdptoZSejL00ldq9pW+I8zdAsBZJeAJxLoFAAAAAKcQt4GUnJwcbdmyRVJrGME0Te3Zs0e7d+/WqFGjeq2PXbt2ae/evR0CEYZhaOTIkb3Ww6ns3r1bdXV1ndbtdrsmTJjQ7fonO/KnvLxcXq9XTqez23t0xcCBA8OuHzlypFt1TzYJJSUlpVt1AQDdl2ZN06VJl6okoURrPWu1ybtJQQUjqhVQQGu9a7XBu0ETnRNV6CpUioX/1gPA2SznkhwNzh+smu01PbZH+th05VyS02P1o8kwDBlWQ7JKsse6m7NDewgoGOUwTh+r2Zf6BhB/bK64fXkbAAAAOCvE7TP2yZMn67XXXuu0/tRTT+knP/lJr/XxxBNPhF2fPHlyr/VwKjt37gy7PmrUqJNO/zgTw4cP14ABAzqFXgKBgMrLyzVlypRu79EV+fn5Wr16daf10tLSiGseO3ZMe/bsCXstJyc+XjQGgLNBiiVFFyVepCJXkdZ51mmjd6P88kdUK6igNng3aJN3k8Y7xqvIVaQ0a1qUOwYAxAPDYujy31yuZz73TI/tcdlvLjvptEfg+BCQVdZYt3NWaJsC1Ocn/PRGAKgXJhNxFBiiYcC5A2LdAgAAAIBTiNtAyqxZszp83TYl5ZlnntHcuXM1duzYHu9hy5Yteu6558K+gDh9+vQe378rdu3aFXY9Nzd6I6FHjhwZdgrLzp07ey2QMmPGDD355JOd1teuXav9+/drxIgRZ1zzlVdeUSjU+QgIu92ugoKCiPoEAPScJEuSZiXOUqGrUOu967Xes14+RXZ0W0ghbfZt1hbfFo11jFWxq1gDreGncQEA+q/86/JVcHOBNj0Z/aN7Cm4uUP61+VGvCyByhsWQYTFksVli3cpZwTRNyVTfDwBFqWZfmEzU344CSxuRpsT0xFi3AQAAAOAU4jaQkpOTozFjxnQKXASDQd1zzz164oknNGDAgB7b/9ixY7rnnnsUCoU6BVJGjBihcePG9djeZ2L37t1h1yMJaJxMdna2NmzY0Gm9oqIianuczsUXX6zBgwerpqbjOO1AIKDf/e53evDBB8+oXk1Njf73f/837LVLL71UycnJEfcKAOhZCZYEnZdwnqY5p2mDd4PWedfJY3oiqmXKVLmvXOW+cuXZ81ScUKx0a3qUOwYA9GVXP3S1Dm88rCObuncc6PGGFgzV1Q9dHbV6ABCPDMOQDMlqsXIUWC/pdBRYD03jWfbLZfr4/Y97/PGMmBW91zcBAAAA9Iy4DaRI0rx583Tfffe1T0dpC4bs2rVLd955px555JEeCQ40NDTozjvv1N69ezvs3fbxxhtvjPqekTpyJPyLphkZGVHbIz09/BtzvRlIcTgc+rd/+zf97Gc/63TtzTff1N/+9jd95Stf6VItt9utu+66S8eOHet0zWKx6F/+5V+63S8AoOc5LU6VJJRoimuKNno3aq1nrdymO+J6O/w7tMO/Q6Pso1TiKtFQ29AodgsA6KtcaS7NXzxfj1/+eFRCKUMLhmr+4vlypbmi0B0AAF3XW0eBGYbRK4GUKXdM6fE9AAAAAHRPXM8gnTt3bnuwoi0Q0mbz5s267rrrtGLFiqjuuWzZMl133XUqLy9vD8AcPyElNTVVX/ziF6O6Z3ecODGkzZAhQ6K2x8kCKeECHT1p3rx5uuiii8Jee+CBB/SLX/xCbvep34jct2+fbr75Zq1Zsybs9dtvv73PTL8BAHSNw3CoyFWkBWkLdGHChUoykrpVb7d/t55ufFovN76sQ4FDUeoSANCXJWcka8HSBSq4uXtHdxbcXKAFSxcoOYOJiwCA/ivnkhwNzh/co3ukj01XziU5PboHAAAAgO6L60CKw+HQt7/97Q5BlOMnpRw8eFB33HGHvvvd72rVqlXd2mvFihX65je/qa985Suqqqpq3/P4j4Zh6O677+5Tx7lUV1eHXU9LS4vaHqmpqWHX6+vro7ZHV1gsFv3+97/XjBkzwl5/7LHHdNlll+m//uu/VFpaqoMHD6q+vl779u3T4sWL9YMf/EBXX321tmzZEvb+l19+ue65556efAgAgB5kN+ya6pqq29Nu1+zE2UqxpHSr3seBj/Vc43N6sfFFVfh7byoYACA2XGku3fDEDZr38jyljz2z49vSx6Zr3svzdMMTNzAZBQDQ7xkWQ5f/5vIe3eOy31zW6Rh1AAAAAH2PYR6f5ohTX/va1/TBBx90mJLS9gPJ8QGVESNG6Pzzz9eECRM0ceJEDRs2TMnJybJaPx1RGQwG1djYqMrKSm3ZskVbtmzR8uXLVVlZ2aneiUf1zJgxQwsXLuzNh35KgUBAEyZMCHvtxRdfPOm1M/Xaa6/pu9/9bqf17OxsvfPOO1HZ40wEAgE9+OCDWrhwofx+f7frWSwW3Xbbbfre977X4d9KfzNz5syTBpjS09O1fPnyXu4IiG8P1T6kgAKyyaZvDPxGrNtBGEEzqG2+bSrzlKk+1P0Q5XDbcJW4SjTCNoIXRgGgnzNNU3vf26v1D6/X/mX7Vb+/8/eRtBFpGjFrhKbcMUU5l+TwvQEAcNZ58ZYXtenJTVGvW3BzgW544oao1wUAAAAQfbZYNxANv/nNb/T5z39elZWV7QGRtpDI8SGVffv2af/+/Z3u73K5lJCQILfbLY/H0+n68ZmdcEEXSRo2bJh+97vfRfuhdYvX6z3ptaSk7h1XcLzExMSw66c7Hqen2Gw2ffe739X111+v//u//9Nrr70mn88XUa2ioiJ973vf05QpU6LbJAAg5qyGVROcEzTOMU47/DtU5i7TsVDkx80dDBzUS00vKcOaoRJXiXLsvPkIAP2VYRjKvTRXuZfmSpJaqlv0X9n/pYAnIJvLpm8f+LYS08P/nAQAwNni6oeu1uGNh3Vk05Go1RxaMFRXP3R11OoBAAAA6FlxfWRPm7S0NC1cuFAZGRmS1CGIcnww5fi14/+43W4dO3ZMbrc77PVw9z8+mDJkyBA9+uijGjRoUCz/Gjo5VQjDZoteFulkU0MCgUDU9ohEQ0ODXC7XSQMzp1NUVKT/+I//IIwCAP2cxbBorGOsbkm9RVcnXa1065kdw3Ciw8HDerX5VT3V+JR2+naqHwyjAwCcRmJ6ogxL68+IhsUgjAIAgFqPu5u/eL6GFgyNSr2hBUM1f/F8jr8DAAAA4ki/CKRIrcfDPPHEE8rLy+twbM/xIZLj187kj6RONdrW8vLy9Oyzzyo7OzsGj/rUeiuQcrJa0TguJxLl5eW64447NG/ePD311FOqq6uLqM7q1av12c9+Vrfffru2bdsW3SYBAH2OYRga4xijm1Ju0rVJ1yrDmtGtetXBav2z+Z96ouEJbfNuU8gMRalTAAAAAIgPyRnJWrB0gQpuLuhWnYKbC7Rg6QIlZyRHqTMAAAAAvaHfBFIkKSsrS88995y+9KUvdTiq51TTUU78reWT3ebEKSmSdMstt+jZZ5/V8OHDe/2xdkUwGDzptZNNNYnEyWqdav+e8uSTT2ru3Llavnx51GquWLFCc+bM0QMPPKBQiDcTAaC/MwxDuY5cfTHli7o++XoNt3Xv+/yx0DG91fKWHmt4TFu8WxQ0e//7IwAAAADEiivNpRueuEHzXp6n9LFnNpEyfWy65r08Tzc8cQOTUQAAAIA4FL0xGX2E0+nUvffeq7lz5+oPf/iDli5d2iFQcjqnuk1bEOXiiy/WN7/5TY0fPz5qffeEU4VOohmsOFnwxG63R22Prvjv//5v/elPfzrpdZvNpssuu0yzZ8/WpEmTlJ6eLpfLpZqaGh04cEDLly/XP//5T+3fv7/TfUOhkP72t79p586d+tOf/iSHw9GTDwUA0AcYhqGR9pEaaR+pCn+FSj2lOhA4EHG9+lC93ml5R6s8q1TkKtJ4x3jZjH73VAwAAAAAwsq/Ll951+Zp73t7tf7h9dq/bL/q99d3ul3aiDSNmDVCU+6YopxLcrr0mi4AAACAvqnfvgsyfvx4/fWvf9XevXu1aNEivfvuu9q9e3fY2x7/Q82JE1PajB49WpdeeqluuOEGjRw5skd6jrZTBUICgUDU9jlZrd4Mbbz00kunDKNceOGF+tGPfqScnJxO14YNG6Zhw4appKREd911lxYtWqTf/OY3amho6HTb999/Xz/84Q/1u9/9jh+GAeAskmXPUpY9S4cCh1TqLtXHgY8jrtUYatSSliUqdZeq0FWoic6Jshu9G+IEAAAAgFgwDEO5l+Yq99JcSVJLdYv+K/u/FPAEZHPZ9O0D31ZiemKMuwQAAAAQLf02kNImJydH3/nOd/Sd73xHhw8f1qZNm1ReXq6DBw/q0KFDamhokMfjkc/nk91ul8vlUlpamjIyMpSdna2xY8eqoKBAGRkZsX4oZ+xsCaTU1NToF7/4xUmvf+UrX9F3vvMdWSynP6HKZrNp7ty5Ki4u1te//vWwIabXX39d06ZN0y233NKtvgEA8WeYbZg+l/I5HQkcUamnVLv94cOuXdFsNutD94cq85RpmmuaJjknyWEwgQsAAADA2SMxPVGGpfWXvgyLQRgFAAAA6Gf6fSDleBkZGcrIyNBll10W61Z6RWJiogzDCDv1xe12R22flpaWsOu9FUh56KGHwk4zkaR58+bpnnvuOeOa5557rhYuXKgvfOELOnLkSKfrf/jDH3TVVVdp8ODBZ1wbABD/htqG6rPJn1V1sFpl7jLt8O+IuJbbdGu5e7nWeNZoinOKpjinyGlxRrFbAAAAAAAAAACA3nf6kRGIW1arVSkpKWGvNTU1RW2fkwVSBgwYELU9TsbtduuVV14Jey0vL0///u//HnHtjIwM/fGPfwx7NE9jY6OefvrpiGsDAPqHdGu6rkq+Srem3qpxjnEyFPlxbh7To5WelXq4/mF95P5I7lD0wqMAAAAAAAAAAAC9jUBKP3eyUEhjY2PU9qivrw+73hvTQ5YuXXrSx3L33Xef8tiirpg6dao+85nPhL32j3/8I+z0GQCQ1H70CkewnB0GWgfqM0mf0W2pt2miY6Is3XiK5ZNPZZ4yLaxfqKUtS9Ucao5ipwAAAAAAAAAAAL3jrAik+Hw+1dbWRnTfF154Qd/5znf0xBNPqLy8PMqd9bwhQ4aEXa+uro7aHjU1NWHXeyOQsn79+rDrQ4cO1aWXXhqVPW699daw64cOHdKePXuisgeA/mdGwgylWdI0I2FGrFtBL0qzpunSpEt1e9rtmuycLKusEdfyy6+13rVaWL9QH7R8oMZQ9MKkAAAAAAAAAAAAPc0W6wZ6SlNTk1544QUtWbJE69at0+23365vf/vbZ1xny5Yt+uc//6k33nhDkpSTk6N58+Zpzpw5Jz0Opy/JysrSmjVrOq0fPXo0anucrNbQoUOjtsfJbN++Pez6rFmzorbH1KlTlZqaqoaGhk7XNm7cqFGjRkVtLwD9R4GzQAXOgli3gRhJsaTo4sSLVewq1lrPWm30blRAgYhqBRXUeu96bfJu0jjHOBW5ipRmTYtyxwAAAAAAAAAAANHV7yakNDU16f7779fFF1+s+++/X6tWrZLX69XevXsjqldRUSFJMk1Tpmlqz549+tWvfqXZs2frySefjGbrPSI7Ozvs+oEDB6K2x/79+8Ou90ZQ42STb3Jzc6O2h9Vq1ejRo8NeO3jwYNT2AQD0P0mWJF2QeIHuSLtDxa5iORT5EU5BBbXZt1mPNjyqt5vfVm0wsulvAAAAAAAAAAAAvaFfBVJWrlypa6+9Vo8++qiampraQySSIj5a5cCBAzIMo8Mf0zTV1NSk//zP/9S8efPaQyt90cmCFPv27YvaHicLpJxs72hqamoKux7t44LS09PDroebmgIAwIkSLAk6P+F8LUhboBmuGXIazohrmTJV7ivX4w2P642mN1QTDH90HgAAAAAAAAAAQCz1m0DKc889pzvuuENVVVUyTbNDgERqDU2EQqEzrltZWdn+eVu45fhgyvr163XLLbdEHHjpaRMnTgy7vn379vbH0x0VFRWqr6/vtG6z2ZSTk9Pt+qdjsfTOP2Gr1Rp2PRgM9sr+AID+wWVxaXrCdN2RdodmJsxUgpEQcS1Tpnb4d+iJhif0WtNrOhI4EsVOAQAAAAAAAAAAuqdfBFIWLVqke++9tz1w0hZCOT5w4ff7z/iYmiNHjsjn87V/fWLdtq+rqqo0f/78PhlKyc7O1oABAzqtNzU1RaXfjRs3hl0vKCiQwxH5sQRdlZaWFnb98OHDUd2npib8b58nJSVFdR8AwNnBYThU5CrSgrQFujDhQiUZ3ft+stu/W083Pq1Xml5RVaAqSl0CAAAAAAAAAABELu4DKTt27NBPfvITSR0DI21TUo53pgEMr9erwsJCJSQkdDj+5/h92qal1NTU6O677+4QYOkrzj///LDry5Yt63btpUuXhl0/77zzul27K7Kzs8Oub9myJWp7mKapvXv3hr2WlZUVtX0AAGcfu2HXVNdU3Z52u2YnzlaKJaVb9fb69+rZxme1qHGRKv2Vp78DAAAAAAAAAABAD4nrQEooFNKPfvQjBQKB9rXjQyJtIZKSkhL9+Mc/1uTJk8+ofnZ2tp588kmtWbNGzz77rG655RalpKR0CKYcP4Vl586d+s1vfhOdBxdFF1xwQdj1xYsXd6uu3+/X+++/H/bazJkzu1W7q052JNFHH30kr9cblT3Ky8t19OjRsNfGjRsXlT0AAGc3m2HTJOck3ZZ6my5NvFRplvATwLpqf2C//tH0D/2j8R/a798flWP6AAAAAAAAAAAAzkRcB1Jef/11bd68udPEkrbPZ82apZdfflmPPfaYbrnlFg0aNCiifQzD0OTJk/Xv//7vWrx4sW6++eYO19o+mqapp59+Wh9//HH3HliUXXLJJWGPzykrK9OuXbsirvvWW2/p2LFjndazs7NVWFgYcd0zcbLpL83NzXrllVeissczzzwTdj0tLY1ACgAgqqyGVROdE3Vr6q26IvEKDbQM7Fa9ykClFjUt0nONz2mvfy/BFAAAAAAAAAAA0GviOpDy1FNPdfj6+IklP/rRj/R///d/ys/Pj+qeaWlp+slPfqLf/OY3stlsna6HQiE9/PDDUd2zuwYMGKDLLrss7LXf/e53EdX0+Xz64x//GPba3LlzOx2X1FPy8vKUl5cX9tpDDz0kt9vdrfq7d+/WCy+8EPbalVdeKavV2q36AACEYzEsGuscq1tSb9HVSVcr3ZrerXpVwSq90vSKnm58Wrt8uwimAAAAAAAAAACAHhe3gZTdu3dr3bp1HUIobRNSfvrTn+rWW2/t0f2vvfZa/fjHP+7whk5bLy+99JIaGxt7dP8zdcstt4Rdf++99/T888+fcb1f/epX2rdvX6f1xMREfeELXzjjet1x2223hV0/dOiQ/uM//iPiuo2Njbrrrrs6HAnVxjCMHv83BgCAxbBojGOMbkq5SdcmXauh1qHdqnc0eFSvN7+uJxue1HbfdoXMUJQ6BQAAAAAAAAAA6ChuAyllZWXtn7cFQQzD0GWXXaYvfelLvdLDvHnzdOGFF3b6LWO/369Vq1b1Sg9dVVhYqFmzZoW99rOf/Uzvv/9+l2v99a9/7TSdps2Xv/xlDR48uMu1/vSnPyk/Pz/snxdffLFLNa6//nqNGTMm7LWXXnpJ9957r4LBYJd7kqTq6mp95Stf0e7du0+65+jRo8+oJgAAkTIMQ7mOXM1Lmafrk6/XMOuwbtWrCdXozeY39XjD49rq3aqgeWbfJwEAAAAAAAAAAE4nbgMp69ev77RmGIa++c1v9mof//Zv/xZ2va8FUiTpBz/4gRwOR6d1v9+vb3zjG/r73/+uUOjkvynd0tKin/70pyc95mf48OFasGBB1PrtKpvNpvvuuy/sEUqS9Mwzz+jGG2/UunXrTlvLNE29+eab+vznP3/S2w8ZMkTf//73u9UzAACRMAxDI+0jNTdlrm5IvkFZtqxu1asL1Wlxy2I91vCYNnk3KWB2ngoGAAAAAAAAAAAQifDv4MeBHTt2tH/eNqEkLy/vpJMyesqkSZOUmZmpgwcPdljfvHlzr/bRFXl5efrWt76l3/72t52uBQIB/eY3v9Hzzz+vefPmacaMGTrnnHMUCoW0f/9+LV26VM8884yqq6vD1rbZbPr973+vpKSknn4YYU2dOlU/+MEP9Itf/CLs9c2bN2vevHmaOnWqrrjiCk2ePFlZWVlyuVyqr6/XoUOHtGrVKr399tsd/m2dyOFw6MEHH9SgQYN66qEAAHBahmEo256tbHu2DgYOqtRdqn2BzkfpdVVDqEHvtbynUnepCl2FmuicKJsRt08TAQAAAAAAAABAHxC37zTU1dXJMIz2rw3D0NSpU2PSS0lJiRYtWiTDMNqPDzp27FhMejmdL3/5yyovL9drr70W9vrevXv1q1/96ozr/uhHP4rZ33+bW2+9VbW1tfrzn/980tusW7euS5NSwrHb7XrwwQdVWFgYaYsAAETdcNtwXZ9yvQ4HDqvMU6bd/vDHzXVFk9mkD9wfqMxTpmmuaSpwFshhdJ6uBgAAAAAAAAAAcDpxe2RPfX19p7X09PQYdCINHTq001ptbW0MOjk9wzB0//3365prrolavZ/+9Ke6+eabo1Kvu771rW/pJz/5iex2e1TrDho0SAsXLtQll1wS1boAAERLhi1Dn03+rG5KuUlj7N2bGNditmiZe5kW1i9UqbtUXtMbpS4BAAAAAAAAAMDZIm4DKV5v5zdG2o7u6W3hjqlpaWmJQSddY7fb9bvf/U7f/e53uxXcGDJkiP7yl7/0mTBKm1tuuUVPP/20xo0bF5V6n/nMZ/Tqq6+quLg4KvUAAOhJQ2xDdHXy1ZqfOl9jHWNlyDj9nU7CY3q0wrNCD9c/rBXuFXKH3FHsFAAAAAAAAAAA9GdxG0hJTk7utHb06NEYdCLV1NR0WnM6nTHopOsMw9BXv/pVvfrqq7rmmmvOKJiSmpqqO+64Q6+++qouvvjinmuyGwoKCvTiiy/qgQce0KRJk874/larVZdddpmeeuop/elPf4rZ9B0AACI1yDpIVyRdoVtTb9UExwRZuvG0z2f6VOop1cL6hVrWskwtob4bvAUAAAAAAAAAAH2DLdYNRCotLa3TsT0VFRUx6eXw4cOd1tLS0mLQyZnLycnR73//e1VXV+udd95RaWmpdu7cqaqqKrW0tMhmsyktLU3p6emaPHmyioqKNHv2bCUmJkZl/7vuukt33XVXVGqdyGKx6Nprr9W1116rffv26cMPP9SGDRu0Z88eHTp0SE1NTQoEAnI6nUpLS9Pw4cOVl5enadOm6aKLLtKAAQN6pC8AAHrTAOsAXZZ0mUoSSrTGs0ZbvFsUVDCiWn75tca7Rhu8GzTROVGFrkIlWzqHhAEAAAAAAAAAAOI2kJKTk6N9+/bJMAwZhiHTNFVWVqbm5uawR+j0lGAwqJUrV8owWsfhm6YpwzCUmZnZaz1EQ3p6uubNm6d58+bFupUeMXLkSM2fP1/z58+PdSsAAMREqiVVsxNnq9hVrLWetdrk3aSAAhHVCiig9d712uTdpPGO8SpyFSnVmhrljgEAAAAAAAAAQDyL2yN7xo4d22nN7/dr8eLFvdrHypUrVVdX12k9Pz+/V/sAAADoimRLsi5MvFAL0haoyFUkhxwR1woqqE2+TXq04VEtbl6sumBd9BoFAAAAAAAAAABxLW4DKSUlJR2+bpuS8uCDD8rr9fZKD6Zp6g9/+EPYa9OmTeuVHgAAACKRaEnUzISZWpC2QNNd0+U0nBHXCimkrb6teqzhMb3Z/KZqgjVR7BQAAAAAAAAAAMSjuA2kTJ8+XQMGDOi0XlVVpQceeKBXenj88ce1adOm9uN62tjtdl144YW90gMAAEB3uCwuzUiYoQVpC3R+wvlKMBIirmXK1Hbfdj3R8IReb3pdRwNHo9gpAAAAAAAAAACIJ3EbSLFarbrqqqtkmqak1mklbVNSnnjiCf3lL3/p0f1fe+013X///R3CKG09XHzxxUpOTu7R/QEAAKLJaThV7CrWgrQFuiDhAiUaid2qt8u/S081PqVXml5RVaAqSl0CAAAAAAAAAIB4EbeBFEm64447ZLVaJX16ZM/xR/f8+te/ViAQiPq+jzzyiH74wx8qFApJUnsops2dd94Z9T0BAAB6g92wa5prmhakLdDFCRcr2eheyHavf6+ebXxWixoXqTJQGaUuAQAAAAAAAABAXxfXgZTs7Gxdd911HQIhx4dSHnnkEV1zzTV69dVXoxJMWbJkiT7/+c+3B11ODMEYhqHLL79ckyZN6vZeAAAAsWQzbJrsmqzb027XpYmXKs2S1q16+wP79Y/Gf+gfjf/Qfv/+ToFeAAAAAAAAAADQv9hi3UB3/fCHP9TSpUtVU1PTHgw5PiSyb98+ff/739cvfvELzZ49W9OnT1dBQYFGjBghu91+0rp+v1/79+/X1q1btXr1ai1ZskRHjx6V9GnoRVKHI3tSU1P14x//uGcfMAAAQC+yGlZNdE7UeMd4bfdtV5mnTLWh2ojrVQYqtahpkYZZh6k4oVjn2s7t8HwKAAAAAAAAAAD0D3EfSElLS9N//ud/6utf/3qHIMrxoRHTNFVXV6eXXnpJL730kiTJYrFowIABGjhwoJxOp2w2m/x+v7xer+rq6lRXV9d+JE9bjTYnvmlimqasVqseeOABZWRk9PyDBgAA6GUWw6JxznHKd+Rrl3+XSj2lqgnWRFzvUPCQXml6RUOtQ1XsKtYo+yiCKQDimiPFIX+LX44UR6xbAQAAAAAAAPqEuA+kSNLFF1+sn//85/rJT34iSZ1CKccHU9oEg0HV1NSopqamw31O5vg3SE4MuxiGoZ///Oe64IILov7YAAAA+hKLYVGeI09j7GO0x79HpZ5SHQkeibjekeARvd78ugZbBqskoUSj7aNlMeL6VEkAZ6mLf3axVjywQud/7/xYtwIAAAAAAAD0Cf0ikCJJX/jCF2S1WvWzn/1MXq+3Uwjl+GDK8dqun2oCyom3Pb620+nUL3/5S11zzTXRezAAAAB9nGEYGuUYpVx7rvYF9qnUXapDwUMR16sJ1eiN5jc00DJQxa5i5TvyCaYAiCtFXytS0deKYt0GAAAAAAAA0Gf0q1f558yZo2effVajR48OG0Rpm5pyYvjkxD9tTrz9ibXy8vL0zDPPEEYBAABnLcMwdK79XM1Nmasbkm9Qli2rW/VqQ7V6u+VtPdrwqDZ7NytoBqPUKQAAAAAAAAAA6E39ZkJKm/z8fL388statGiRHnroIR08eFDSySeknMqJt28LpgwZMkRf+cpXdNNNN8lm63d/hQAAAGfMMAxl27OVbc9WZaBSZe4y7Qvsi7heQ6hB77a8q1XuVSpyFWmCc4JsBs+7AAAAAAAAAACIF/3yVX2LxaLPf/7zmjNnjpYvX66XXnpJH374oRobGzvc7lQBleOnqEiS3W7X9OnT9bnPfU5XXHGFHA5Hj/QOAAAQ7zJtmcpMyVRVoEplnjLt8e+JuFaT2aT33e+r1FOqQlehCpwFshv2KHYLAAAAAAAAAAB6Qr8MpLSxWCy64IILdMEFF8g0TZWXl2vNmjXavXu3Dhw4oIqKCjU1NamlpUVer1cWi0VOp1NpaWkaMmSIMjMzlZeXpwkTJqi4uFgulyvWDwkAACBunGM7R9cmX6ujgaMq85Rpp39nxLVazBYtdS9VmadMU51TNdk1WU7DGcVuAQAAAAAAAABANPXrQMrxDMPQ+PHjNX78+Fi3AgAAcFYZYhuiq5OvVk2wRqs9q7Xdt12mzNPfMQyP6dEKzwqt9a7VZOdkTXVOlctCaBgAAAAAAAAAgL7mrAmkAAAAILYGWwfriqQrNN01XWWeMm3zbVNIoYhqeU2vSj2lWudZp0nOSZrmmqZES2KUOwYAAAAAAAAAAJEikAIAAIBeNcA6QJcnXa7prula7V2trd6tCioYUS2//FrjXaMN3g0qcBZommuaki3JUe4YAAAAAAAAAACcKQIpUXTs2DHt2rVLu3bt0ujRo1VSUhLrlgAAAPqsVGuqLkm8RCWuEq3xrNFm72YFFIioVkABrfOu00bvRk1wTlChs1Cp1tQodwwAAAAAAAAAALoqrgMp/+///b9Oa9dcc41mzZrVaz3s27dPP/nJT7Rr1y7V1ta2r8+dO5dACgAAQBckW5J1UeJFKnYVa61nrTZ6N8ovf0S1ggpqo3ejNns3a5xjnIpcRRpgHRDdhgEAAABEjSPFIX+LX44UR6xbAQAAABBlcR1IWbRokQzD6LCWl5fXq4EUm82m0tJSGYYh0zTb13fv3t1rPQAAAPQHiZZEzUqcpUJXodZ712u9d718pi+iWiGFtMW3RVt9W5XvyFexq1iDrIOi3DEAAACA7rr4ZxdrxQMrdP73zo91KwAAAACiLK4DKW3agiAnhlN6Q3p6evvnbfubpqlDhw71ei8AAAD9QYIlQeclnKdprmna4Nmgdd518pieiGqZMrXNt03bfNs0xj5Gxa5iDbENiXLHAAAAACJV9LUiFX2tKNZtAAAAAOgB/SKQcuJ0kt5ksVjCrtfX1/dyJwAAAP2L03CqJKFEU1xTtNm7WWs8a9RitkRcb6d/p3b6dyrXnqsSV4kybBlR7BYAAAAAAAAAAByvXwRSYulkk1A8nsh+ixcAAAAdOQyHprmmaZJzkrZ4t2i1Z7WazKaI6+3x79Ee/x6NtI1USUKJhtuGR7FbAAAAAAAAAAAgEUjptn/84x9h151OZy93AgAA0L/ZDJsmuyZrgnOCyn3lWu1ZrYZQQ8T19gX2aV/jPmXZslTiKlGWLSsmR0ACAAAAAAAAANAfEUg5Q6Zpqrm5WVVVVXrllVf0t7/9LewbF4MHD45BdwAAAP2fzbCpwFmg8Y7x2u7brjJPmepCdRHXqwhUqKKpQsOsw1SSUKKRtpEEUwAAAAAAAAAA6CbDNE0z1k28/vrruueee874fuFa7+03D47vwTAMmaYpwzB00UUX6S9/+Uuv9gJ0x8yZM1VdXR32Wnp6upYvX97LHQEA0DUhM6Sd/p0qc5epJlTT7XpDrUNV4ipRrj2XYAoAAAAAAAAAABGyxLoBSbrmmmtUUlIi0zTP6E84Z1qju39O9ibFjBkzevKvDAAAAJ+wGBblO/J1c+rNuibpGg2xDulWvSPBI3qt+TU91fiUdvh2KGSGotQpAAAAAAAAAABnjz4xIUWS9uzZo8997nMKBAJdvk9fmJDS1kfbvqZpyuVy6b333tOgQYN6vRcgUkxIAQD0F6Zp6uPAxyp1l6oqWNXtegMtA1XsKla+I18Wo0/kuQEAAAAAAAAA6PP6zCvqubm5uuOOO9pDJvEyIeXEPgzD0De+8Q3CKAAAADFiGIZy7Dm6MeVGzUmeo0xbZrfq1YZq9XbL23qs4TFt9m5W0AxGqVMAAAAAAAAAAPqvPjMhRZK8Xq+uueYaVVZWdun2fWVCivRpLzfeeKN+/vOfx6QHoDuYkAIA6M8q/ZUq9ZRqf2B/t2ulWFJU6CzUBOcE2QxbFLoDAAAAAAAAAKD/6VOBFElasmSJ/vVf/zXWbZyxvLw8fe1rX9M111wT61aAiBBIAQCcDaoCVSr1lGqvf2+3ayUZSZrmmqYCZ4Hshj0K3QEAAAAAAAAA0H/0uUCKJD355JOqra097e3++7//u30iimmaMgxD559/vqZOndpjvVmtVjkcDiUmJiotLU0ZGRnKzc3VwIEDe2xPoDcQSAEAnE2OBo6q1FOqXf5d3a6VYCRoqmuqJjknyWk4o9AdAAAAAAAAAADxr08GUrpq7NixnQIp3//+97VgwYIYdwbEHwIpAICzUU2wRmWeMu3w7ZCp7j0tdhpOTXFO0RTnFLksrih1CAAAAAAAAABAfLLEugEAAAAgVgZbB+vKpCs1P3W+xjvGy9KNp8de06tVnlVaWL9Qy93L1RJqiWKnAAAAAAAAAADEF1usGwAAAABibaB1oC5PulzTXdO12rNaW31bFVQwolo++bTas1rrPetV4CxQoatQSZakKHcMAAAAAAAAAEDfFveBlONPHIrj04cAAADQB6RaU3VJ0iUqTijWWs9abfJuijiYElBA67zrtNG7UROcE1TkKlKKJSXKHQMAAAAAAAAA0DfFdSDlV7/6Vae1goKCGHQCAACA/iTFkqKLEi9SkatI6zytoRK//BHVCiqojd6N2uzdrHGOcSp2FSvNmhbljgEAAAAAAAAA6FsMk7EiACTNnDlT1dXVYa+lp6dr+fLlvdwRAAB9hzvk1nrveq33rJdPvm7VMmRorGOsilxFGmQdFKUOAQAAAAAAAADoW+J6QgoAAADQGxIsCTov4TxNc07TBu8GrfOuk8f0RFTLlKlyX7nKfeXKs+epOKFY6db0KHcMAAAAAAAAAEBsEUgBAAAAushpcaokoURTXFO0ybtJazxr5DbdEdfb4d+hHf4dGmUfpWJXsTJsGVHsFgAAAAAAAACA2CGQAgAAAJwhh+FQoatQk52Ttdm7WWs8a9RkNkVcb7d/t3b7d2ukbaSmJ0zXMNuwKHYLAAAAAAAAAEDvI5ACAAAARMhm2DTFNUUTnRNV7ivXas9qNYQaIq63L7BP+xr3KcuWpemu6cq0ZcowjCh2DAAAAAAAAABA7yCQAgAAAHSTzbCpwFmg8Y7x2u7brjJPmepCdRHXqwhUqKKpQsNtw1XiKtEI2wiCKQAAAAAAAACAuBLXgZRLL7001i2EZRiG3nnnnVi3AQAAgF5mNawa7xyvsY6x2unfqVJ3qY6FjkVc72DgoF5qekkZ1gyVuEqUY88hmAIAAAAAAAAAiAtxHUiprKyUYRgyTTPWrXTAmwQAAABnN4thUb4jX3n2PO3y71KZp0xHg0cjrnc4eFivNr+qdGu6SlwlGm0fzXNOAAAAAAAAAECfFteBlDZ96cX4vhaOAQAAQOwYhqExjjEabR+tvf69KvWU6nDwcMT1qoPV+mfzPzXIMkjFrmLlOfJkMSxR7BgAAAAAAAAAgOjoF4EUAAAAoC8zDEO5jlzl2HO0P7BfpZ5SHQwcjLjesdAxvdXyllZ6VqrYVayxjrGyGtYodgwAAAAAAAAAQPcQSOmCU0096UvTWQAAANC3GYahkfaRGmkfqUp/pVZ5VulA4EDE9epD9Xqn5R2t8qxSkatI4x3jZTN4ig8AAAAAAAAAiL1+8Wp1TxyTc3zQ5MTQyfH7cUQPAAAAIpFpz9QN9ht0KHBIpZ5Sfez/OOJajaFGLWlZolJ3qQpdhZronCi7YY9eswAAAAAAAAAAnKG4DqQUFxdHvWYoFJLX65XX61V1dbXq6uo6hE4Mw2gPqJimqZSUFP3qV7/S+eefH/VeAAAA0P8Nsw3T55I/pyOBIyr1lGq3f3fEtZrNZn3o/lBlnjJNc03TJOckOQxHFLsFAAAAAAAAAKBrDJMRH6fk8/m0c+dOrV+/Xu+++65WrFgh0zQ7hFKsVqt+9rOf6Qtf+EKMuwUiN3PmTFVXV4e9lp6eruXLl/dyRwAAnJ2qg9Uqc5dpp3+nTHXvqbrLcGmKc4qmOKfIaXFGqUMAAAAAAAAAAE6PQMoZ2r59u+677z6tXr26QyjFYrHol7/8pa6//vrYNghEiEAKAAB9S22wVmWeMm3zbet2MMUhhya7Jmuqc6oSLAlR6hAAAAAAAAAAgJMjkBKBUCikn/3sZ3r22Wc7hFIcDoeefPJJFRQUxLhD4MwRSAEAoG+qD9ZrtWe1tvq2KqRQt2rZZNMk5yRNc01TkiUpSh0CAAAAAAAAANAZgZRuuOuuu7R48eIOoZTc3Fy98sorstlsMe4OODMEUgAA6NsaQ41a41mjzd7NCirYrVpWWTXROVGFrkKlWFKi1CEAAAAAAAAAAJ+yxLqBeHbfffdpwIABHdb27t2rp556KjYNAQAAoN9KsaTo4sSLtSBtgaY5p8kue8S1ggpqg3eDHql/RO82v6v6YH0UOwUAAAAAAAAAgEBKtwwYMEB33HGH2obMGIYh0zT1yCOPiMEzAAAA6AlJliRdkHiBFqQtULGrWA45Iq4VUkibfZv1aMOjerv5bdUGa6PYKQAAAAAAAADgbEYgpZu+8IUvdDqe59ChQyotLY1RRwAAADgbJFgSdH7C+boj7Q7NcM2Q03BGXMuUqXJfuR5veFxvNL2h6mD4Y/wAAAAAAAAAAOgqAindNGjQIE2aNKnTRJQPP/wwRh0BAADgbOK0ODU9YbruSLtDMxNmKsFIiLiWKVM7/Dv0ZMOTeq3pNR0JHIlipwAAAAAAAACAswmBlCgYP358p7UtW7bEoBMAAACcrRyGQ0WuIi1IW6ALEy5UkpHUrXq7/bv1dOPTernpZR0KHIpSlwAAAAAAAACAs4Xt9DfB6QwePLj9c8MwZJqmPv7449g1BAAAgLOW3bBrqmuqCpwF2urbqtWe1WoMNUZc72P/x/rY/7GybdkqcZUoy54VxW4BAAAQLZu8m7TGs0aFrkIVOAti3Q4AAAAAEEiJBsMwOq3V19fHoBMAAACglc2waZJzkiY4Jmibb5vKPGWqD0X+HPVA4IAONB3QcNtwlbhKNMI2IuzzYAAAAMTGSvdKtZgtWuleSSAFAAAAQJ9AICUKqqurO635fL4YdAIAAAB0ZDWsmuCcoHGOcdrh26EyT5mOhY5FXO9g4KBeanpJ51jPUbGrWDn2HIIpAAAAfYDP9HX4CAAAAACxRiAlCjZt2tRpLSEhIQadAAAAAOFZDIvGOscq35GvXf5dKvWUqjrYOVjdVVXBKr3a/KqGWIeo2FWs0fbRBFMAAAAAAAAAAO0IpHTTgQMHtHHjxk4vvg8ZMiRGHQEAAAAnZxiGxjjGaLR9tPb696rUU6rDwcMR1zsaPKp/Nv9TgyyDVJxQrDx7niyGJYodAwAAAAAAAADiEYGUbvrDH/4g0zTbAyltn48aNSrGnQEAAAAnZxiGch25yrHnaH9gv0o9pToYOBhxvWOhY3qr+S2tsqxSkatIYx1jZTWsUewYAAAAAAAAABBPCKR0w1NPPaXXX39dhmF0CKVIUmFhYQw7AwAAALrGMAyNtI/UCNsIVQYqVeop1YHAgYjr1YXq9E7LOyr1lKrIVaRxjnGyGfzYAQAAAAAAAABnG14ZjoDb7dYf//hHPfLII52O6mlz8cUX925TAAAAQDcYhqEse5ay7Fk6FDikUnepPg58HHG9hlCD3mt5T6XuUhW6CjXBOUF2wx69hgEAAAAAAAAAfRqBlJMwTVN+v18ej0fNzc06duyY9u/fr9LSUr355puqq6trn4py4sfJkycrJycn1g8BAAAAiMgw2zB9LuVzOhw4rDJPmXb7d0dcq8ls0gfuD1TqaQ2mFDgL5DAcUewWAAAAAAAAANAXxXUgZdy4cTHZ1zRNSWoPoZzoq1/9am+3BAAAAERdhi1Dn03+rKqD1Spzl2mHf0fEtdymW8vcy7Tas1pTnVM12TVZTsMZxW4BAAAAAAAAAH1JXAdSwoVBekPbMT0nBlMMw1BJSYkuueSSmPQFAAAA9IR0a7quSr5KM4IzVOYp0zbfNpmK7Lm4x/RohWeF1njXaIpziqY4pyjBkhDljgEAAAAAAAAAsRbXgRTp03BIbzs+jNJmwIAB+uUvfxmTfgAAAICeNtA6UJ9J+oymu6ZrtWe1tvq2KqRQRLV8pk+lnlKt86zTJOckTXVNVZIlKcodAwAAAAAAAABiJe4DKVJsJqUcH0QxTVMDBgzQX/7yF2VmZvZ6LwAAAEBvSrOm6dKkS1WcUKy1nrXa7N2soIIR1fLLrzXeNdrg3aCJzokqdBUq2ZIc5Y4BAAAAAAAAAL2tXwRSYj0l5corr9T3vvc9wigAAAA4q6RaUnVx4sUqdrUGUzZ6NyqgQES1AgpovXe9Nnk3aZxjnIpdxUq1pka5YwAAAAAAAABAb4n7QEospqNI0tChQ3XRRRdp7ty5mjRpUkx6AAAAAPqCJEuSLki8QIWuQq3zrtNGz0b55IuoVlBBbfZt1lbfVo11jFWRq0gDrQOj3DEAAAAAAAAAoKfFdSBlzpw5Pb6H1WqV3W5XYmKi0tLSlJGRofz8fI0dO7bH9wYAAADiSaIlUTMTZqrQWaj13vVa710vr+mNqFZIIW31bVW5r1x5jjwVu4o12Do4yh0DAAAAAAAAAHpKXAdSfvWrX8W6BQAAAAAncFlcmpEwQ1NdU7XRu1HrPOvkNt0R1TJlartvu7b7tmu0fbSKXcUaahsa5Y4BAAAAAAAAANEW14EUAAAAAH2X03Cq2FWsKc4p2uTdpLWetWo2myOut8u/S7v8u5Rjz1GJq0Tn2M6JYrcAAAAAAAAAgGgikAIAAACgR9kNu6a5pmmSc5K2eLdotWe1msymiOvt9e/VXv9ejbCNUImrRJn2zCh2CwAAAAAAAACIBgIpAAAAAHqFzbBpsmuyJjonqtxXrtWe1aoP1Udcb39gv/Y37VemLVMlrhJl27JlGEYUO0YsbPJu0hrPGhW6ClXgLIh1OwAAAAAAAAAiZIl1AwAAAADOLlbDqonOibo19VZdkXiFBloGdqteZaBSi5oW6bnG57TXv1emaUapU8TCSvdK1YfqtdK9MtatAAAAAAAAAOgGJqQAAAAAiAmLYdFY51jlOfK0279bpZ5SVQerI65XFazSK02vaIh1iEpcJRplH8XElDjkM30dPgIAAAAAAACIT2dVIGXXrl3auHGjysvLdfDgQVVVVam5uVler1eGYcjlcsnlcikpKUmZmZnKysrSiBEjNHXqVGVnZ8e6fQAAAKBfshgWjXGM0Wj7aO3x71Gpp1RHgkcirnc0eFSvN7+uwZbBKk4o1hj7GFkMhkMCAAAAAAAAQG/q94GUHTt26LnnntO7776rqqqqDtdONsrbMAytXr26w9o555yjmTNn6sYbb9SkSZN6rF8AAADgbGUYhkY5RinXnqt9gX0qdZfqUPBQxPVqQjV6s/lNrbSsVLGrWPmOfFkNaxQ7BgAAAAAAAACcTL8NpGzdulW/+93v9NFHH0k6dfjkeKZphr3toUOH9MILL+iFF17QhAkT9L3vfU/Tp0+PfuMAAADAWc4wDJ1rP1cjbSNVEahQqadUFYGKiOvVheq0uGWxVnlWqchVpHGOcbIZ/fZHIQAAAAAAAADoE/rdq7A+n0+///3v9dhjj3UIl3T17PhT3a6t1ubNm3X77bfrs5/9rO69914lJyd3v3EAAAAAHRiGoWx7trLt2ToYOKhSd6n2BfZFXK8h1KD3Wt5TqbtUha5CTXROJJgCAAAAAAAAAD2kXx2kXl1drZtuukmPPvqoQqGQTNOUYRjtIZO2gMrxf8I52e1OrPXaa69p3rx5OnDgQO88QAAAAOAsNdw2XNenXK95KfOUa8/tVq0ms0kfuD/QwvqFWuNZI5/pi1KXAAAAAAAAAIA2/SaQUlVVpS9+8YvasmVLhyDK8aGStrXj/4QT7nbh6pimqV27dulLX/oSoRQAAACgF2TYMnRt8rW6KeUmjbGP6VatFrNFy9zLtLB+oUrdpfKa3ih1CQAAAAAAAADoF4GUhoYG3X777aqsrJSkDlNM2r4+2ZQUq9WqtLQ0DR06VImJiWFvc7IabV9XV1frzjvvVG1tbe89aAAAAOAsNsQ2RFcnX635qfM11jFWhrp2RGc4HtOjFZ4VWli/UCvcK+QJeaLYKQAAAAAAAACcnfrFgek/+MEP9PHHH4cNohz/9ahRozRz5kwVFBRo4sSJOuecc5SQkNChlmmaam5u1r59+7R161Zt2bJFy5YtU0VFRaeabaEU0zS1f/9+3XvvvfrjH//YK48ZAAAAgDTIOkhXJF2h6a7pWu1ZrXJfuUIKRVTLa3pV6inVOs86TXJO0jTXNCVaEqPcMQAAAAAAAACcHeI+kLJo0SItWbIkbBil7fOrrrpKN910k4qLi09bzzAMJScna8KECZowYYLmzp0rSVqxYoWeeeYZvfXWW52O8Wn7fPHixXrrrbd0xRVX9NCjBQAAABDOAOsAXZZ0mUoSSrTGs0ZbvFsUVDCiWn75tca7Rhu8GzTROVGFrkIlW5Kj3DEAAAAAAAAA9G9xfWSP2+3Wb3/72w5hlOPDIkOHDtVf//pX/dd//VeXwiinct555+nBBx/U//3f/+mcc87pcGSP9GkA5oEHHlAoFNlvZAIAAADonlRLqmYnztbtabdrqnOqbN3I4AcU0Hrvej1S/4jea3lPDcGGKHYKAAAAAAAAAP1bXAdSnnvuOR07dkySOkwqMU1T+fn5euWVV3ThhRdGdc9Zs2bp5Zdf1vjx4zvs2aaiokKvvfZaVPcEAAAAcGaSLcm6MPFCLUhboCJXkeyyR1wrqKA2eTfp0YZHtbh5seqCddFrFAAAAAAAAAD6qbgOpDzzzDPtU0ragiGGYejcc8/Vww8/rAEDBvTIvqmpqXr44Yc1atSo9r3bmKapp556qkf2BQAAAHBmEi2JmpkwU3ek3aHprulyGs6Ia4UU0lbfVj3W8JjebH5Tx4LHotgpAAAAAAAAAPQvcRtI2b59u/bu3dtp3WKx6Le//a0GDx7co/sPGDBAv/3tb2WxfPpX2BZM2bhxow4fPtyj+wMAAADoOpfFpRkJM7QgbYHOd52vBCMh4lqmTG33bdfjDY/r9abXdTRwNIqdAgAAAAAAAED/ELeBlBUrVnT4um06yty5c1VQUNArPYwfP17z5s3rcGRPWy9LlizplR4AAAAAdJ3TcKo4oVgL0hbogoQLlGgkdqveLv8uPdX4lF5telVVgaoodQkAAAAAAAAA8S9uAykbNmwIu37LLbf0ah833XRT2PUtW7b0ah8AAAAAus5u2DXNNU0L0hbo4oSLlWwkd6veHv8ePdv4rF5qfEmVgcoodQkAAAAAAAAA8csW6wYitW/fvvbP2yaU5ObmavTo0b3ax6hRozRmzBjt2rWrQz/btm3r1T4AAAAAnDmbYdNk12RNdE5Uua9cZZ4yNYQaIq63L7BP+xr3KcuWpRJXibJsWe1HewIAAAAAAADA2SRuAylVVVUdXtg1DEMTJ06MSS8TJkzQzp07ZRiGDMOQaZo6cuRITHoBAAAAcOashlUTnRM13jFe233bVeYpU22oNuJ6FYEKVTRVaJh1mEoSSjTSNpJgCgAAAAAAAICzStwGUlpaWjqtDR06NAadhN+3sbExBp0AAAAA6A6LYdE45zjlO/K1y79Lpe5S1YRqIq53KHhILze9rKHWoSpxlSjXnkswBQAAAAAAAMBZIW4DKX6/v9NacnL3zn2PVGJiYqc1n88Xg04AAAAARIPFsCjPkacx9jHa49+jUk+pjgQjn4J4JHhErzW/psHWwSpxlWi0fbQshiWKHQMAAAAAAABA3xK3gRSn0ym3291h7ejRozHppbq6utOa0+mMQScAAAAAoskwDI1yjFKuPVf7AvtU6i7VoeChiOvVBGv0RvMbGmgZqGJXsfId+QRTAAAAAAAAAPRLcRtIGThwYKdASlVVVUx6CbdvWlpaDDoBAAAA0BMMw9C59nM10jZSFYEKlXpKVRGoiLhebahWb7e8rVWeVSpyFWmcY5yshjWKHQMAAAAAAABAbMVtIGX48OGqrKyUYRgyDEOmaaq0tFSBQEA2W+89LL/fr1WrVrWfA2+apgzDUGZmZq/1AAAAAKB3GIahbHu2su3ZqgxUqsxdpn2BfRHXqw/V692Wd7XK3RpMmeCcIJsRtz+mAQAAAAAAAEC7uJ0NPXbs2E5rjY2N+uijj3q1j+XLl6uxsbHT+qhRo3q1DwAAAAC9K9OWqetTrtcXU76oXHtut2o1mU163/2+FtYv1FrPWvlNf5S6BAAAAAAAAIDYiNtAyrRp0zqtmaapP/3pT73Wg2ma+uMf/xj2Wrj+AAAAAPQ/59jO0bXJ1+qmlJs02j66W7VazBYtdS/VwvqFKnOXyWt6o9QlAAAAAAAAAPSuuA2kXHDBBR2O5mk7Mmfz5s166qmneqWHJ598Ulu3bm3fu43VatWsWbN6pQcAAAAAfcMQ2xBdk3yNbkm9RfmOfBkyTn+nk3Cbbn3k+UgL6xdqpXulPCFPFDsFAAAAAAAAgJ4Xt4GU5ORkzZ49W6Zptq8ZhiHTNPWrX/1KH374YY/uv2TJEt1///0dwiimacowDE2fPl2DBg3q0f0BAAAA9E2DrYN1ZdKVujX1Vo13jJelGz92eU2vVnlWaWH9Qi13L1dLqCWKnQIAAAAAAABAz4nbQIokzZ8/v/3ztmCKYRjy+/365je/qXfeeadH9n3zzTd19913KxAIdNi7zW233dYj+wIAAACIHwOsA3R50uW6LfU2FTgLZJU14lo++bTas1oL6xfqw5YP1RxqjmKnAAAAAAAAABB9cR1IKSkp0fnnn98+mcQ0zfbPPR6P7rrrLv3gBz9QfX19VParra3Vd7/7XX3729+W1+tt3/P4j5MnT9aFF14Ylf0AAAAAxL9Ua6ouSbxEt6fdrinOKbLJdvo7nURAAa3zrtPC+oVa0rJEDaGGKHYKAADiVUuoRaZaf2nOlMlUNQAAAAB9gmGeON4jzuzZs0fXX3+9/H6/pE+PzTn+c5fLpSuvvFKf//znVVRUdEb1TdNUWVmZnn/+eS1evFher7fDHsffzmaz6fnnn9e4ceOi8+CAXjRz5kxVV1eHvZaenq7ly5f3ckcAAAD9U3OoWes867TRu1F++btVyyKLxjnGqdhVrDRrWpQ6jK2Hah9SQAHZZNM3Bn4j1u0AANAnmaapA4ED2urbqkp/pZrMpk63STaSlWnP1HjHeGXbsju9ngkAAAAAPS3uAymS9Pjjj+sXv/hF+6QSSR1CKcd/nZCQoHHjxmnChAkaPny4kpOTlZKSIpfLJbfbrcbGRjU1NamyslKbN2/W9u3b5fF4wtY6cTrKd7/7Xd155529+tiBaCGQAgAA0LvcIbfWe9drvXe9fKavW7UMGcp35KvYVaxB1kFR6jA2CKQAAHBqe3x7tMy9TLWh2i7fZ6BloGYlzFKuI7cHOwMAAACAjiKfFd2HzJ8/X+Xl5XrxxRdPGkRp+7qlpUVr167V2rVru1T7+LzOyWpL0vXXX08YBQAAAECXJVgSdF7CeZrmmqYNng1a510nj+mJqJYpU9t827TNt01j7GNU7CrWENuQKHcMAABiyWt6taRlibb7tp/xfWtDtXq1+VXl+/M1O3G2nIazBzoEAAAAgI76RSBFkn7xi18oGAzq5ZdflmEY7ZNL2qaXHB8eOZOhMOGO5jl+3TRNXXvttfrlL38ZhUcBAAAA4GzjNJwqSSjRFNcUbfJu0lrPWrWYLRHX2+nfqZ3+ncq156rEVaIMW0YUuwUAALHQHGrWosZFqgnVdKvOdt92VQerNSd5jpIsSVHqDgAAAADCs8S6gWgxDEO//vWvdffdd8tisbSvHR9MOT5M0tU/kjrc//iaFotF3/zmN/Xb3/6WM1gBAAAAdIvDcKjQVagFaQt0UcJFSjaSu1Vvj3+Pnml8Ri81vqSDgYNR6hIAAPQ2r+mNShilTU2wRouaFslreqNSDwAAAABOpt8EUtr8y7/8i5588kmNGzeuU4gkXMDkdH+kjgGWtvXx48frmWee0de//vVYPlwAAAAA/YzNsGmKa4puS7tNlyReolRLarfq7Qvs0/ONz+uFxhd0wH/gjCZGAgCA2FvSsiRqYZQ2NcEaLWlZEtWaAAAAAHCifnNkz/GmTJmiF154QW+++aYeffRRrV+/vv3aicf3dMXxL9hOmzZNt912m6644opotQsAAAAAndgMmwqcBRrvGK/tvu0q85SpLlQXcb2KQIUqmio0zDpMJQklGmkbyaRHAAD6uD2+Pdru294jtbf7tivPnqdcR26P1AcAAACAfhlIkVqDJ1dddZWuuuoqffzxx3rnnXf00UcfafPmzWpoaOhynZSUFBUUFGjmzJm69NJLde655/Zc0wAAAABwAqth1XjneI11jNVO/06Vucu69VvSh4KH9HLTyxpqHaoSV4ly7bkEUwAA6INM09Qy97Ie3WOZe5ly7Dk8FwAAAADQI/ptIOV45557ru68807deeedkqSKigodPHhQhw4dUkNDgzwej3w+n+x2u1wul9LS0pSRkaHs7GxlZmbGuHsAAAAAkCyGRfmOfOXZ87Tbv1ulnlIdDR6NuN6R4BG91vya0q3pKnGVaJR9lCxGvzvVFQCAuHUgcEC1odoe3aM2VKsDgQMaYR/Ro/sAAAAAODudFYGUE2VlZSkrKyvWbQAAAADAGTMMQ6MdozXKPkofBz5WqbtUVcGqiOtVB6v1z+Z/aqBloEpcJcpz5BFMAQAgikzTVEABBczApx/NgPzyt38e7npPHdVzoq2+rQRSAAAAAPSIszKQAgAAAADxzjAM5dhzdK7tXB0IHFCpp1SVgcqI69WGavVWy1ta6VmpIleRxjnGyWpYo9gxAAB9x/EhEb/8CppB+U1/h0BIl0Mkx33edj1oBj/9XMFYP9xTOhg4GOsWAAAAAPRTBFIAAAAAII4ZhqER9hEaYR+hSn+lSj2l2h/YH3G9+lC93m15V6WeUhU6CzXBOUE2gx8dAQA9ry0k0hYMOVVIxG/6FdQpQiRhQiLHr/X1kEhvagw1yh1yK8GSEOtWAAAAAPQzvKoIAAAAAP1Epj1Tc+xzVBWoUqmnVHv9eyOu1Rhq1Pvu91XmKdM01zQVOAtkN+xR7BYAEA9ODImcLPjhN/0nnSrS1RAJIZHYaQg1EEgBAAAAEHUEUgAAAACgnznHdo6uS75ORwJHVOYp0y7/rohrNZvNWupeqtWe1ZrqmqrJzslyGI4odgsAOFMhM3TSo2X8ZuvxM10JiXS6Hua2hETODgEFYt0CAAAAgH6IQAoAAAAA9FNDbUN1TfI1qgnWqMxTph2+HTJlRlTLbbr1kfsjrfGs0VRnazDFZXFFuWMAiF9dCYmEOzrm+PuEvU5IBL3AxsvEAAAAAHoAP2kAAAAAQD832DpYVyZdqemu6VrtWa1tvm0KKRRRLa/p1UrPSq31rNVk12RNdU5lxD+APutkIZHTBT/ajpbp0m3VGjYhJIJ4lmpJjXULAAAAAPohAikAAAAAcJYYaB2oy5Mu13TXdJV5ylTuK4/4DVSffCrzlGmdZ50mOSdpmmuakixJ3eqvJdTSPsHFlKmWUIsSLYndqgmg7wkXEvGb/vATQcKERE5327brhESArkmxpBAuBQAAANAjDNM0I5vXDKBfmTlzpqqrq8NeS09P1/Lly3u5IwAAAPS0xlCj1nrWapN3U7fftLXKqonOiSp0FSrFktKl+5imqQOBA9rq26pKf6WazKZOt0k2kpVpz9R4x3hl27JlGEa3+gQQXltIpNPRMqcLfpzk6JlTBU4indAEnE1ssin0yf96Wr4jX1cmXdnj+wAAAAA4+xBIASCJQAoAAMDZrDnUrHWeddro3Si//N2qZZFF4x3jVeQqUpo17aS32+Pbo2XuZaoN1Xa59kDLQM1KmKVcR263egTixUlDIieEQE53/cRgSLjbEhIBTs8mm2yG7dOPJ3xul/2U122yyW7YZZVVdiP8bduuG4ah/f79WtS0qMcf15zkORphH9Hj+wAAAAA4+3BkDwAAAACc5ZIsSZqVOEuFrkKt967Xes96+eSLqFZIIW32bdYW3xaNdYxVsatYA60D2697Ta+WtCzRdt/2M65dG6rVq82vKt+fr9mJs+U0nBH1CHRHyAyFD34cf7TMJ9e7EhI5VS1CIsDphQuJ2GWX1fgk9NHVEMnx62Gut4VEelO2LVsDLQPPKLx5pgZaBirblt1j9QEAAACc3QikAAAAAAAkSQmWBJ2XcJ6mOadpg3eD1nnXyWN6IqplylS5r1zlvnLl2fNUnFCsBCNBixoXqSZU060+t/u2qzpYrTnJc5RkSepWLfQPQTN4yuNiThf8CJifTA5RsMPRMoREgMicGOzoEAw5SfDjTG4by5BIbzIMQ7MSZunV5ld7bI9ZCbP69d8hAAAAgNjiyB4AkjiyBwAAAJ35TJ82ejdqrWet3Ka72/UcckQ8eSWcwdbBmpsyl0kpfdTpQiKnC374zU+mjBASAaKiK8fFnMnRMicLkfT3kEgsvNn8ZkSTxU4n35GvK5OujHpdAAAAAGjDhBQAAAAAQFgOw6EiV5EmOydrs3ez1njWqNlsjrheNMMoklQTrNGSliW8mXYGwoVE/Ka/S0fLHB8SOdX1tlqm+P0X4HSOn/RxupBI+9EyEYRICInEt9mJs1UdrFZNsHsTxo432DpYsxNnR60eAAAAAIRDIAUAAAAAcEp2w66prqkqcBZoq2+rVntWqzHUGOu2JLUe35Nnz1OuIzfWrUTENE2FFOoQ7GgLhpwqJHKmIRJCIkDXtQc/TnFcjNWwdjxa5nQhkjC1CImgq5yGU3OS52hR06KohFIGWwdrTvIcJowBAAAA6HEEUgAAAAAAXWIzbJrknKQJjgna5tumMk+Z6kP1sW5Ly9zLlGPPidobu6cKiYQLfHTl+qlqERIBTs2Q0eXjYs4oRHJ8jU+uExJBX5VkSdLclLla0rKkW8f35DvyNTtxNmEUAAAAAL2CQAoAAAAA4IxYDasmOCdonGOcdvh3qMxdpmOhYzHrpzZUqzJPmQZZB3U8WiZcMOT4EInpV1DBsLclJAKcWriQyMmOiznZ0TKnuk5IBOjMaTh1ZdKVyrPnaZl7mWpDtV2+70DLQM1KmBW3E8UAAAAAxCcCKQAAAACAiFgMi8Y6xirfnq9d/l0q85TpaPBoTHpZ4VkRk32BvuTEkEjbcTFdCYm0Hy3TxRCJRRZCIkCM5DpylWPP0YHAAW31bdXBwMGwR+mlWFI03DZc4x3jlW3L5v+zAAAAAHodgRQAAAAAQLcYhqExjjEabR+tvf69KvWU6nDwcKzbAvoEQ0b7pI8OwY8zOVrmdCGST9YJiQBnD8MwNMI+QiPsIyRJ7pBbf6//u4IKyiqrvpz2ZSVYEmLcJQAAAICzHYEUAAAAAEBUGIbR/lvb+wP7tdK9UlXBqli3BXRyfEjkpEfHtB0bc5rrJw2RfHIbq2GN9cMFcBZIsCTIUGsgzZBBGAUAAABAn0AgBQAAAAAQVYZhaKR9pJyGU882PhvrdhAn2kIipzoupitHz5x4tEy464REAAAAAAAAeh6BFAAAAABAjwgqGOsW0E0WWU57XExXQiLtQRNCIgAAAAAAAGcNAikAAAAAgB5hFQGDnnBiSKTtuJgOwY8zOVqGkAgAAAAAAAB6AIEUAAAAAECPSLWkxrqFXmORpUOgI2zwI0xI5HTXw9WyGJZYP1wAAAAAAADgtAikAAAAAAB6RKIlUclGsprMppjsf3xI5KTBj+Oud+XomZPVIiQCAAAAAAAAdEQgBQAAAADQYzLtmdru297j+5xrP1ezE2YTEgEAAAAAAAD6CF6dAwAAAAD0mPGO8b2yz1TnVKVaU5VoSZTDcBBGAQAAAAAAAGKMV+gAAAAAAD0m25atgZaBPbrHQMtAZduye3QPAAAAAAAAAGeGQAoAAAAAoMcYhqFZCbN6dI9ZCbNkGEaP7gEAAAAAAADgzBBIAQAAAAD0qFxHrvId+T1SO9+Rr1xHbo/UBgAAAAAAABA5AikAAAAAgB43O3G2BlsHR7XmYOtgzU6cHdWaAAAAAAAAAKKDQAoAAAAAoMc5DafmJM+JWihlsHWw5iTPkdNwRqUeAAAAAAAAgOgikAIAAAAA6BVJliTNTZnb7eN78h35mpsyV0mWpCh1BgAAAAAAACDabLFuAAAAAABw9nAaTl2ZdKXy7Hla5l6m2lBtl+870DJQsxJmKdeR24MdAgAAAAAAAIgGAikAAAAAgF6X68hVjj1HBwIHtNW3VQcDB9UYaux0uxRLiobbhmu8Y7yybdkyDCMG3QIAAAAAAAA4UwRSAAAAAAAxYRiGRthHaIR9hCTJHXLr7/V/V1BBWWXVl9O+rARLQoy7BAAAAAAAABAJS6wbAAAAAABAkhIsCTLUOgHFkEEYBQAAAAAAAIhjBFIAAAAAAAAAAAAAAAAQVQRSAAAAAAAAAAAAAAAAEFUEUgAAAAAAAAAAAAAAABBVBFIAAAAAAAAAAAAAAAAQVQRSAAAAAAAAAAAAAAAAEFUEUgAAAAAAAAAAAAAAABBVBFIAAAAAAAAAAAAAAAAQVQRSAAAAAAAAAAAAAAAAEFUEUgAAAAAAAAAAAAAAABBVBFIAAAAAAAAAAAAAAAAQVQRSAAAAAADA/2fvvsOzLM//8Z9ZIGFFpjIUBVGq4kAFxQVq69aiFic46ihqtcWtddUKDtCqtS78Krixbj9q3eBEEQdKUXEwHAjIDCOQ/P7oYX+1uZ+Q5LmTQPJ6HUePz7fX+dzndSYkufvN8851AwAAAECqBFIAAAAAAAAAAEiVQAoAAAAAAAAAAKkSSAEAAAAAAAAAIFUCKQAAAAAAAAAApEogBQAAAAAAAACAVAmkAAAAAAAAAACQKoEUAAAAAAAAAABSJZACAAAAAAAAAECq8ut6ANYM8+bNi5dffjkmTpwYH3/8ccybNy/mz58fOTk50axZs+jUqVN07949dt5559hll12iadOmdT0yAAAAAAAAALCGEkhp4GbMmBG33HJLPPnkk7F8+fLE1yxfvjzmzp0bH3zwQYwdOzaaN28eAwcOjJNPPjlatGhRyxP/3COPPBLnn39+ne1/2mmnxemnn15n+wMAAAAAAADAmsgjexqwBx54IA488MB4+OGHM4ZRkixatCjuuOOO2GeffeKll16qwQkBAAAAAAAAgLWRQEoDVFZWFldccUVccsklUVxcXO0+c+bMiSFDhsQdd9yR4nQAAAAAAAAAwNpOIKUBuuKKK2LMmDGp9CorK4trrrkmtX4AAAAAAAAAwNovv64HoHY99thjcc8992Ssb7HFFjFgwIDo2bNndOjQIcrKyuLrr7+OcePGxdixY2Pu3LmJ1w0bNix69OgR2223XU2NvkbKzZXpAgAAAAAAAID/JZDSgMyYMSMuu+yyxFphYWFcdNFFccghh5SrtWnTJnr16hUnn3xyDB8+PB588MFyr1m1alWcc8458cwzz0Tjxo1Tn31N1KlTpzjiiCPqegwAAAAAAAAAWOMIpDQgI0eOjOLi4nLrTZo0ibvvvjt69uxZ4fWFhYVx+eWXx4YbbhhXX311ufqsWbNi1KhRMWTIkNRmXp0BAwbEgAEDaqz/H//4x3j66afLrTdv3jxuvfXWaNWqVY3tDQAAAAAAAABrK88baSAmT54czzzzTGJt+PDhqw2j/LcTTjghBg0alFi78847Y/HixdWacU1z2223JYZRcnNz469//Wt069atDqYCAAAAgPIa5TT62f8FAACoawIpDcTo0aOjrKys3Hq/fv1i7733rnK/c845JzbaaKNy64sWLYqHHnqoWjOuScaNGxfXXXddYm3IkCHRt2/fWp4IAAAAADLr06RPtMxtGX2a9KnrUQAAACJCIKVBWLhwYTz33HOJteo+XqegoCDOOOOMxNrDDz9crZ5rih9++CHOOeecKC0tLVfbYYcdavWRRAAAAABQGVs23jKObXlsbNl4y7oeBQAAICIEUhqE5557LpYtW1ZufbPNNqvSo3r+11577RVt27Yttz5t2rSYPHlytfvWpbKysjjvvPPixx9/LFcrKiqKa6+9NvLy8upgMgAAAAAAAABYewikNACvvfZa4vpee+2VVd/8/Pzo169fYu2ll17KqnddGTNmTMbP14UXXhjt27ev5YkAAAAAAAAAYO0jkFLPlZaWxltvvZVY69u3b9b9M/UYN25c1r1r24wZM2LEiBGJtd122y0OPPDAWp4IAAAAAAAAANZOAin13LRp02L+/Pnl1gsKCmLzzTfPun+mR/5MmTIlli9fnnX/2nTppZcmPtqoadOmcdlll9XBRAAAAAAAAACwdhJIqec+++yzxPWuXbtGo0aNsu7foUOHKCoqKre+cuXKmDJlStb9a8uTTz6Z8VE9f/zjH2P99dev5YkAAAAAAAAAYO0lkFLPff7554nrG2+8cWp7bLjhhonrmcIwa5rFixfH8OHDE2vdu3ePI444opYnAgAAAAAAAIC1m0BKPTdt2rTE9Q022CC1PTp37py4PnPmzNT2qEm33XZbzJkzJ7F2wQUXRF5eXi1PBAAAAAAAAABrN4GUem727NmJ6+3bt09tjzZt2iSurw2BlG+//TbuuuuuxNqee+4ZO+64Y+0OBAAAAAAAAAD1gEBKPTd37tzE9bZt26a2R6ZAyrx581Lbo6aMGDEili9fXm69oKAgzj333DqYCAAAAAAAAADWfgIp9VymR9G0bNkytT1atGiRuL5gwYLU9qgJn376aTz11FOJtQEDBqT6WCMAAAAAAAAAaEgEUuqxlStXxpIlSxJrTZs2TW2fTL0WLlyY2h414W9/+1uUlZWVWy8oKIjf/e53dTARAAAAAAAAANQPAin1WNKjaH6SZiClsLAwcX3p0qWp7ZG2adOmxT//+c/E2sCBA2P99dev5YkAAAAAAAAAoP4QSKnHVqxYkbGWn5+f2j55eXmJ6ytXrkxtj7TdfPPNUVpaWm69cePGcfLJJ9fBRAAAAAAAAABQfwik1GO1FUjJ1KukpCS1PdL0zTffxDPPPJNYO+CAA6Jdu3a1PBEAAPCTRjmNfvZ/AQAAAIC1k0BKPbZq1aqMtUynmlRHpl4V7V+X7r///oyzHXvssbU7DAAA8DN9mvSJlrkto0+TPnU9CgAAAACQhfSOyWCNU1HoJOlxNdWVKdxRUFCQ2h5pWbFiRYwdOzaxtvPOO8cmm2xSyxMBAAD/bcvGW8aWjbes6zEAAAAAgCw5IaUeqygQsnLlytT2ydSrUaM174jtp556Kn788cfEmtNRAAAAAAAAACAdAin1mEBKeQ8//HDieqdOnWLnnXeu5WkAAAAAAAAAoH4SSKnHCgsLIycnJ7G2dOnS1PYpLi5OXF/TAikzZ86M9957L7H261//OuPnCgAAAAAAAACoGoGUeiwvLy+aN2+eWFu8eHFq+2QKpBQVFaW2RxqefPLJKCsrK7eek5MTv/71r+tgIgAAAAAAAAConwRS6rlMoZBFixaltseCBQsS11u3bp3aHml48sknE9f79OkTHTt2rOVpAAAAAAAAAKD+Ekip59q2bZu4PmfOnNT2mDt3buL6mhRI+eyzz2LatGmJtYMOOqiWpwEAAAAAAACA+k0gpZ7r1KlT4voPP/yQ2h6ZerVr1y61PbL1yiuvJK7n5eXF7rvvXquzAAAAAAAAAEB9J5BSz3Xu3DlxfcaMGantMX369MT1rl27prZHtjIFUrbbbrtYd911a3cYAAAAAAAAAKjnBFLquW7duiWuf/3116ntkSmQkmnv2rZgwYKYNGlSYm3PPfes5WkAAAAAAAAAoP4TSKnntthii8T1qVOnRllZWdb9Z86cGQsWLCi3np+fHxtttFHW/dPw5ptvxqpVqxJre+yxRy1PAwAAAAAAAAD1n0BKPde5c+coKioqt7548eL44osvsu7/4YcfJq5vueWW0ahRo6z7p+Hdd99NXO/SpUt07NixlqcBAAAAAAAAgPpPIKUB2GmnnRLXX3vttax7jx8/PnF9xx13zLp3WiZOnJi43qdPn1qeBAAAAAAAAAAaBoGUBmCXXXZJXH/++eez6ltSUhKvvPJKYq1v375Z9U7L4sWLY+rUqYk1gRQAAAAAAAAAqBkCKQ1A//79Ex+f884778Tnn39e7b7PPfdczJs3r9x6586do1evXtXum6aPPvooVq1alVjbZpttankaAAAAAAAAAGgYBFIagKKiothzzz0TayNGjKhWzxUrVsQNN9yQWDvssMMiJyenWn3TNmXKlMT1Vq1axXrrrVfL0wAAAAAAAABAwyCQ0kAcffTRiesvvfRSjB07tsr9hg0bFl9//XW59cLCwjj00EOr3K+m/Otf/0pc33zzzWt5EgAAAAAAAABoOARSGohevXrFzjvvnFi77LLL4pVXXql0r9tuuy3uu+++xNoJJ5wQrVu3rnSvG2+8MTbddNPE/zzyyCOV7pNJpkDKZpttlnVvAAAAAAAAACCZQEoDcu6550ajRo3KrZeUlMSpp54ao0aNitLS0ozXFxcXx8UXX5zxMT8dOnSI4447LrV50/DVV18lrm+44Ya1OwgAAAAAAAAANCACKQ1I9+7d44wzzkisrVy5Mq6++urYd99946677op//etfMX/+/Jg3b168//77ceONN8Zee+0VDz74YOL1+fn5MXLkyGjatGlNfghVMmfOnFi+fHlirUuXLrU7DAAAAAAAAAA0IPl1PQC164QTTogpU6bEU089lVj/8ssvY9iwYVXue8EFF8Q222yT7Xip+uabbzLWNthgg1qcBAAAAAAAAAAaFiekNDA5OTkxfPjw2G+//VLrd/HFF8dRRx2VSr80zZ49O3E9Ly8v2rZtW8vTAAAAAAAAAEDDIZDSABUUFMSIESNi6NChUVBQUO0+bdu2jVtuuWWNDKNERCxevDhxvVWrVpGb60sfAAAAAAAAAGqKd+UbqJycnDjppJPiySefjP32269KwZQWLVrE8ccfH08++WTsvvvuNTdkloqLixPX27RpU8uTAAAAAAAAAEDDklNWVlZW10NQ9+bMmRMvvPBCTJgwIT777LP47rvvori4OPLz86Nly5bRpk2b2GqrrWK77baLfv36RWFhYV2PvFrvv/9+jB8/vtx6586d4+CDD679gdZwffv2jTlz5iTW2rRpE6+//notTwQAAAAAAADA2kogBYgIgRQAAAAAAAAA0uORPQAAAAAAAAAApEogBQAAAAAAAACAVAmkAAAAAAAAAACQKoEUAAAAAAAAAABSJZACAAAAAAAAAECqBFIAAAAAAAAAAEiVQAoAAAAAAAAAAKkSSAEAAAAAAAAAIFUCKQAAAAAAAAAApEogBQAAAAAAAACAVAmkAAAAAAAAAACQKoEUAAAAAAAAAABSJZACAAAAAAAAAECqBFIAAAAAAAAAAEiVQAoAAAAAAAAAAKkSSAEAAAAAAAAAIFUCKQAAAAAAAAAApEogBQAAAAAAAACAVAmkAAAAAAAAAACQKoEUAAAAAAAAAABSJZACAAAAAAAAAECqBFIAAAAAAAAAAEiVQAoAAAAAAAAAAKkSSAEAAAAAAAAAIFUCKQAAAAAAAAAApEogBQAAAAAAAACAVAmkAAAAAAAAAACQKoEUAAAAAAAAAABSJZACAAAAAAAAAECqBFIAAAAAAAAAAEiVQAoAAAAAAAAAAKkSSAEAAAAAAAAAIFUCKQAAAAAAAAAApEogBQAAAAAAAACAVAmkAAAAAAAAAACQKoEUAAAAAAAAAABSJZACAAAAAAAAAECqBFIAAAAAAAAAAEiVQAoAAAAAAAAAAKkSSAEAAAAAAAAAIFUCKQAAAAAAAAAApEogBQAAAAAAAACAVAmkAAAAAAAAAACQKoEUAAAAAAAAAABSJZACAAAAAAAAAECqBFIAAAAAAAAAAEiVQAoAAAAAAAAAAKkSSAEAAAAAAAAAIFUCKQAAAAAAAAAApEogBQAAAAAAAACAVAmkAAAAAAAAAACQKoEUAAAAAAAAAABSJZACAAAAAAAAAECqBFIAAAAAAAAAAEiVQAoAAAAAAAAAAKkSSAEAAAAAAAAAIFUCKQAAAAAAAAAApEogBQAAAAAAAACAVAmkAAAAAAAAAACQKoEUAAAAAAAAAABSJZACAAAAAAAAAECqBFIAAAAAAAAAAEiVQAoAAAAAAAAAAKkSSAEAAAAAAAAAIFUCKQAAAAAAAAAApEogBQAAAAAAAACAVAmkAAAAAAAAAACQKoEUAAAAAAAAAABSJZACAAAAAAAAAECqBFIAAAAAAAAAAEiVQAoAAAAAAAAAAKkSSAEAAAAAAAAAIFUCKQAAAAAAAAAApEogBQAAAAAAAACAVAmkAAAAAAAAAACQKoEUAAAAAAAAAABSJZACAAAAAAAAAECqBFIAAAAAAAAAAEiVQAoAAAAAAAAAAKkSSAEAAAAAAAAAIFUCKQAAAAAAAAAApEogBQAAAAAAAACAVAmkAAAAAAAAAACQKoEUAAAAAAAAAABSJZACAAAAAAAAAECqBFIAAAAAAAAAAEiVQAoAAAAAAAAAAKkSSAEAAAAAAAAAIFUCKQAAAAAAAAAApEogBQAAAAAAAACAVAmkAAAAAAAAAACQKoEUAAAAAAAAAABSJZACAAAAAAAAAECqBFIAAAAAAAAAAEiVQAoAAAAAAAAAAKkSSAEAAAAAAAAAIFUCKQAAAAAAAAAApEogBQAAAAAAAACAVAmkAAAAAAAAAACQKoEUAAAAAAAAAABSJZACAAAAAAAAAECqBFIAAAAAAAAAAEiVQAoAAAAAAAAAAKkSSAEAAAAAAAAAIFUCKQAAAAAAAAAApEogBQAAAAAAAACAVAmkAAAAAAAAAACQKoEUAAAAAAAAAABSJZACAAAAAAAAAECqBFIAAAAAAAAAAEiVQAoAAAAAAAAAAKkSSAEAAAAAAAAAIFUCKQAAAAAAAAAApEogBQAAAAAAAACAVAmkAAAAAAAAAACQKoEUAAAAAAAAAABSJZACAAAAAAAAAECqBFIAAAAAAAAAAEiVQAoAAAAAAAAAAKkSSAEAAAAAAAAAIFUCKQAAAAAAAAAApEogBQAAAAAAAACAVAmkAAAAAAAAAACQKoEUAAAAAAAAAABSJZACAAAAAAAAAECqBFIAAAAAAAAAAEiVQAoAAAAAAAAAAKkSSAEAAAAAAAAAIFUCKQAAAAAAAAAApEogBQAAAAAAAACAVAmkAAAAAAAAAACQKoEUAAAAAAAAAABSJZACAAAAAAAAAECqBFIAAAAAAAAAAEiVQAoAAAAAAAAAAKkSSAEAAAAAAAAAIFUCKQAAAAAAAAAApEogBQAAAAAAAACAVAmkAAAAAAAAAACQKoEUAAAAAAAAAABSJZACAAAAAAAAAECqBFIAAAAAAAAAAEiVQAoAAAAAAAAAAKkSSAEAAAAAAAAAIFUCKQAAAAAAAAAApEogBQAAAAAAAACAVAmkAAAAAAAAAACQKoEUAAAAAAAAAABSJZACAAAAAAAAAECqBFIAAAAAAAAAAEiVQAoAAAAAAAAAAKkSSAEAAAAAAAAAIFUCKQAAAAAAAAAApEogBQAAAAAAAACAVAmkAAAAAAAAAACQKoEUAAAAAAAAAABSJZACAAAAAAAAAECqBFIAAAAAAAAAAEiVQAoAAAAAAAAAAKkSSAEAAAAAAAAAIFUCKQAAAAAAAAAApEogBQAAAAAAAACAVAmkAAAAAAAAAACQKoEUAAAAAAAAAABSJZACAAAAAAAAAECqBFIAAAAAAAAAAEiVQAoAAAAAAAAAAKkSSAEAAAAAAAAAIFUCKQAAAAAAAAAApEogBQAAAAAAAACAVAmkAAAAAAAAAACQKoEUAAAAAAAAAABSJZACAAAAAAAAAECqBFIAAAAAAAAAAEiVQAoAAAAAAAAAAKnKr+sBWDPMmzcvXn755Zg4cWJ8/PHHMW/evJg/f37k5OREs2bNolOnTtG9e/fYeeedY5dddommTZvW9chVtmrVqnjnnXfizTffjMmTJ8dXX30VP/74YyxbtiyaNWsWRUVF0b59+9h2222jd+/escMOO0R+vm8RAAAAAAAAAKiqnLKysrK6HoK6M2PGjLjlllviySefjOXLl1fqmubNm8fAgQPj5JNPjhYtWtTwhNkrLi6OMWPGxH333Rffffddpa/r2LFjHH/88XHYYYdF48aNa3DCNUPfvn1jzpw5ibU2bdrE66+/XssTAQAAAAAAALC2EkhpwB544IG46qqrori4uFrXt2nTJv785z9H//79U54sPS+99FJcfPHF8cMPP1S7R/fu3eO6666Lbt26pTjZmkcgBQAAAAAAAIC05Nb1ANS+srKyuOKKK+KSSy6pdhglImLOnDkxZMiQuOOOO1KcLh1lZWVx9dVXx+9+97uswigREZ9++mkceuih8corr6QzHAAAAAAAAADUcwIpDdAVV1wRY8aMSaVXWVlZXHPNNan1S0NZWVmcf/75MWrUqNR6Ll26NM4444x49913U+sJAAAAAAAAAPVVfl0PQO167LHH4p577slY32KLLWLAgAHRs2fP6NChQ5SVlcXXX38d48aNi7Fjx8bcuXMTrxs2bFj06NEjtttuu5oavdJGjBgRjz76aMb6BhtsEIccckjssMMO0bFjxygoKIi5c+fGBx98EM8880y89tpridctW7YsTj311HjmmWeiVatWNTU+AAAAAAAAAKz1csrKysrqeghqx4wZM+LAAw9MfExPYWFhXHTRRXHIIYdkvL64uDiGDx8eDz74YGK9Y8eO8cwzz0Tjxo1Tm7mqxo0bFyeeeGJiraCgIIYOHRqDBg2KvLy8jD3efPPNOO+88+K7775LrA8YMCCGDRuWyrxrkr59+8acOXMSa23atInXX3+9licCAAAAAAAAYG3lkT0NyMiRIxPDKE2aNIm77767wjBKxL9DK5dffnmcc845ifVZs2al+picqlq8eHFccMEFibUWLVrEqFGj4rjjjqswjBIRseOOO8YDDzwQXbp0Saw/+uijMXXq1GzHBQAAAAAAAIB6SyClgZg8eXI888wzibXhw4dHz549K93rhBNOiEGDBiXW7rzzzli8eHG1ZszWqFGj4ocffii3XlBQEDfddFP07t270r3WX3/9+Nvf/hYFBQXlamVlZfGPf/wjq1kBAAAAAAAAoD4TSGkgRo8eHUlPZ+rXr1/svffeVe53zjnnxEYbbVRufdGiRfHQQw9Va8ZsLFiwIO66667E2llnnVWlMMpPunXrFr/5zW8Sa08++WSsWrWqyj0BAAAAAAAAoCEQSGkAFi5cGM8991xibciQIdXqWVBQEGeccUZi7eGHH65Wz2w8+uijiY8j2nLLLTOe5lIZRx55ZOL6vHnz4rPPPqt2XwAAAAAAAACozwRSGoDnnnsuli1bVm59s802q9Kjev7XXnvtFW3bti23Pm3atJg8eXK1+1ZHplNZhg4dGrm51f8y79atW3Tv3j2x9vHHH1e7LwAAAAAAAADUZwIpDcBrr72WuL7XXntl1Tc/Pz/69euXWHvppZey6l0Vn3/+eUybNq3c+lZbbRU77rhj1v379OkTjRo1inbt2sVmm20WO+20U+y3337RokWLrHsDAAAAAAAAQH2UX9cDULNKS0vjrbfeSqz17ds36/59+/ZNPJ1k3Lhx8fvf/z7r/pXxyiuvJK4ffPDBqfQ/77zz4sILL0ylFwAAAAAAAAA0BE5IqeemTZsW8+fPL7deUFAQm2++edb9Mz3yZ8qUKbF8+fKs+1fGG2+8UW4tNzc39txzz1T65+XlpdIHAAAAAAAAABoKRFwz9AAAUXxJREFUgZR67rPPPktc79q1azRq1Cjr/h06dIiioqJy6ytXrowpU6Zk3X91ysrK4qOPPiq33q1bt2jXrl2N7w8AAAAAAAAAlCeQUs99/vnniesbb7xxantsuOGGieuZwjBp+vLLL2PhwoXl1nv06FHjewMAAAAAAAAAyQRS6rlp06Ylrm+wwQap7dG5c+fE9ZkzZ6a2Ryaffvpp4npVAiklJSVRUlKS1kgAAAAAAAAA0ODl1/UA1KzZs2cnrrdv3z61Pdq0aZO4XhuBlOnTpyeud+jQIXG9uLg4Xn311Rg3blx8/PHHMX369Fi6dGlERBQWFkbnzp1jq622it122y122223KCgoqLHZAQAAAAAAAKC+Ekip5+bOnZu43rZt29T2yBRImTdvXmp7ZDJjxozE9Xbt2v3sv8+fPz9uu+22GDt2bOIjfiL+HVaZOnVqTJ06NR566KFo06ZNnHjiiXHUUUcJpgAAAAAAAABAFQik1HNz5sxJXG/ZsmVqe7Ro0SJxfcGCBantkcn333+fuP7fgZsnnngi/vKXv8T8+fOr1HvOnDkxbNiw+Mc//hHXXnttbLrpptmMusb78ccfM9bmzp0bffv2rcVpAAAAAACoqlatWsWTTz5Z12MAAESEQEq9tnLlyliyZElirWnTpqntk6lXppNI0pQpRFFYWBhlZWVx5ZVXxujRo7Pa49NPP43DDz88Ro4cGf369cuq15qstLQ0Y62srCxjuAkAAAAAAAAA/lduXQ9AzVm+fHnGWpqBlMLCwsT1pUuXprZHJplOPWncuHFceumlWYdRflJcXBynn356vPjii6n0AwAAAAAAAID6zAkp9diKFSsy1vLz0/unz8vLS1xfuXJlantkkukUlgcffDAeeOCBcutFRUWx3377Rf/+/WPjjTeONm3axJIlS+L777+PN998M55++un46KOPEnuWlJTE0KFD4/77748ePXqk+nEAAAAAAAAAQH0ikFKP1VYgJVOvkpKS1PbIJNPHOHLkyHJrRx11VPz+97+PoqKin603atQo1l133dhss83iuOOOi6effjr+8pe/xNy5c8v1WLp0aZx11lnxyCOPROPGjVP5GAAAAAAAAACgvvHInnps1apVGWuZTjWpjky9Kto/LZlCL/+9XlBQEMOGDYuLL764XBglyX777Rf3339/dO7cObH++eefx913312teQEAAAAAAACgIRBIqccqCp2Ulpamtk+m4ElBQUFqe2RSmccCXXLJJTFgwIAq9d1www3jzjvvjKZNmybWb7/99iguLq5STwAAAAAAAABoKDyypx6rKBBSmSBHZWXq1ahRo9T2yCQ3N7fCk1gOOuigOOyww6rVe4MNNog//elPcd5555WrLVy4MJ5++ulq914TFRQUZDxxJjc3N9Zdd91anggAAAAAgKpo1apVXY8AAPAfAin1WEMIpBQUFFR4Qssf/vCHrPofdNBB8fe//z2+/vrrcrVnn322XgVSPvroo7oeAQAAAAAAAIB6wiN76rHCwsLIyclJrC1dujS1fTI9uqY2AikV7bH33nvH+uuvn1X/3NzcOOqooxJrEyZMyHiiCAAAAAAAAAA0ZAIp9VheXl40b948sbZ48eLU9skUSCkqKkptj0yaNWuWsbbrrrumsseOO+6YuL5ixYr49NNPU9kDAAAAAAAAAOoTgZR6LlMoZNGiRantsWDBgsT11q1bp7ZHJhWFXrbffvtU9thkk02iRYsWibWkR/kAAAAAAAAAQEMnkFLPtW3bNnF9zpw5qe0xd+7cxPXaCKS0atUqcT0nJyfatWuXyh45OTmx3nrrJdZ++OGHVPYAAAAAAAAAgPpEIKWe69SpU+J6mkGKTL3SCoRUZP31109cb968eeTl5aW2T8uWLRPXly5dmtoeAAAAAAAAAFBfCKTUc507d05cnzFjRmp7TJ8+PXG9a9euqe2RyQYbbFDje0RENG7cOHE9JyenVvYHAAAAAAAAgLWJQEo9161bt8T1r7/+OrU9MgVSMu2dpo033jhxfcmSJbFy5crU9pk/f37ierNmzVLbAwAAAAAAAADqC4GUem6LLbZIXJ86dWqUlZVl3X/mzJmxYMGCcuv5+fmx0UYbZd1/dbbccsvE9VWrVqUaukn6GCMi1l133dT2AAAAAAAAAID6QiClnuvcuXMUFRWVW1+8eHF88cUXWff/8MMPE9e33HLLaNSoUdb9V6d9+/bRvn37xNoHH3yQyh6LFy+OWbNmJdZq4xQYAAAAAAAAAFjbCKQ0ADvttFPi+muvvZZ17/Hjxyeu77jjjln3rqxMH9+4ceNS6f/hhx9GaWlpufVGjRpFly5dUtkDAAAAAAAAAOoTgZQGYJdddklcf/7557PqW1JSEq+88kpirW/fvln1rop+/folrr/44osxf/78rPu/8MILieu9e/eulVNgAAAAAAAAAGBtI5DSAPTv3z8xOPHOO+/E559/Xu2+zz33XMybN6/ceufOnaNXr17V7ltVu+66a7Ro0aLc+ooVK2L06NFZ9V60aFE8+uijibVMQRgAAAAAAAAAaOgEUhqAoqKi2HPPPRNrI0aMqFbPFStWxA033JBYO+ywwyInJ6dafaujSZMmcfDBByfW/t//+38xa9asave+8cYbo7i4uNx6YWFhHHDAAdXuCwAAAAAAAAD1mUBKA3H00Ucnrr/00ksxduzYKvcbNmxYfP311+XWCwsL49BDD61yv2wdd9xxiafAFBcXx9ChQ2P58uVV7vn6669nPGHloIMOSjyVBQAAAAAAAAAQSGkwevXqFTvvvHNi7bLLLotXXnml0r1uu+22uO+++xJrJ5xwQrRu3brSvW688cbYdNNNE//zyCOPVLpPhw4dYtCgQYm1SZMmxemnnx5LliypdL+33347TjvttCgrKytXKywsjCFDhlS6FwAAAAAAAAA0NAIpDci5556beIpISUlJnHrqqTFq1KgoLS3NeH1xcXFcfPHFGR/z06FDhzjuuONSm7eqTj/99Nhkk00Sa6+++moccsgh8fbbb1fYY+XKlTFq1Kg48cQTEx/VExFx2mmnRbt27bKeFwAAAAAAAADqq/y6HoDa07179zjjjDPimmuuKVdbuXJlXH311TF27Ng4/PDDo0+fPrHeeutFaWlpTJ8+PcaPHx8PPPBAzJkzJ7F3fn5+jBw5Mpo2bVrTH0ZG66yzTvz1r3+NI444IhYsWFCu/uWXX8agQYOiV69esf/++8e2224b7dq1i5KSkvjuu+/i9ddfj8cffzy++uqrjHvstttucfzxx9fgRwEAAAAAAAAAaz+BlAbmhBNOiClTpsRTTz2VWP/yyy9j2LBhVe57wQUXxDbbbJPteFnr2rVr3HbbbXHCCSfE4sWLE18zceLEmDhxYpV7/+IXv4hrrrkmcnJysh0TAAAAAAAAAOo1j+xpYHJycmL48OGx3377pdbv4osvjqOOOiqVfmnYeuut4/77748OHTqk1nPbbbeNu+++O1q2bJlaTwAAAAAAAACorwRSGqCCgoIYMWJEDB06NAoKCqrdp23btnHLLbesUWGUn3Tv3j0ef/zxOPDAA7Pqk5eXF6ecckqMGTMmWrRokdJ0AAAAAAAAAFC/CaQ0UDk5OXHSSSfFk08+Gfvtt1+VgiktWrSI448/Pp588snYfffda27ILLVo0SKuueaaGDt2bPTv3z/y8vIqfW1BQUHsv//+8fTTT8cf/vCHyM/3dCsAAAAAAAAAqKycsrKysroegro3Z86ceOGFF2LChAnx2WefxXfffRfFxcWRn58fLVu2jDZt2sRWW20V2223XfTr1y8KCwvreuQqmz17drz66qsxYcKEmDZtWsyaNSuWLFkSERHNmzePdu3aRY8ePaJXr16x1157RVFRUd0ODAAAAAAAAABrKYEUAAAAAAAAAABS5ZE9AAAAAAAAAACkSiAFAAAAAAAAAIBUCaQAAAAAAAAAAJAqgRQAAAAAAAAAAFIlkAIAAAAAAAAAQKoEUgAAAAAAAAAASJVACgAAAAAAAAAAqRJIAQAAAAAAAAAgVQIpAAAAAAAAAACkSiAFAAAAAAAAAIBUCaQAAAAAAAAAAJAqgRQAAAAAAAAAAFIlkAIAAAAAAAAAQKoEUgAAAAAAAAAASJVACgAAAAAAAAAAqRJIAQAAAAAAAAAgVQIpAAAAAAAAAACkSiAFAAAAAAAAAIBUCaQAAAAAAAAAAJAqgRQAAAAAAAAAAFIlkAIAAAAAAAAAQKoEUgAAAAAAAAAASJVACgAAAAAAAAAAqRJIAQAAAAAAAAAgVQIpAAAAAAAAAACkKr+uBwCAhuiII46I99577z//fdiwYTFgwIA6nKjqVqxYEePGjYt33nkn3n///Zg9e3bMnz8/SkpKomnTptGuXbvo1q1b9O7dO/r16xft27ev65EBqEPz5s2Ll19+OSZOnBgff/xxzJs3L+bPnx85OTnRrFmz6NSpU3Tv3j123nnn2GWXXaJp06Z1PXKVlJaWxuuvvx4TJkyISZMmxTfffBMLFiyIZcuWRWFhYbRu3To22WST6NWrV+yxxx7RuXPnuh4ZgHpi6NCh8dRTT/3nv5922mlx+umn1+FEVeMeCgAA9VdOWVlZWV0PAQANyZNPPhlnnXXWz9bWpkDKkiVL4s4774wHHngg5syZU6lr8vLyYp999olTTz01Nt544xqeEIA1yYwZM+KWW26JJ598MpYvX16pa5o3bx4DBw6Mk08+OVq0aFHDE2anpKQk7r333hg9enTMmjWrUtfk5OTErrvuGqeddlr07NmzhicEoD6bOHFiHHXUUfHfv+JdWwIp7qEAAFD/CaQAQC365ptv4uCDD44FCxb8bH1tCaS8++67cd5558WMGTOqdX1BQUGceuqpccopp0ROTk7K0wGwpnnggQfiqquuiuLi4mpd36ZNm/jzn/8c/fv3T3mydHz66adx7rnnxieffFKt63Nzc+Ooo46Kc845Jxo1apTydADUd4sXL46DDjooZs6c+bP1tSGQ4h4KAAANQ25dDwAADcWyZcvizDPPLBdGWVs8/fTTMXjw4GqHUSL+/Rdw119/ffz+97+PFStWpDgdAGuSsrKyuOKKK+KSSy6pdhglImLOnDkxZMiQuOOOO1KcLh0TJkyIgQMHVvuNtIh/P6JgzJgxceyxx8aiRYtSnA6A+q60tDTOPffccmGUtYF7KAAANBwCKQBQC0pLS2Po0KHxwQcf1PUo1fJ///d/cfbZZ8fKlStT6ffPf/4zzj777CgtLU2lHwBrliuuuCLGjBmTSq+ysrK45pprUuuXhnfffTdOPPHErMI2/23ixIlx8sknx7Jly1LpB0D9d+WVV8YLL7xQ12NUmXsoAAA0LPl1PQAA1HerVq2Kc889d638ZWFExLRp0+LCCy+MVatWJdY7dOgQBx98cOy8886x/vrrR2FhYXz33XcxYcKEGDt2bHz66aeJ1z377LOx+eabx0knnVST4wNQyx577LG45557Mta32GKLGDBgQPTs2TM6dOgQZWVl8fXXX8e4ceNi7NixMXfu3MTrhg0bFj169IjtttuupkavlLlz58aZZ56Z8Y2vVq1axYEHHhj9+/ePDh06RIsWLeKHH36ISZMmxT/+8Y+YNGlS4nUTJ06MK6+8Mi6//PKaHB+AemDEiBFrVFCzstxDAQCg4ckpKysrq+shAKC+WrFiRZx99tnx7LPPVvi6YcOGxYABA2ppqspbuXJlDBgwIKZOnVqulpOTE4MGDYqzzjor4zO7y8rK4r777ovhw4cnPqKnoKAg/vGPf8Smm26a+uwA1L4ZM2bEgQcemPhXz4WFhXHRRRfFIYcckvH64uLiGD58eDz44IOJ9Y4dO8YzzzwTjRs3Tm3mqjrppJPi1VdfTaztv//+cdlll0WzZs0yXv/ss8/Gn/70p1i4cGFi/fbbb49dd901lVkBqF/Kyspi2LBhcffdd1f4utNOOy1OP/30Wpqq8txDAQCg4fHIHgCoIfPmzYtjjz12tWGUNdnYsWMTwygRERdddFFccMEFGcMoEf8OrRx11FFx5513RpMmTcrVS0pKYtiwYanNC0DdGjlyZGIYpUmTJnH33XdXGEaJ+Hdo5fLLL49zzjknsT5r1qwYNWpUKrNWx7hx4zK+kXb88cfHiBEjKnwjLSJi7733jvvvvz9atWqVWB82bFhqj8gDoP5YunRpnH766asNo6yp3EMBAKBhEkgBgBrwwQcfxKGHHhoTJ06s61GqbenSpXHTTTcl1o466qg4+uijK91r++23j2uuuSax9uabb8Y777xTrRkBWHNMnjw5nnnmmcTa8OHDo2fPnpXudcIJJ8SgQYMSa3feeWcsXry4WjNmo6ysLK699trEWr9+/TKGaJJ069YtbrnlligoKChX++KLL+Kpp56q9pwA1D9ffvllHHHEEfH888/X9SjV4h4KAAANl0AKAKRo1apV8fe//z2OPPLImDVrVl2Pk5Wnn3465syZU269bdu2MXTo0Cr322uvvTI+lqgu/9odgHSMHj06kp4I269fv9h7772r3O+cc86JjTbaqNz6okWL4qGHHqrWjNl46623Ek8Na9KkSVx66aWRk5NTpX5bbbVVnHLKKYk190UAfjJ27NgYMGBATJkypa5HqTb3UAAAaLgEUgAgJe+//34ccsghcf3119eLY4LHjh2buD548OBo2rRptXqeeeaZkZ+fX2593Lhx8f3331erJwB1b+HChfHcc88l1oYMGVKtngUFBXHGGWck1h5++OFq9cxGpvviwQcfHOutt161ev72t7+NoqKicuuffvppfPDBB9XqCUD9MG3atBg0aFBcdNFFiY/DW5u4hwIAQMMlkAIAWZoxY0ace+65cfjhh1f4V2s9e/aM3XffvfYGy8L06dPj/fffL7eel5cXhxxySLX7tm/fPvbYY49y66tWrYqnn3662n0BqFvPPfdcLFu2rNz6ZpttVqVH9fyvvfbaK9q2bVtufdq0aTF58uRq962qpUuXZnxMwsCBA6vdd5111sl4etgTTzxR7b4ArL3mzJkTf/nLX+Kggw6Kt99+O+PrNtxwwzjooINqcbLqcQ8FAICGTSAFALJw++23xz777BOPPfZY4mMKfrL//vvH6NGjY911163F6apv/Pjxieu9evWKVq1aZdV7r732Slx/6aWXsuoLQN157bXXEtcz/cyvrPz8/OjXr19irTbvGxMmTIgVK1aUW+/YsWP06NEjq96ZPkcvv/xyVn0BWPs8/vjjseeee8bo0aOjpKQk4+t22mmneOCBB6Jz5861OF31uIcCAEDDJpACAFmYNGlShb8oLCwsjD//+c8xYsSIaNKkSS1Olp033ngjcX3nnXfOunffvn0T1ydNmhSLFi3Kuj8Atau0tDTeeuutxFqmn/lVkanHuHHjsu5dWa+//nriehr3xa233jqaNWtWbn3WrFnx+eefZ90fgLXH5MmTY+nSpRnrBQUFceaZZ8aoUaOy/kOB2uIeCgAADZtACgDUkJ133jmeeOKJ+M1vflPXo1TZxIkTE9e32mqrrHu3atUqOnXqVG595cqV8dFHH2XdH4DaNW3atJg/f3659YKCgth8882z7p/pkT9TpkyJ5cuXZ92/Mmryvpibm5vx8zRp0qSs+wNQP2y55ZYxduzY+N3vfhe5uWvPr3TdQwEAoGFbe/5/LwCwlujYsWNcd911MWrUqLXiCOX/NWfOnPjxxx8Ta7/4xS9S2SNTn8mTJ6fSH4Da89lnnyWud+3aNRo1apR1/w4dOkRRUVG59ZUrV8aUKVOy7r86ZWVlMW3atMRaTd8XBTUBWHfddeOSSy6Jhx56KOtH3NQ291AAACC/rgcAgPqiqKgofvvb38agQYOicePGdT1OtWU62rhNmzbRokWLVPbYcMMNE9c//fTTVPoDUHsy3Tc23njj1PbYcMMNE09h+eyzz2LrrbdObZ8kM2fOTHx8Qk5OTnTp0iWVPTLdFzOFfQCo/5o0aRLHHHNMnHTSSdG8efO6Hqda3EMBAACBFADIUtu2bWPQoEFx5JFHJj6/em2T6S/YNthgg9T2yHRyzMyZM1PbA4DaUVv3jQ8++KDcem3cN7744ovE9Xbt2kWTJk1S2cN9EYCftGzZMg4//PAYPHhwtG7duq7HyYp7KAAAIJACAFn4/e9/H926dYv8/PpzS509e3bievv27VPbo02bNonrs2bNSm0PAGpHXd43auPNprr8+H744YdYsWJFKo8+AmDNN3DgwBg6dGiss846dT1KKtxDAQCA3LoeAADWZptttlm9CqNERMydOzdxPdMv+qqjbdu2ievz5s1LbQ8Aakem+0amn/XVkekeVBv3jTlz5iSu18Z9saysLH788cfU9gFgzdatW7d6E0aJcA8FAAAEUgCA/5Hpl4ZFRUWp7ZHpGegrV66MJUuWpLYPADUv032jZcuWqe3RokWLxPUFCxaktkcmmQI3tXFfjKidjxEAaoJ7KAAAIJACAPxMpl/aNW3aNLU9Kuq1cOHC1PYBoGZVFCSsjftGbdwz5s+fn7ie5sfXqFGjKCgoSKy5LwKwtnIPBQAABFIAgJ9Zvnx54nqavzQsLCzMWCsuLk5tHwBqVqZ7RkTt3DeWLl2a2h6ZrFixInE9zY+von7uiwCsrdxDAQAAgRQA4GdKSkoS1/Pz81Pbo6JeK1euTG0fAGpWpjeaItK9b+Tl5SWu18Y9I9PHmObHF1G3HyMA1AT3UAAAQCAFAPiZTL80zPRLvuqoqJdfGgKsPWorkJKpV6YQZZpq475YUT/3RQDWVu6hAACAQAoA8DOZfmlXWyekrFq1KrV9AKhZFf3Mro0gY23cM2rjvlhRP2+mAbC2cg8FAAAEUgCAn6mNN/0q+sVgQUFBavsAULMqCp2Ulpamtk+me1Bt3DNqKwyT6d7YqFGjVPcBgNriHgoAAAikAAA/k+nNvTR/aVhRL780BFh7VBQISfOvkuvyjabauC9W1E9QE4C1lXsoAAAgkAIA/EymX9rVxhuLEQIpAGuThhxIKSkpSXUff90NQH3jHgoAAKT7wE4AWAP0798/Zs2alXWfHXbYIcaMGZPCRGuXpk2bJq4XFxentseSJUsy1vzSEGDtUVhYGDk5OVFWVlautnTp0tT2yXQPqo17Rqb7YpofX0TdfowAUBPcQwEAACekAAA/U1RUlLheUYikqioKt2TaH4A1T15eXjRv3jyxtnjx4tT2yXTfqI17Rm3cF1esWJHxr8XdFwFYW7mHAgAAAikAwM9k+qXdokWLUttj4cKFievNmjWLxo0bp7YPADWvNu4bCxYsSFxv3bp1antkUpf3xYiINm3apLYPANQm91AAAEAgBQD4mbZt2yauz5kzJ7U9MvWqjTcWAUhXbdw35s6dm7heG/eNurwvFhQURMuWLVPbBwBqk3soAAAgkAIA/EynTp0S13/44YfU9sjUq127dqntAUDtqO/3jbr8+DK9kQcAawP3UAAAQCAFAPiZzp07J67PmDEjtT2mT5+euL7xxhuntgcAtaMu7xtdu3ZNbY9MMn183377baxatSqVPdwXAaiP3EMBAID8uh4AANL20ksv1fUIa7VNNtkkcf3bb7+NFStWRKNGjbLeI9MvDTPtDcCaq1u3bonrX3/9dWp7ZLpvZNo7TR06dIjCwsIoLi7+2XpJSUnMmjUrNthgg6z3cF8EoD5yDwUAAJyQAgD8TKtWrWL99dcvt75q1ar49NNPU9njk08+SVyvjTcWAUjXFltskbg+derUKCsry7r/zJkzY8GCBeXW8/PzY6ONNsq6/+rk5ubGL37xi8TalClTUtnDfRGA+sg9FAAAEEgBAMrp2bNn4vqHH36Yde+5c+fGrFmzyq0XFBTEVlttlXV/AGpX586do6ioqNz64sWL44svvsi6f6Z7z5ZbbpnKqV2VUZP3xVWrVsXkyZMTa7169cq6PwDUJfdQAABo2ARSAIBydtxxx8T1119/Peve48ePT1zfaqutorCwMOv+ANS+nXbaKXH9tddey7p3pvtGpntVTajJ++J7771X7lEGERHrr79+rZwAAwA1yT0UAAAaNoEUAKCcXXbZJXH9jTfeiCVLlmTV+5///Gfiet++fbPqC0DdyXTfeP7557PqW1JSEq+88kpirTbvGzvssEM0bty43PqUKVNixowZWfV2XwSgPnMPBQCAhk0gBQAop1OnTrHFFluUWy8uLo7HH3+82n2//fbbxDcWc3Jy4sADD6x2XwDqVv/+/RMfn/POO+/E559/Xu2+zz33XMybN6/ceufOnWv1KP511lkndt9998TaAw88UO2+Fd1XDz744Gr3BYA1hXsoAAA0bAIpAECiQw89NHH973//e7VPSRk5cmSsWrWq3Hrfvn2jU6dO1eoJQN0rKiqKPffcM7E2YsSIavVcsWJF3HDDDYm1ww47LHJycqrVt7oy3Rfvvffe+O6776rV87bbbosFCxaUW+/SpUtsv/321eoJAGsa91AAAGi4BFIAgEQHHHBAFBUVlVufPXt2XHrppVXu98wzz8QTTzyRWBs0aFCV+wGwZjn66KMT11966aUYO3ZslfsNGzYsvv7663LrhYWFGd/Yqkk777xzbLTRRuXWly5dGmeffXZi4LIi7733Xtxxxx2JtcGDB1drRgBYE7mHAgBAwyWQAgD1zHnnnRebbrpp4n/efvvtSvdp1qxZnHDCCYm1J554Iq677rpK93r77bfjvPPOS6ztsMMOsdtuu1W6FwBrpl69esXOO++cWLvssssSH9mWyW233Rb33XdfYu2EE06I1q1bV7rXjTfemPG++Mgjj1S6T25ubpx++umJtQkTJsT5559f6TfUPvvssxgyZEiUlJSUq3Xp0iUOO+ywSs8FADXFPRQAAMiWQAoAkNExxxwTXbp0SazdcsstcfbZZ8eiRYsyXl9WVhb33Xdf/Pa3v41ly5aVq+fn52cMqgCw9jn33HOjUaNG5dZLSkri1FNPjVGjRkVpaWnG64uLi+Piiy/O+JifDh06xHHHHZfavFW17777xnbbbZdYe/zxx+Okk06K77//vsIezz77bBx55JHx448/JtbPOeecKCgoyHpWAFiTuIcCAEDDlF/XAwAAa64mTZrE8OHD46ijjkr8i7Unnngixo0bF7/5zW9it912i4022ijy8/Nj9uzZMWHChHjwwQdj6tSpGfv/8Y9/jM0337wmPwQAalH37t3jjDPOiGuuuaZcbeXKlXH11VfH2LFj4/DDD48+ffrEeuutF6WlpTF9+vQYP358PPDAAzFnzpzE3vn5+TFy5Mho2rRpTX8YGeXk5MTw4cPjwAMPjOLi4nL11157LX71q1/FIYccEnvuuWd07do11llnnZg7d25MmjQpHn744Zg4cWLG/kcddVTsscceNfkhAECdcA8FAICGSSAFAKjQNttsExdffHFccsklifX58+fHbbfdFrfddluV+u67775x/PHHpzEiAGuQE044IaZMmRJPPfVUYv3LL7+MYcOGVbnvBRdcENtss02242Wtc+fOcd1118WQIUMSw5pLly6Ne+65J+65554q9d1uu+2cGgZAveYeCgAADY9H9gAAq3X44YfHBRdcEDk5Oan023///ePaa69NrR8Aa46f/gJ6v/32S63fxRdfHEcddVQq/dKw++67x8iRIxMfT1QdO+ywQ9x+++2p9QOANZV7KAAANCwCKQBApQwePDhuvfXWaN26dbV7FBQUxNChQ+Oaa66JvLy8FKcDYE1SUFAQI0aMiKFDh0ZBQUG1+7Rt2zZuueWWNSqM8pO999477r333thggw2q3SM3NzeOPfbYuOOOO6KwsDDF6QBgzeUeCgAADYdACgBQabvttls8++yzceKJJ0aLFi0qfV1+fn7su+++8cgjj8RJJ50Uubn+JwhAfZeTkxMnnXRSPPnkk7HffvtVKZjSokWLOP744+PJJ5+M3XffveaGzFLPnj3jySefjKFDh0bbtm0rfV1OTk7suuuucc8998T5558fjRs3rsEpAWDN4x4KAAANQ05ZWVlZXQ8BAKx9li1bFi+//HK8+eab8a9//StmzJgRixYtioiIli1bxrrrrhubbbZZ9OrVK/r37x/t27ev44kBqEtz5syJF154ISZMmBCfffZZfPfdd1FcXBz5+fnRsmXLaNOmTWy11Vax3XbbRb9+/da6v3ZeuXJlvPbaa/H666/Hxx9/HNOnT4+FCxfGqlWronnz5lFUVBTdu3ePbbfdNnbffffo0qVLXY8MAGsE91AAAKi/BFIAAAAAAAAAAEiV8/IBAAAAAAAAAEiVQAoAAAAAAAAAAKkSSAEAAAAAAAAAIFUCKQAAAAAAAAAApEogBQAAAAAAAACAVAmkAAAAAAAAAACQKoEUAAAAAAAAAABSJZACAAAAAAAAAECqBFIAAAAAAAAAAEiVQAoAAAAAAAAAAKkSSAEAAAAAAAAAIFUCKQAAAAAAAAAApEogBQAAAAAAAACAVAmkAAAAAAAAAACQKoEUAAAAAAAAAABSJZACAAAAAAAAAECqBFIAAAAAAAAAAEiVQAoAAAAAAAAAAKkSSAEAAAAAAAAAIFUCKQAAAAAAAAAApEogBQAAAAAAAACAVAmkAAAAAAAAAACQKoEUAAAAAAAAAABSJZACAAAAAAAAAECqBFIAAAAAAAAAAEiVQAoAAAAAAAAAAKkSSAEAAAAAAAAAIFUCKQAAAAAAAAAApEogBQAAAAAAAACAVOXX9QAAAMDa4bzzzotHH300sTZ16tRangZYU/Xv3z9mzZpVbv3Xv/51DB8+vFI9Nt1008T1qvRI2yOPPBLnn39+Ym306NHRu3fvWp4IAAAAYM3mhBQAAGhgPvzww/jqq6/qegyAOjF79ux4++2363oMAAAAgHpPIAUAABqIhQsXxqWXXhoDBw6M77//vq7HAahVq1atirvvvjv22WefmDBhQl2PAwAAAFDveWQPAAA0AI899lhcffXVMXfu3LoeBaDWvf/++3HppZfGlClT6noUAAAAgAZDIAUAAOqxzz//PC677DKnAQAN0vz582PEiBExduzYKCsrq+txAAAAABoUgRQAAKinpkyZEocddliUlJTU9SgAdWLvvfeOH3/8sa7HAAAAAGiQcut6AAAAoGYsXLhQGAVo0IRRAAAAAOqOQAoAAAAAAAAAAKnyyB4AAKBShg8fHsOHD6/rMYAGYOrUqXU9QjkDBgyIAQMG1PUYAAAAAGsNJ6QAAAAAAAAAAJAqgRQAAAAAAAAAAFIlkAIAAAAAAAAAQKoEUgAAAAAAAAAASJVACgAAAAAAAAAAqcqv6wEAAKA+W7RoUUyYMCE++OCD+PDDD+Pbb7+NhQsXxqJFiyInJyeaNGkSrVq1ig4dOkTXrl1j6623jj59+kTr1q3revQ1wvz58+OVV16JN954Iz799NP49ttvY8mSJZGbmxvNmjWLjh07Rvfu3WPnnXeO3XbbLQoLCyvde8mSJfHqq6/G+PHjY+rUqTFr1qxYsmRJNGrUKNZdd91o27ZtbLPNNtGnT5/YaaedoqCgoAY/0rXLlClTYvz48TFlypT47LPP4scff4yFCxdGbm5utGjRIlq2bBkbbrhhbL311rHNNttEr169Iicnp0Znmjt3bowbNy4mTZoUn332WXzzzTexcOHCWL58eTRq1CiaNm0aHTp0iC5dusTWW28dffv2jS5dutToTKszderUGDduXLz//vvxxRdfxNy5c2PJkiWRl5cXzZs3/8/Xd+/evaNfv37RrFmzGp+prKws3n777XjzzTfjo48+iq+++ioWLlwYS5cujSZNmkT79u1j0003jb59+8Yee+wRRUVFNT5TQ1NaWhqTJk2Kt956KyZPnhwzZsyI2bNnR3FxcUTEf+4bnTp1ih49esT2228fO+64YzRq1KjOZl68eHG88cYb//lZPX369FiyZEksX748mjRpEm3atIkNN9wwttlmm9hll11iiy22qLNZAQAAgNqTU1ZWVlbXQwAAQH3z9ttvx5gxY+KVV16JkpKSKl2bm5sb2223XRx++OHxq1/9KvLzV58jnzlzZuyxxx7VHfc/OnbsGC+99FJi7bzzzotHH300sTZ16tRK9e/fv3/MmjWr3Pp7770XTZs2/c9///bbb+Pvf/97PPbYY7F8+fJK9W7RokUcd9xxccIJJ0Tjxo0zvm7RokVx2223xf333x+LFi2qVO+OHTvGSSedFL/5zW8iN7dhHjS5aNGiuO++++Lhhx+O6dOnV+nazp07x8CBA2PgwIHRokWLVOd66aWX4p577ok333wzSktLq3Tt5ptvHkcddVQceOCBWQeObrzxxrjpppvKrQ8dOjROOumkn60988wzcccdd8TkyZMr3b9x48ax7777xsknnxwbbbRRVrMmWbZsWYwePToeeOCBxO/RJE2aNIlDDz00TjvttJ8FUzJ9n//617+O4cOHV6r3pptumrheUY9M+1bViy++GJ06dSq3/sgjj8T555+feM3o0aOjd+/eWe07e/bsuPfee+Phhx+OOXPmVOnaZs2axT777BPHH398bLzxxlnNEZH8+W/UqFF89NFHP1ubPXt23HLLLfHoo4/+JzBTGV27do3jjz8+Dj744Erd4wAAAIC1U8P8TSoAANSQ2bNnx0knnRSDBg2K559/vsphlIh//3X8hAkT4o9//GPst99+MX78+BqYdM117733xr777hsPPvhgpcMoERELFy6Mv/71r/Gb3/wmZsyYkfiaV199Nfbdd9+47bbbKh1GiYiYNWtWXHLJJXHSSSdV6br6YOXKlXHrrbdGv379YuTIkVUOo0REzJgxI6699trYd9994/nnn09lrg8++CAOOeSQ+N3vfhevv/56lcMoEREff/xxXHDBBbH33nvHyy+/nMpcFfnmm2/imGOOiTPPPLNKYZSIiOXLl8ejjz4aBxxwQFx//fWxatWq1Ob65z//GXvvvXeMGDGiSoGOpUuXxpgxY2LvvffOGGRj9ZYvXx7XXXdd7LXXXnHLLbdUOYwS8e8TSsaOHRv77bdf/OlPf4off/yxBib9uXvvvTd+9atfxb333lulMEpExLRp0+LCCy+MAQMGxJQpU2poQgAAAKCuCaQAAEBKvvjiizj88MPj1VdfTa3nV199Fb/97W/juuuuS63nmmrlypVx9tlnx+WXX17lNzf/27/+9a8YNGhQfPvttz9bv/POO+OUU06J2bNnV7v3+PHj4+ijj45ly5ZVu8fa5IsvvoiBAwfGyJEjUwni/PDDD3HaaafFJZdcUq0AScS/A1vXXXddHH744VUOdWQyc+bMOOWUU+Kiiy6qUgiqKt5999349a9/HRMmTMiqT0lJSfz973+PIUOGxIoVK7LqtXLlyhg2bFicfvrp5b5fquLHH3+MIUOGxO23357VPA3R1KlT46CDDopbbrkllZ8rpaWl8dBDD8UBBxwQ7777bgoTlpfWz+qIf3/8Rx55ZLz22mspTQcAAACsSQRSAAAgBdOnT48jjzwylcdFJLnlllvihhtuqJHea4KysrL44x//GE888UQq/b755ps4++yz46cnlN5+++1x1VVXVTsE8d/+9a9/xV/+8pes+6zpJk+eHEcccURqoY//9sADD8T5559f5VM+li1bFieffHLccsstqfxb/q+xY8fG4MGDY+HChan2fe+99+LEE0+M+fPnp9bzlVdeiSuuuKLa15eWlsZZZ50Vd911VyrzlJWVxbXXXhtjxoxJpV9D8Oqrr8bAgQPjyy+/TL33Dz/8EIMHD07tZ+pPSktLU/1ZHRFRXFwcv//97+OLL75IrScAAACwZvCgXgAAyFJpaWmce+65FT4iITc3NzbbbLPo2rVrrLfeetGkSZPIz8+PRYsWxcyZM+PDDz9cbZjl5ptvjp122im22267tD+EOnfDDTfEc889l1hr27ZtbL/99rHhhhtGkyZNYv78+fHZZ5/FhAkTKjzN4p133omnnnoq8vPz49prr018Tfv27aN3797Rvn37aN68ecyfPz8mT54c7777boWBh4ceeigGDhwYW2yxRdU+0LXE1KlTY/DgwbF48eLVvnaLLbaI7t27R9u2baOwsDB+/PHH+Pjjj+P999+v8JFVjz32WHTo0CHOOOOMSs20YsWK+N3vfhdvvPHGal/bunXr2H777aNdu3bRunXrWLBgQcyePTvee++9+Oabbyq8dtKkSXHsscfGmDFjomnTppWarSLff/99nHbaaRlPkujUqVNst9120bZt22jevHksWbIkpk2bFm+//fZqT6V56KGH4tBDD42ePXtWea7LLrssnnnmmdW+rkePHvGLX/wi1ltvvSgtLY3vv/8+Pv7445g6dWri64cNGxb5+X7VsDqvvvpqnHrqqat9rFtubm5stdVWsfHGG0e7du0iPz8/Zs+eHdOnT4933323wutXrlwZ55xzTpSVlcVBBx2Uytx//etfM/6sbty4cWy77bbRtWvXaNWqVUT8+zF2H3zwwWofy7NkyZK46qqr4tZbb01lTgAAAGDN4LdEAACQpTFjxsR7772XWFtnnXXit7/9bQwcODDatWtXYZ9JkybFX//613jzzTcT62VlZTF8+PB4+OGHy9WKiorinHPO+dna9OnT44EHHkjsdfjhh8cGG2xQbr158+YVzlhT7r777nJrm2++eZxxxhmxyy67RG5u+cMdf/zxx7j22msTPx8/uemmmxIf0bP99tvHmWeemTHcM2PGjLjyyivjpZdeyth7zJgxcdVVV2Wsr62WLFkSZ555ZoVhlCZNmsRvf/vbOOSQQ2L99ddPfM3cuXPjzjvvjLvuuitWrlyZ+Jpbb701dtttt9h6661XO9ef//zn1YZRdtxxx/jd734X2223XeTl5SW+5sMPP4xRo0bFs88+m7HPxx9/HEOHDo2///3vkZOTs9rZKnLfffeVCzfl5+fH/vvvHyeeeGJ069Yt8boVK1bEI488Etdff33GsFtZWVlcffXVcc8991Rppn/+858Zfzb85MADD4xTTjklunbtmlj/9NNP4/bbby93UsaqVauqfPJNWk455ZRyIZ6rr7468bV9+/aNvn37JtaKiorSHu1nvvjii/jDH/5QYZikWbNm8bvf/S4OOuigaNu2beJrFixYEM8880zceOONMWfOnMTXlJWVxYUXXhgdO3bMOsxYUlKSGBjZYIMN4qSTTooDDzwwGjdunHjt559/HiNHjowXX3wxY/9XXnkl3nrrrejTp09WcwIAAABrjpyyn86wBgAAqqy0tDR23333+P7778vVioqKYtSoUVU+RePGG2+Mm266KWP9/vvvj2233Xa1fd5+++0YNGhQYm306NHRu3fvKs113nnnxaOPPppYy3Rawv/q379/pR5rNGTIkDj99NMTgyj/68orr0wMtCTJzc2NoUOHxm9/+9tKvf6KK67I+AiSRo0axbvvvpvxDdi11aWXXhr3339/xvoOO+wQV111VXTo0KFS/d5777045ZRTYsGCBYn1X/ziFxm/rn7yzDPPxJlnnpmx3rRp07jiiiti3333rdRMERHjx4+Pc889N+bOnZvxNRdccEEMHjy4Uv1W9337k06dOsV1111X6VNNvv/++zjhhBPis88+y/iaZ599NjbaaKNK9Zs/f37ss88+MW/evMR606ZN47rrrovddtutUv1effXVOOussyr1mKNf//rXMXz48Er13XTTTbPuUVGf0047LU4//fRK94mIeOSRR+L8889PrFX2Z+rKlStjwIABFf7M7N+/f1x++eUZgyj/a+HChXHllVdW+H3UsWPHeOKJJ6JZs2aV6pnp8/a/Bg8eHGeddVY0atSoUq+/++6748orr8xY33///WPEiBGV6gUAAACs+Vb/210AACCj9957LzGMEhFxySWXVOuRLqeffnoMGDAgY72ikx3qg6FDh8YZZ5xRqTBKRMRZZ50VHTt2rNRrL7/88kqHUSIizj///OjRo0dibcWKFfHxxx9Xutfa4KuvvoqxY8dmrPfr1y/uuOOOSodRIiK23XbbuOOOOzK+Yf3JJ59kPBUoIqK4uLjCAEJRUVHcddddVQqjRETssssucc8998R6662X8TUjR47M+P1dHZtvvnk8+uijVXrETvv27WPUqFEVntpR0akT/+uuu+7KGEYpLCyMO+64o9JhlIiI3XbbLUaNGlVnpyutbe69994KwygDBgyIm266qdJhlIiIFi1axPDhw+OEE07I+JpZs2bF9ddfX5VRK5STkxPDhg2LCy64oNJhlIh/B1gq+hn86quvrvYxRgAAAMDaQyAFAACyMGnSpMT1tm3bxt57713tvuedd14UFhYm1l577bVq913T7bzzznHSSSdV6ZpGjRrFwIEDV/u6Aw44IA477LAq9c7Ly6vwhIwPP/ywSv3WdH/7298yPl6nZ8+eccMNN1TrRJiePXvGaaedlrE+evTojLX77rsvvvvuu8RaXl5e3HbbbVUKePy3jTfeOO6+++6M32vLli2r1KknldG0adO48cYbo0WLFlW+tn379nHiiSdmrI8bN65SfRYvXlzh432uueaaSp2+9L969uwZf/vb3yodImuoli1bFjfffHPGer9+/eLKK6/M+Lip1TnnnHMq/Fn4wAMPxIwZM6rV+38dffTRFQYnK3LaaafFuuuum1hbtGhRvP/++1lMBgAAAKxJ/LYIAACy8O233yaud+jQIas3Z1u2bJkx0PLFF1/E4sWLq917TXbOOedU67o99tijwnpeXl784Q9/qFbvnXbaKWPt66+/rlbPNdGiRYviueeeS6wVFBTE8OHDq3QSwv867rjjMp768MYbb8SKFSvKra9atSruvffejD1PPPHE2Gqrrao9U0REly5dKvy6e/TRRzOeKFIVgwcPrvRJPkkOOuigyMnJSax98cUXlerx9NNPx6JFixJrv/rVr2LPPfes9ny9e/eOo48+utrXNwSPP/54zJ8/P7FWVFQUf/7znzP+G1fWeeedFxtssEFiraSkpMJAUmU1a9Ysfv/731f7+iZNmsQvf/nLjPVp06ZVuzcAAACwZhFIAQCALCS9iR4RMWPGjCgtLc2q9y677BI9e/aM/fffP4YMGRJXXXVV3HffffHaa69Fs2bNsuq9Jtpuu+1i0003rda1G220UYVhid13373aYYD27dtn/HwvXLiwWj3XRP/3f/8Xy5cvT6wdeOCB0bVr16z6N2rUKA4//PDE2rJly2LixInl1t9888345ptvEq9Zb7314tRTT81qpp8cccQRGU9ZKSkpiUcffTSr/rm5uRk/9spq27ZtbLjhhom1efPmRVlZ2Wp7PP300xlraXwuhwwZEk2aNMm6T31V0dfRGWecUaXH9GRSWFgYF110Ucb6Y489lvG+VVn77bdftU76+W/bb799xtqcOXOy6g0AAACsOQRSAAAgC82bN09cnzdvXjzyyCNZ9d53331j7NixMWLEiDjjjDPi4IMPjl69ekWbNm2y6rum6tevX7WvzcvLqzBwsssuu1S7d0Rk/JxnOm1ibfTyyy9nrB155JGp7LHXXnv95/+dk5MTHTt2jJ133jkGDRqU+L30wgsvZOw1YMCArE5s+V8VfYwVzVEZW2yxRbRv3z6rHhH/Dl4lWbVqVSxZsqTCa+fPnx/vvPNOYm2rrbaqdhjsv6277rqx7777Zt2nPpozZ07GR9EUFhbGgQcemNpeu+66a8ZTUubPnx/vvvtuVv1XdyJVZWy88cYZa/X1BDAAAABoiARSAAAgC926dctYu/zyy7N+I7sh2XrrrbO6vmnTphlrmU6/qKxMwaOlS5dm1XdNUVpamnhCSUREx44dY4sttkhln0033TRuuOGGeOyxx+L999+Pl156KUaNGhUXXnhh4h5vvPFGYp+cnJw49NBDU5npJ/vuu2+0bNkysfbBBx9kFT7adtttq33tf6voBI1Mp9v8ZOLEiRlPbcrmUT3/K9Ojxhq6N954I+MpNnvvvXeqp17l5OTEYYcdlrE+fvz4rPqn8fVcUbBy2bJlWfcHAAAA1gwCKQAAkIWddtopcnJyEmvLly+PU089NU4++eR4++23Y9WqVbU83dplk002yer6wsLCjLWKgkOVUVBQkNX1a7pPP/004+OHevfunepev/rVr6JHjx6xzjrrVPi6BQsWxNdff51Y22ijjar9CKZMGjduHNttt11ibdWqVTF58uRq98726+8nmYJRERErV66s8Nr33nsvYy3Tx10dvXv3rvffL9Xx0UcfZaxle4JTVXt++OGH1e673nrrVfh1WFkVPfJndV/LAAAAwNpDIAUAALKw/vrrR9++fSt8zSuvvBKDBg2KnXbaKYYOHRpPPPFEzJs3r5YmXDsUFhZmPJ0iW40bN47GjRtn1SM/Pz+ladZMX3zxRcZaWqejVNWUKVMy1jbffPMa2XPLLbfMWPvXv/5V7b5phWcqekTR6gJvU6dOTVzPycmJHj16ZDXXf2vcuHF07949tX71RW1/PW+yySYZQ18VzbI6HTp0qPa1/y2br2UAAABg7SGQAgAAWTrjjDMiN3f1/9N6/vz58dRTT8XZZ58dO+20UwwYMCBGjhwZb7/9dpSUlNTCpGuuih7fkK00/pq/vps+fXrGWpcuXWpvkP/yzTffZKzVVEimor6zZs2qdt9111232tf+t7y8vIy1TI/j+cmMGTMS19u1axdNmjTJaq7/tfHGG6farz7I9PXcvHnz2GCDDVLfLz8/PzbbbLPE2pIlS2LBggXV6lsbX8uZHm0EAAAArH0EUgAAIEs9e/aMU089tUrXlJWVxccffxy33nprDBo0KHr37h2nnnpqjB07NubMmVNDk665ajI0ku3pKA1BRWGL9u3b1+Ik/79vv/02Y2399devkT3XW2+9jLXvv/++2n1X93ii2pDp37gm/n07deqUes+1WWlpacyePTuxtv7662d87Fu2Kvq3/e6776rVM+3wEgAAAFC/1e9zpwEAoJacdtppsXDhwrj77rurdf2SJUvihRdeiBdeeCFyc3Njm222iX322Sf23XffaN26dcrTrnkqenwDNW/RokUZa2mdiFBVCxcuzFirqQBTixYtMtaWLFlS7b4FBQXVvjYNS5cuzXgKU1FRUer7tWrVKvWea7Pi4uKMn/9mzZrV2L418fVc11/LAAAAwNrFCSkAAJCSCy64IK6++uqs38AvLS2NiRMnxhVXXBG77rpr/P73v49PPvkkpSnXTN7krFtLly7NWKurE2aWLVuWsVZTb+JX1LeiedZ0Ff371sTpLR6T9XMVfe3U5Oeqot7Lly+vsX0BAAAAfiKQAgAAKTrooIPihRdeiDPOOKPCx39U1sqVK+O5556LAQMGxCWXXFLhG8tQXRW9YZ6fXzcHa65YsSJjraYeG1JR+KamHqtSGyoKH+Tmpv9rASce/VxFX8s1+Tgn/w4AAABAXRNIAQCAlDVr1iyGDBkSL7/8cvy///f/4rDDDsv6sTtlZWXxwAMPxHHHHVfho0ygOvLy8jLWVq5cWYuT/P8qOjWnpoJZixcvzliryeBATasoaFNcXJz6fqWlpan3XJvVxddyRMWP5ampUBcAAADAf6ubP3UDAIAGIDc3N3baaafYaaedorS0NN5///149dVXY/z48fHJJ59EWVlZlXtOmjQp/vCHP8Ttt99eIycb0DBVdJLCsmXLauwRORWpKACyaNGiGtmzor5r8xv4hYWFGWsVhXCqq6b+fdZWdfG1vLrea3PACgAAAFh7+A02AADUgtzc3Nh2223jD3/4QzzyyCPxxhtvxPXXXx+HH354bLDBBlXq9dprr8U//vGPGpqUhqhly5YZa/Pnz6+9Qf5LRTPV1Jv4FZ0o0bRp0xrZszass846GU/pqIlASk30XJs1a9asVj//lem9Nn89AwAAAGsPgRQAAKgDrVq1in322Scuu+yyeP755+OFF16ICy+8MPr06VOpk09uueWWap2wAknatm2bsfb999/X4iT/v/bt22eszZo1q0b2/PrrrzPWOnToUCN71pbOnTsnrn/33Xep77VgwYLUe67NcnJyok2bNom1b775psZ+lk+fPj1xPS8vL9Zbb70a2RMAAADgvwmkAADAGqBz584xaNCguPvuu+Pll1+O448/PvLzMz9hc+bMmfHBBx/U4oTUZx07dsxY++qrr1Lda+7cuTF9+vQoKSmp8HWZAhQRER9//HGqM/3kk08+yViraJ61wYYbbpi4vnDhwpgxY0aqe3366aep9qsPMn39LFmyJL788svU91u+fHl88cUXibX11lsv44ktAAAAAGkSSAEAgDXMeuutF+eee27ceuutFYZSBFJIS/fu3TPWKgppVMc999wTe+21V2y11VbRv3//OOaYY+KCCy6Im2++OZYvX/6f12222WYZe9RUIKWivlV9tNaapqLPZ9r/xlOmTEm1X32w6aabZqyl/fmPiPjXv/4VK1euTKyt7eEqAAAAYO0hkAIAACn4/vvv480334x77703br755lR67rzzznHEEUdkrH/zzTep7AObbbZZxvDTu+++m+peP4U+Vq1aFbNmzYoJEybEP/7xj7jnnnuicePG/3ldy5YtM57q8fXXX6d+qseSJUti4sSJibWCgoLYfPPNU92vtvXu3Ttj7Y033khtn2+++SZ++OGH1PrVFz179sxYGz9+fOr7jRs3LmNt6623Tn0/AAAAgCQCKQAAUE333HNPHHbYYdGrV6/Ydddd49hjj43LL788brrppiguLk5ljz333DNjbcmSJansAU2bNs34hvlXX30V06ZNS2WfFStWxHvvvZdY23bbbcut9e3bN/G1ZWVl8fDDD6cy00/+7//+L+P3bc+ePaNJkyap7lfbtt1221hnnXUSa08//fTPTqfJxuOPP55Kn/qmb9++kZOTk1h79tlnY9GiRantVVpaGo888kjGep8+fVLbCwAAAKAiAikAAFBNK1asiA8//DAWL178s/VVq1bF22+/ncoeLVu2zFhr2rRphddmevMTkvTr1y9j7aGHHkplj1deeSXjG++9evUqt7bHHntk7PXII4/EihUrUpkrouKPMVMwZm3SuHHjjAG3RYsWxTPPPJPKPo8++mgqfeqb1q1bZzyZZNmyZfHYY4+lttf48eMznqBVWFgY22yzTWp7AQAAAFREIAUAAKpphx12yFhL6w386dOnZ6x16NChwmtzczP/z/3S0tJqz0T9dMABB2T8mnnooYdi9uzZWe8xevToxPW8vLzYZ599yq3vtNNOGb/OZ8+eHTfccEPWM0VEPPjgg/Hhhx9mnO2QQw5JZZ+6duihh2asjRw5MutTOsaOHRtff/11Vj3SlpeXl7i+atWqWp4kKvw6uvHGG1P5Hlu6dGn85S9/yVg/4IADMp6UAwAAAJA2gRQAAKimHj16RNu2bRNrL7/8crz77rtZ7/H0009nrK3ur9wbNWqUseZxP/yv9ddfP/r3759YKy4ujosvvjir/s8991y88847ibXddtst1ltvvXLrubm5cfTRR2fseeedd8akSZOymmvmzJlx9dVXZ6zvscceibOtjfr06RObbbZZYu3777+P4cOHV7v3999/H1dddVW1r68pmX4OpvVYtarYf//9o3Xr1om1BQsWxJ/+9KcoKyvLao8RI0ZUGAo68sgjs+oPAAAAUBUCKQAAUE15eXlx+OGHJ9bKysri/PPPjx9++KHa/cePHx/PPfdcYq1z586x5ZZbVnh9RY/0+e6776o9F/XXaaedlvFRTy+//HJcdtll1XrD/PPPP4+LLrooY/2YY47JWDvqqKMyBr9WrVoVJ598csbTTVZnxowZMWjQoHKP3fpJQUFBnHnmmdXqvSbKycmJoUOHZqw//PDD1Tp1Zt68eXHyySdnfcJKTSgsLExcr4ufgU2aNImTTjopY/2VV16J8847r9qnt9xwww0xZsyYjPUDDzwwYyAJAAAAoCYIpAAAQBYGDhwYBQUFibXp06fH4MGDY9q0aVXu+/bbb8cZZ5yRsX700UdnDA78pGXLlhlrTz31VNZ/iU/906NHjxg4cGDG+n333RfnnXdexgBHkokTJ8Zxxx0XCxcuTKz/8pe/jJ122inj9euss06Fp7MsWLAgBg8eXOFpQkneeuutOPLII2PWrFkZX3P88cdH165dq9R3TbfrrrvG7rvvnrH+t7/9La688spYsWJFpfp99dVXMXjw4JgyZUpKE6Yr08/BN954I+bMmVPL0/z7Z/fmm2+esf7YY4/FqaeeWqUw4+LFi+Piiy+Ov/3tbxlf06JFizj33HOrNCsAAABAtgRSAAAgC23bto1TTjklY33atGlx8MEHx9VXXx3Tp09fbb9p06bFpZdeGscee2zGx+psuOGGlXrsQqtWrTKGZSZNmhSnnnpqfPTRR1FcXBwrVqyI2bNnr7FvKlN7zj777OjSpUvG+mOPPRb77LNP/OMf/6gwmPLtt9/Gn//85xg0aFDMnj078TXNmzev8OSUn/zyl7+MQw45JGO9uLg4/vjHP8axxx4bb7/9doUnTEyePDmGDh0agwcPzjhXRMT2228fp59++mpnWxtdeeWVGU+diYi4++6748ADD4wXX3wxVq5cmfiauXPnxk033RQHHnhgfPrppzU1atbat2+fuL5o0aIYPHhwvPrqq7FgwYJYuXJlzJ8/P6ZMmRLLli2rsXny8/PjqquuqvAEq5dffjn23nvvuP322ysMpixatCjGjh0b++yzTzz44IMZX5ebmxvXXntttGnTJqvZAQAAAKoqv64HAACAtd0pp5wSL7zwQsYwx4oVK2LUqFFx5513xoYbbhhbbrlltG/fPlq0aBGrVq2KJUuWxDfffBOffPJJfPXVVxXu1ahRo7j22mujUaNGq50rNzc3unTpEp999lli/cUXX4wXX3zxZ2sFBQUxadKkjEEW6r9mzZrFzTffHIcffnjGU01mz54dF1xwQVx22WWxww47ROfOnaNNmzZRWloac+bMiQ8//DCmTJlS4Sk8+fn5cc0112QMDPyvSy+9NGbMmBETJkzI+Jo333wz3nzzzWjdunVsv/320b59+2jVqlUsXLgwZs+eHZMmTYqZM2eudq8uXbrEjTfeWG+/D1q3bh3XX399nHDCCRnDF19++WUMGTIkWrVqFTvttFOst9560bRp0/jhhx/iiy++iHfeeSdj8Gf77bePd955pyY/hErbeOON480330ysff7554mP0Bk9enT07t27xmbaZJNN4rrrroshQ4ZkDPwsXrw4rr322hg5cmRstdVW0bVr12jXrl3k5eXFDz/88J/vhZKSktXud/7558duu+2W9ocBAAAAsFoCKQAAkKX8/Py46aabYtCgQRU+/qOsrCy++uqr1YZOKtrnqquuip49e1b6mj59+mQMpCQpKSmJr776KjbZZJPqjEg90bVr17jrrrvi+OOPj/nz52d83fLly2P8+PFV7p+bmxtXX3119OvXr9LXNGrUKG677bY49dRT4/XXX6/wtXPnzo1nn322ynNFRGy55ZZx2223xbrrrlut69cW2223Xdx0000xZMiQCh/PM2/evHjqqacq3feII46ILl26rDGBlD59+sS9995bpWs+//zzGg2kRETstttuceONN8YZZ5xR4ee/tLQ0Jk2aFJMmTaryHvn5+XHppZfGYYcdls2oAAAAANXmkT0AAJCCTp06xZgxY2KDDTaokf5FRUVx8803x7777lul6wYPHhyNGzeu0jVVCbBQf22++ebx0EMPRffu3VPt27Jly7jxxhtjv/32q/K1TZo0iVtvvTUGDRqU6kw/Oeyww2LMmDHRqlWrGum/ptlll13i7rvvrvQpNavzq1/9Kv70pz+l0iste+yxR3Tr1q1K19TWz8D+/fvHfffdFx07dky9d4cOHeKOO+4QRgEAAADqlEAKAACkpGPHjvH444/HscceG3l5ean1/eUvfxlPPPFEtR650Llz5/jzn/8cubmV/5/+n3/+eZX3oX7acMMNY+zYsXHSSSel8viaHXbYIR5//PHYc889q92joKAgLrzwwrjrrrti4403znqmiIju3bvHXXfdFVdccUU0adIklZ5ri2233TYee+yxKofd/ltOTk4cf/zxcf3116f6sy8NeXl5cd1110VRUVGlr6nNn4FbbrllPPHEE3HMMcek8rlr1KhRDBo0KJ566qnYcccdU5gQAAAAoPoEUgAAIEWFhYVx/vnnx+OPPx7HHHNMtU9aaNKkSRx00EHx8MMPx4033pjVCQYHHXRQ3HLLLdGuXbtKvV4ghf+2zjrrxNChQ+Of//xnHHPMMVV6Y/8nffv2jbvuuivGjBkT66+/fipz7bjjjvHUU0/FiBEjYptttomcnJwqXZ+Xlxd9+vSJm2++OZ544okG/eZ9q1at4rrrrov7778/dttttyoFI3r16hX33XdfnHvuuVUKvtWm7t27x/3331/px53V9s/AZs2axUUXXRTPPfdctb/H2rVrFyeccEK8+OKLceGFF0bTpk3THxQAAACginLKysrK6noIAACor0pKSmLixInxySefxCeffBLTpk2LBQsWxJIlS2LJkiUR8e8Qy7rrrhsbbLBBdO/ePbbffvvYfvvtU39Dcfny5fHMM8/EuHHjYurUqfHdd9/F0qVLIz8/P1q0aBFt27aNjTfeOPr06eMxD2RUUlISb731Vrzzzjvx8ccfx8yZM2POnDmxbNmyKCgoiHXXXTfWXXfd6NatW/Tu3Tv69OlTI48k+V/ffPNNvPbaazFp0qT48ssvY9asWbFo0aJYvnx5NGnSJJo3bx7rr79+bLbZZrHllltGv379Gsyjearq+++/j+effz4mTZoUU6ZMiblz58bixYujoKAgioqKYuONN45tttkm9txzz+jRo0ddj1slr732Wjz//PMxefLkmDlz5n9+Djdr1ixatWoVG220UXTr1i1OP/30yM/Pr5MZS0pK4p133vnP99iMGTNizpw5sXTp0v/MWlRUFN26dYsePXpE7969o1evXlUOZQEAAADUNIEUAAAAAAAAAABStWaepwsAAAAAAAAAwFpLIAUAAAAAAAAAgFQJpAAAAAAAAAAAkCqBFAAAAAAAAAAAUiWQAgAAAAAAAABAqgRSAAAAAAAAAABIlUAKAAAAAAAAAACpEkgBAAAAAAAAACBV+XU9AAAAQH1x4403xk033VTXY1Ta6NGjo3fv3nU9BgAAAABQDzkhBQAAAAAAAACAVAmkAAAAAAAAAACQKoEUAAAAAAAAAABSJZACAAAAAAAAAECqcsrKysrqeggAAAAAAAAAAOoPJ6QAAAAAAAAAAJAqgRQAAAAAAAAAAFIlkAIAAAAAAAAAQKoEUgAAAAAAAAAASJVACgAAAAAAAAAAqRJIAQAAAAAAAAAgVQIpAAAAAAAA8P+1a8cCAAAAAIP8rSexszgCAFZCCgAAAAAAAAAAKyEFAAAAAAAAAICVkAIAAAAAAAAAwEpIAQAAAAAAAABgJaQAAAAAAAAAALASUgAAAAAAAAAAWAkpAAAAAAAAAACshBQAAAAAAAAAAFZCCgAAAAAAAAAAKyEFAAAAAAAAAICVkAIAAAAAAAAAwEpIAQAAAAAAAABgJaQAAAAAAAAAALASUgAAAAAAAAAAWAkpAAAAAAAAAACshBQAAAAAAAAAAFZCCgAAAAAAAAAAKyEFAAAAAAAAAICVkAIAAAAAAAAAwEpIAQAAAAAAAABgJaQAAAAAAAAAALAKIuZT3bqtAxwAAAAASUVORK5CYII=\n",
            "text/plain": [
              "<Figure size 1800x1200 with 1 Axes>"
            ]
          },
          "metadata": {},
          "output_type": "display_data"
        }
      ],
      "execution_count": 14
    },
    {
      "cell_type": "markdown",
      "source": "### PERFORMANCE - BASELINE SESSIONS",
      "metadata": {}
    },
    {
      "cell_type": "code",
      "source": "x = first_row_test_runs.groupby(['group', 'rat','session']).apply(add_trial_nr).reset_index() #add trial number",
      "metadata": {},
      "outputs": [],
      "execution_count": 19
    },
    {
      "cell_type": "code",
      "source": "# Calculate performances for each rat, session and session type\n\nperfs = first_row_test_runs.groupby(['group','rat','session', 'stim_condition']).apply(calc_performance_in_group)\nperfs = perfs.reset_index().rename(columns={0:'performance'})\nperfs",
      "metadata": {},
      "outputs": [
        {
          "data": {
            "text/html": [
              "<div>\n",
              "<style scoped>\n",
              "    .dataframe tbody tr th:only-of-type {\n",
              "        vertical-align: middle;\n",
              "    }\n",
              "\n",
              "    .dataframe tbody tr th {\n",
              "        vertical-align: top;\n",
              "    }\n",
              "\n",
              "    .dataframe thead th {\n",
              "        text-align: right;\n",
              "    }\n",
              "</style>\n",
              "<table border=\"1\" class=\"dataframe\">\n",
              "  <thead>\n",
              "    <tr style=\"text-align: right;\">\n",
              "      <th></th>\n",
              "      <th>group</th>\n",
              "      <th>rat</th>\n",
              "      <th>session</th>\n",
              "      <th>stim_condition</th>\n",
              "      <th>performance</th>\n",
              "    </tr>\n",
              "  </thead>\n",
              "  <tbody>\n",
              "    <tr>\n",
              "      <th>0</th>\n",
              "      <td>ARCH</td>\n",
              "      <td>ARCH1</td>\n",
              "      <td>2021-03-03T14_29_07</td>\n",
              "      <td>-1.0</td>\n",
              "      <td>85.000000</td>\n",
              "    </tr>\n",
              "    <tr>\n",
              "      <th>1</th>\n",
              "      <td>ARCH</td>\n",
              "      <td>ARCH1</td>\n",
              "      <td>2021-03-04T15_05_52</td>\n",
              "      <td>-1.0</td>\n",
              "      <td>80.000000</td>\n",
              "    </tr>\n",
              "    <tr>\n",
              "      <th>2</th>\n",
              "      <td>ARCH</td>\n",
              "      <td>ARCH1</td>\n",
              "      <td>2021-03-05T15_07_52</td>\n",
              "      <td>-1.0</td>\n",
              "      <td>92.000000</td>\n",
              "    </tr>\n",
              "    <tr>\n",
              "      <th>3</th>\n",
              "      <td>ARCH</td>\n",
              "      <td>ARCH1</td>\n",
              "      <td>2021-03-08T14_54_47</td>\n",
              "      <td>0.0</td>\n",
              "      <td>38.461538</td>\n",
              "    </tr>\n",
              "    <tr>\n",
              "      <th>4</th>\n",
              "      <td>ARCH</td>\n",
              "      <td>ARCH1</td>\n",
              "      <td>2021-03-08T14_54_47</td>\n",
              "      <td>1.0</td>\n",
              "      <td>53.846154</td>\n",
              "    </tr>\n",
              "    <tr>\n",
              "      <th>...</th>\n",
              "      <td>...</td>\n",
              "      <td>...</td>\n",
              "      <td>...</td>\n",
              "      <td>...</td>\n",
              "      <td>...</td>\n",
              "    </tr>\n",
              "    <tr>\n",
              "      <th>411</th>\n",
              "      <td>CTRL</td>\n",
              "      <td>CTRL9</td>\n",
              "      <td>2021-11-15T13_25_57</td>\n",
              "      <td>1.0</td>\n",
              "      <td>85.714286</td>\n",
              "    </tr>\n",
              "    <tr>\n",
              "      <th>412</th>\n",
              "      <td>CTRL</td>\n",
              "      <td>CTRL9</td>\n",
              "      <td>2021-11-16T10_17_15</td>\n",
              "      <td>2.0</td>\n",
              "      <td>71.428571</td>\n",
              "    </tr>\n",
              "    <tr>\n",
              "      <th>413</th>\n",
              "      <td>CTRL</td>\n",
              "      <td>CTRL9</td>\n",
              "      <td>2021-11-17T10_26_48</td>\n",
              "      <td>2.0</td>\n",
              "      <td>75.000000</td>\n",
              "    </tr>\n",
              "    <tr>\n",
              "      <th>414</th>\n",
              "      <td>CTRL</td>\n",
              "      <td>CTRL9</td>\n",
              "      <td>2021-11-19T10_30_52</td>\n",
              "      <td>3.0</td>\n",
              "      <td>85.714286</td>\n",
              "    </tr>\n",
              "    <tr>\n",
              "      <th>415</th>\n",
              "      <td>CTRL</td>\n",
              "      <td>CTRL9</td>\n",
              "      <td>2021-11-20T10_14_42</td>\n",
              "      <td>3.0</td>\n",
              "      <td>75.000000</td>\n",
              "    </tr>\n",
              "  </tbody>\n",
              "</table>\n",
              "<p>416 rows × 5 columns</p>\n",
              "</div>"
            ],
            "text/plain": [
              "    group    rat              session  stim_condition  performance\n",
              "0    ARCH  ARCH1  2021-03-03T14_29_07            -1.0    85.000000\n",
              "1    ARCH  ARCH1  2021-03-04T15_05_52            -1.0    80.000000\n",
              "2    ARCH  ARCH1  2021-03-05T15_07_52            -1.0    92.000000\n",
              "3    ARCH  ARCH1  2021-03-08T14_54_47             0.0    38.461538\n",
              "4    ARCH  ARCH1  2021-03-08T14_54_47             1.0    53.846154\n",
              "..    ...    ...                  ...             ...          ...\n",
              "411  CTRL  CTRL9  2021-11-15T13_25_57             1.0    85.714286\n",
              "412  CTRL  CTRL9  2021-11-16T10_17_15             2.0    71.428571\n",
              "413  CTRL  CTRL9  2021-11-17T10_26_48             2.0    75.000000\n",
              "414  CTRL  CTRL9  2021-11-19T10_30_52             3.0    85.714286\n",
              "415  CTRL  CTRL9  2021-11-20T10_14_42             3.0    75.000000\n",
              "\n",
              "[416 rows x 5 columns]"
            ]
          },
          "execution_count": 24,
          "metadata": {},
          "output_type": "execute_result"
        }
      ],
      "execution_count": 24
    },
    {
      "cell_type": "code",
      "source": "perfs_base = perfs[perfs['stim_condition'] == -1] #from performances select only baseline sessions",
      "metadata": {},
      "outputs": [],
      "execution_count": 41
    },
    {
      "cell_type": "code",
      "source": "sns.set(style=\"white\", context='talk')    \nplt.figure(figsize=(6,4),dpi=300)\n\ng = sns.stripplot(\n    x = 'group', y='performance',\n    data=perfs_base,\n    dodge=2, jitter=.1,\n    alpha=.5, s=8,\n    palette=['lightgreen', 'purple']\n)\n\n# Show means\nsns.pointplot(\n    x='group', y='performance',\n    data=perfs_base,\n    dodge=.4, \n    join=False,            \n    markers=\"d\", scale=.8, linewidth=2,\n    ci=\"sd\", \n    errwidth=.8,\n    palette=['limegreen', 'purple']\n)\n\n# Show means\n\ng.set(\n    #ylabel='Performance(%) +/- sd.', xlabel='Illumination Condition',\n    ylim=(0, 105)# xlim=(2, 5)\n)\n\n\nsns.despine()\n#plt.savefig(r'D:\\Plots\\performance_baseline.tif', dpi=300, bbox_inches='tight')\n\n",
      "metadata": {},
      "outputs": [
        {
          "data": {
            "image/png": "iVBORw0KGgoAAAANSUhEUgAABqwAAASPCAYAAAB7894QAAAAOXRFWHRTb2Z0d2FyZQBNYXRwbG90bGliIHZlcnNpb24zLjMuNCwgaHR0cHM6Ly9tYXRwbG90bGliLm9yZy8QVMy6AAAACXBIWXMAAC4jAAAuIwF4pT92AAEAAElEQVR4nOzdeZxkd13v//c5p9aurt6X2feZzGSbQBIgJDHsEoQEAQXFEBVEeYD8EES9iFfhd6/iBUX94cUFQUEQkqvcBBIWEZCYPSHJJJPZZzJb73vtyznf3x/NdKanTnVXdVd1dfe8njx4kP6ec77fb1UNmdP1Pt/P1zLGGAEAAAAAAAAAAAANYjd6AgAAAAAAAAAAALi4EVgBAAAAAAAAAACgoQisAAAAAAAAAAAA0FAEVgAAAAAAAAAAAGgoAisAAAAAAAAAAAA0FIEVAAAAAAAAAAAAGorACgAAAAAAAAAAAA1FYAUAAAAAAAAAAICGIrACAAAAAAAAAABAQxFYAQAAAAAAAAAAoKEIrAAAAAAAAAAAANBQBFYAAAAAAAAAAABoKAIrAAAAAAAAAAAANBSBFQAAAAAAAAAAABqKwAoAAAAAAAAAAAANRWAFAAAAAAAAAACAhiKwAgAAAAAAAAAAQEMRWAEAAAAAAAAAAKChCKwAAAAAAAAAAADQUARWAAAAAAAAAAAAaCgCKwAAAAAAAAAAADQUgRUAAAAAAAAAAAAaisAKAAAAAAAAAAAADUVgBQAAAAAAAAAAgIYKNHoCAFavN7zhDRobG/M91tHRoW984xtLPCMAAAAAAAAAwHJEYAWgbsbGxjQyMtLoaQAAAAAAAAAAljlKAgIAAAAAAAAAAKChCKwAAAAAAAAAAADQUARWAAAAAAAAAAAAaCgCKwAAAAAAAAAAADQUgRUAAAAAAAAAAAAaisAKAAAAAAAAAAAADUVgBQAAAAAAAAAAgIYisAIAAAAAAAAAAEBDEVgBAAAAAAAAAACgoQisAAAAAAAAAAAA0FAEVgAAAAAAAAAAAGgoAisAAAAAAAAAAAA0FIEVAAAAAAAAAAAAGorACgAAAAAAAAAAAA1FYAUAAAAAAAAAAICGIrACAAAAAAAAAABAQxFYAQAAAAAAAAAAoKEIrAAAAAAAAAAAANBQBFYAAAAAAAAAAABoKAIrAAAAAAAAAAAANBSBFQAAAAAAAAAAABoq0OgJYGX40Ic+pG9+85szP7/vfe/Tb/7mb9Z1zHw+rx/96Ed69NFH9eSTT2poaEgTExMqFAqKxWLq6enRjh079OIXv1gvf/nL1dvbW9f5nO+xxx7TQw89pMcff1xnzpzRxMSEUqmUotGo2tvbtWPHDl111VV6xSteoV27di3ZvAAAAAAAAAAAWIksY4xp9CSwvD3++ON6+9vfrvP/qNQzsEqlUvr85z+vr371qxoZGanoGsdxdPPNN+u9732vtm3bVpd5GWP09a9/XV/4whd0+PDhiq974QtfqPe+97264YYb6jKv5ez6668v+xl2dXXp/vvvX+IZAQAAAAAAAACWI0oCYk7JZFK/8zu/o6XKNR977DHdeuut+sxnPlNxWCVJruvqm9/8pm655RZ99rOfrfl8+/r69Mu//Mv6b//tv1UVVknSj3/8Y73zne/UBz/4QSWTyZrOCwAAAAAAAACA1YDACmV5nqff/d3f1ZkzZ5ZkvHvuuUe33367Tp8+veA+CoWC/uIv/kLvf//7lc/nazKvI0eO6Od+7uf00EMPLaqfe+65R29961vV399fk3kBAAAAAAAAALBaEFihrD/+4z/W9773vSUZ695779WHP/xhFYvFmvT33e9+Vx/+8Ifled6i+jl27Jhuu+22qlZ7zeXo0aP6lV/5FY2NjdWkPwAAAAAAAAAAVoNAoyeA5enP/uzP9KUvfWlJxjp27Jh+//d/X67r+h5ft26d3vjGN+qGG27Q2rVr1dTUpIGBAT3yyCO68847y5bo+/a3v63LLrtM7373uxc0r2w2qw984AMaHx/3Pd7c3KzXve51+umf/mlt2LBB7e3tGh8f1759+3T33Xfrvvvu873uxIkT+p3f+R39/d//vSzLWtDcAAAAAAAAAABYTQisMIsxRn/yJ3+if/qnf1qS8YrFon7rt35L6XS65JhlWXrHO96h3/7t31YoFJp1rK2tTbt379Ztt92mr3zlK/rEJz7hWwLwr/7qr3TTTTfpkksuqXpun/jEJ8qGYS996Uv1p3/6p+rp6ZnV3traqi1btuiWW27Rww8/rN/5nd/RwMBAyfX33XefvvrVr+oXfuEXqp4XAAAAAAAAAACrDSUBMSOTyeg3f/M3lyyskqQ777xThw4d8j320Y9+VB/5yEdKwqrzWZalt7/97fr85z+vaDRacrxQKOhP/uRPqp7XkSNHdMcdd/geu/nmm/X5z3++JKy60Itf/GLdcccd2rJli+/xv/zLv9TU1FTVcwMAAAAAAAAAYLUhsIKk6TJ1v/ALv6B///d/X7IxM5mMPvOZz/gee/vb365f+qVfqriva6+9Vp/85Cd9jz344IN69NFHq5rbn/3Zn/mWKLz88sv1p3/6pxWX8uvt7dXnPvc5tba2lhwbHx/XF7/4xarmBQAAAAAAAADAakRgBd15551605vepAMHDizpuPfcc49GRkZK2ru7u/WhD32o6v5e/epX601vepPvsX/4h3+ouJ9Tp07phz/8YUm7ZVn6oz/6I4XD4armtXHjRn3kIx/xPfblL39ZuVyuqv4AAAAAAAAAAFhtCKwuYseOHdM73vEOffSjH/XdQ6re7rzzTt/222+/XbFYbEF9fuADH1AgULo1249+9CMNDg5WPC9jTEn7jTfeqCuuuGJB87r11lu1c+fOkvaxsTH9x3/8x4L6BAAAAAAAAABgtSCwugiNjIzof/7P/6lbb71VDz/8cNnzNm/erFtvvbUuczh16pSefPLJknbHcfTmN795wf329vbqla98ZUm767q65557KurjG9/4hm/7W9/61gXPy7Isve1tb/M9dvfddy+4XwAAAAAAAAAAVgMCq4vMXXfdpVe96lX64he/qEKhUPa8l770pfrqV7+qjRs31mUe9913n2/71VdfrY6OjkX1/epXv9q3/fvf//681x49elT9/f0l7ZFIRDfccENd5vXAAw8om80uqm8AAAAAAAAAAFYyAquLzDPPPKNMJlP2eDAY1Ac+8AH9wz/8w6KDo7k88MADvu2LDYUk6frrr/dtf+KJJ5RIJOa89v777/dtv+aaaxSJRBY1r97eXt+ygLlcbs6VbgAAAAAAAAAArHYEVphxxRVX6M4779R73vMe2XZ9/2g8/vjjvu179+5ddN8dHR3asGFDSXuxWNTTTz/dsHlJKrsH1o9//OOa9A8AAAAAAAAAwEpEYAW1t7frD//wD3XHHXdoz549dR9vZGRE4+PjvscuvfTSmoxRrp9nnnlmzuuOHDlSVX/VWui8AAAAAAAAAABYzQKNngAaJxqN6rbbbtO73/1uxePxJRv36NGjvu1dXV1qaWmpyRibN2/2bT98+HDZa/L5vE6dOuV7bOvWrXWdV7mgDAAAAAAAAACAiwGB1UWotbVVb3vb23T77bers7Nzycc/duyYb/umTZtqNsbGjRt928+cOVP2mlOnTqlYLJa0W5ZVs7mVm9fQ0JDy+bxCoVBNxgEAAAAAAAAAYCUhsLrIvPWtb9WHPvQhRSKRhs1haGjIt723t7dmY3R1dfm2nz17tuw15ebV0dGhYDBYk3l1d3f7thtj1NfXpy1bttRkHAAAAAAAAAAAVhL2sLrI7Nixo6FhlSSNjo76tpcLmRaiXDA0NjZW9pqRkRHf9lrOq7m5uez7X+59AQAAAAAAAABgtSOwwpIrFwy1tbXVbIxye3IVi0WlUinfY+UCo9bW1prNSyo/t6mpqZqOAwAAAAAAAADASkFghSU3OTnp2x6LxWo2xlx9lQuGJiYmqu5rIcr1V+59AQAAAAAAAABgtSOwwpLL5XK+7bUMhpqamsoeS6fTvu35fN63fakCq0wmU9NxAAAAAAAAAABYKQissOQKhYJveyAQqNkYc/VVLBZ928sFVsFgsCZzOsdxHN/2cvMCAAAAAAAAAGC1I7DCkisXDJULchZirr6qDaxqOa+5+iOwAgAAAAAAAABcrAissOTKBTNLtcLKdV3f9nLzqnVgVW5uBFYAAAAAAAAAgIsVgRWWXLkAqFyQtBBzhT/lSvyVm5fneTWZ0znl5lbr0oMAAAAAAAAAAKwUBFZYcuWCmVoGVnP1FQqFfNuXYl5z9VduXgAAAAAAAAAArHYEVlhy5YKhWpbEm6uvagOrQqFQkzmdU25uBFYAAAAAAAAAgIsVgRWWXCwW821Pp9M1GyOVSpU9Vi4YKjevTCZTkzmdU+51ElgBAAAAAAAAAC5WBFZYcm1tbb7tc4VM1Zor/Co3/lLMa67+yo0PAAAAAAAAAMBqR2CFJVcumEkkEjUbY2pqyre9ublZ4XDY91i5eZXra6HKvc6urq6ajgMAAAAAAAAAwEpBYIUl193d7ds+MjJSszHK9dXZ2Vn2mp6eHt/20dHRmsxJkpLJpLLZrO+xueYGAAAAAAAAAMBqRmCFJbdhwwbf9uHh4ZqNUa6vcqGUVH5eo6Oj8jyvJvMaGhrybXccRx0dHTUZAwAAAAAAAACAlYbACktu48aNvu2nT5+u2RinTp3ybd+2bVvZa9auXatAIFDSXigUNDAwUJN5lXuNmzZtUjAYrMkYAAAAAAAAAACsNARWWHI7d+70be/v71c+n6/JGOUCq3JjS1IgENCWLVt8j508ebIW0yrbz1zzAgAAAAAAAABgtSOwwpLr6OjQ2rVrS9pd19Xhw4drMsazzz7r275jx445r7vssst82w8cOLDoOUkLnxcAAAAAAAAAAKsZgRUa4sorr/Rt37dv36L7Hh0d1dmzZ0vag8Gg9u7d27B5zdXP1VdfXZP+AQAAAAAAAABYiUo37AGWwHXXXafvfOc7Je3333+/fvEXf3FRfd93332+7Xv37lVTU9O88/Lz4IMPyvM82fbCM96+vj4dO3aspD0UCumaa65ZcL8AAAAAAADV8lxPqaGUUoMpFbNFGWNkB2xFO6KKr4srGK3fXtvGGGXGMkr2J5VP5WXc6bFD8ZCinVEV00WlR9JyC64sy5ITchTrial5TbPsAM/fA8BqRWCFhrjxxht92x944AGlUinFYrEF9/3d737Xt/3666+f99rt27dr/fr1JSu0JiYm9Mgjj+glL3lJzed19dVXKxKJLLhfAAAAAACAShRzRQ0+NajBfYNKDiTlFb2y50baIurc1al1165TrHvh39OcYzyjkYMj6v9xvyZPT8rNuTPHCpmCEn0JZUYyKmQKsoO2ou1RNa9tVrQ9OnOeZVuK9cbUc3mP1r5grYJN9QvVAABLj8AKDbFhwwZdfvnleuaZZ2a1p9Np3XXXXQteZdXf368f/vCHJe2WZemWW26pqI+f/umf1uc///mS9q9+9asLDqw8z9PXvvY132NvfOMbF9QnAAAAAABAJYrZok58/4QGnhyQm3fnv0BSdiKrs4+c1dlHzqptS5u2vmKrWje1Vj228YzOPHRGZx46o9xUbtaxfDKv8ePjyoxlZrV7hZ+s/hpKKdgUVOvmVjX3Nst4Rsn+pJL9ST33g+fUc3mPtr5yq8LxcNXzWqmMMXLzroxrZDnTq88sy2r0tACgJgis0DBvectbSgIrSfrsZz+rW2+9dUGrrP78z/9crlt643X99ddrw4YNFc/LL7D6zne+o6efflpXXHFF1fP613/9Vx0/frykPR6P67WvfW3V/QEAAAAAAFRi9PCoDn3jkPKJ/IL7mHhuQk984QlteMkGbX3FVjlBp6LrUkMpHfy/B5XoS8xqN8Zo8uSkJk9OyhgzZx+FdEEjB0aUGkqpc1enAuHprzO9oqeBJwc0cmhEO167Q2v2rlnYi1vmjGc0cmhEkycnlehLKDmQnBU6OiFHzWuaFV8XV+vmVnXu6pTtUDYRwMrEv73QMG94wxvU1tZW0j40NKQ/+qM/qrq/b33rW7r77rt9j73jHe+ouJ/t27f7lg/0PE+/+7u/q1QqVdW8Tp48qU984hO+x9761rdSDhAAAAAAANScMUZH7j2ip7/y9KLCquc7lM48eEaP/+3jyoxn5j29/8f9euxvHysJq9y8q4EfD2jiuYl5w6rzZUYz6nu0r2TsYqaog18/qGf/z7Py3PIlDleafDKvEz84oQc//aD2f22/zjx0RpOnJktWyLl5V5OnJnXmoTPa/7X9eugvHtKJH5xQLpEr0zMALF8EVmiY5uZmvfOd7/Q9dvfdd+vTn/50xX09/PDD+r3f+z3fYy960Yt00003VTW397///b7tx44d0/ve9z5ls9mK+hkcHNSv/dqvKZlMlhxrbW3Vu9/97qrmBQAAAAAAMB9jjA5+/aDOPnJ2/pOrlB5J68kvPFlSxu98Zx4+o0N3H5JxZwdSbt7VwJMDCw5TvKKnoaeHlB5NlxwbemZIz/zLM6sitOr/cb8e+cwjOvmfJ6sOG/OJvE7+50k98plH1P/j/jrNEADqg8AKDXXbbbdpy5Ytvsf+5m/+Rh/+8IeVSCR8j0vTN2Bf+cpX9K53vcs3RAoEAmWDrLlcddVVesMb3uB77IEHHtAv/uIv+pb4O98jjzyin/u5n9PJkyd9j//mb/6mWlurr/0MAAAAAAAwl6PfOqrBfYN16z83ldNTX3xK+WRpmDK4b1BHv320pN1zPQ0+NahCurCosY1nNLx/WNnJ0u+Bxo6O6cC/HlhU/42UT+W175/36dDdh1TMFhfVl5tzdejuQ9r3z/uUT9VghR0ALAECKzRUNBrVJz7xCTmOf+3ju+++W6961av0Z3/2Z3rsscc0OjqqyclJHTlyRF/+8pd166236mMf+5jyef+/eD/4wQ/qsssuW9Dc/uAP/kC9vb2+x/bv369bbrlFv/d7v6cf/vCHGhgYUCKR0OnTp3Xvvffq13/913XbbbdpcND/5vDlL3+5fumXfmlB8wIAAAAAAChn9PBoXVZWXSg7kdXhbx72b/Op9Dd+bLxmwYnxjEYOjPiuphp+dlh9j/fVZJyllJ3M6onPP6Gxo2M17Xfs6Jie+PwTvgEfACw3gUZPAHjBC16g//7f/7v+8A//0Pf4xMSE/u7v/k5/93d/V1W/r3vd6/Srv/qrC55Xa2ur/vf//t+67bbblE6XLjUvFAr6+te/rq9//etV9bt9+3Z94hOfkGVZC54bAAAAAADAhQqZgg5949CSjTdycESDTw+q94re6TKEdx0s2WNJkjLjmZK9rBarmC1q/Pi4Ond2lhw79t1j6tjRoUjrytg3PJ/M66kvPqXM6Px7gy1EZjSjp/7pKb3gV1+gUHOoLmMAQC2wwgrLwtve9jZ95CMfqVmI8/rXv16f+tSnFt3f5Zdfrr//+79XS0tLTea1c+dOfelLX1JbW1tN+gMAAAAAADjnuR88V/WeR4t19FtH5eZdDT09pIkTEyXHjTEaPTxal7ETZxO++2G5Ode3LOFyZIzRs//6bN3CqnMyYxk9+3+elTE+y98AYJkgsMKycfvtt+tv//Zv1dlZ+mRMpYLBoD70oQ/pk5/8ZNkyg9W65pprdMcddyy4tOA5t9xyi77yla8s6vUBAAAAAAD4KeaKGnhyYMnHLaQLGnx6UGcePuN7PDOaUTGzuP2Y5pI4679ya/TQ6Ioog9f3WJ9v0FcPE89NqO/RlVcuEcDFg8AKy8pNN92kb3/72/q1X/u1qlY1BQIBve51r9O//du/6d3vfrdsu7Z/tLdu3ao77rhDH//4x7Vhw4aqrn3hC1+ov/3bv9UnP/nJmq3UAgAAAAAAON/gU4O+5fiWwvF/P142OKp1KcALpYZScgulr9t4Rn2PLe9wJjuZ1fF/P76kYx7/3vEVEeQBuDhZhnWgWKay2ax+8IMf6MEHH9TBgwd1+vRpJRLTNzmtra1qb2/X7t27dfXVV+sVr3iFent7l2Rexhg9/PDD+q//+i/t27dPJ0+e1MTEhAqFguLxuFpbW7Vt2za98IUv1I033qg9e/YsybyWo+uvv14jIyO+x7q6unT//fcv8YwAAAAAAFidHv/7x8uGRvU2emRU8bXxkv2R3Lyr0w+crvv4nbs6FV8XL2kPt4R13Qevq/v4C3Xsu8eW5P250IbrNmjHT+9Y8nEBYD6BRk8AKCcSiejmm2/WzTff3OipzGJZll7ykpfoJS95SaOnAgAAAAAAIK/oKTmQbNj4uamcQrFQSWDlt79Uvcb3C6xyUznlEjmF4+ElmUc1vKKn/if6GzL2wJMD2vqKrXKCtdlOAwBqhZKAAAAAAAAAwAqWGkrJuI0pomSMUSFVUD6ZLzmWT5S21cNcwVi9SxIu1ND+obru7TWXYqao4f3DDRkbAOZCYAUAAAAAAACsYI1cXVVIF2Q84x9Y+bTVbQ5ldj1JDaaWZA7Vmjgx0dDxx0+MN3R8APBDYAUAAAAAAACsYMVcY1bqSNOl7c7/X79jdWdUdoVZMdu492Yuif7GrvxK9jcu5ASAcgisAAAAAAAAgBXMeI0pBzg9+AX/2yDlVlg19L0pwy24Sg+nGzqH9EhabsFt6BwA4EIEVgAAAAAAAMAK5gSdho1tOdb0/9pW6TGftrrNo8xYdnD5ff1ZSBUaHqSVK+MIAI20/P6NDQAAAAAAAKBikfZIw8YORALT/xsNlB7zaasHJ+TIdvy/5ox2RJdkDtVYslKJ81gu8wCAcwisAAAAAAAAgBUsvi7esLGdoKNAJKBQPFRyLNRc2lYPfmOfE1/buPemnHOr0hqtXMgHAI3Cv5UAAAAAAACAFSwUCyncEm7c+PGQwvHS8f3a6qHcOHbAVqwntiRzqEawKSgtg8wq2BRs9BQAYBYCKwAAAAAAAGCF69zV2bCx42vjCreWhkbBWHCmZGA9lSv71769fUn30apUIBxoeKnCaEd0ST4bAKgGgRUAAAAAAACwwq27Zl3Dxt7+mu2+5f8sy1Lz2ua6jh2Kl19dtv7a9XUdezEaXaqw3p8LACwEgRUAAAAAAACwwjWvaVbLxpaGjL3hJRu09gVrfY/F18ZlWfVb5VRu/65oR1Tt29vrNu5itW5qvajHBwA/BFYAAAAAAADAKrDtlduWfG+k3r29aupq0saXblQgWlpizgk5im+oz2qiYCyo5l7/lUJbX7G1rkHZYvVe2Ss72JivZu2grd4rexsyNgDMhcAKAAAAAAAAWAXatrQtaRm8UDykHa/dMf3PzSHtvHmn73ntW9sVbArWdnBL6trd5btHVdeeLvVc3lPb8WosEAk0bI49l/coGK3x5wEANUBgBQAAAAAAAKwS2161TdGOaP0HsqRL3nDJrOCj98pede3pKj3VttS1u6umq79aN7UqHC/duyoYC2rX63fVbqA62njdRt/ArZ4s29KGl2xY0jEBoFIEVgAAAAAAAMAq4YQcXfH2KxRqDtV1nO2v2a7OXZ0l7Xt+do9aNpTupRVuCU+HVjUQ64mpbUtbSbsTdnTl269UKFbf114rsZ6YNt2waUnH3Hj9xrJlFAGg0QisAAAAAAAAgFWkqbNJe2/fq3BL6QqkRbOk7T+9XRuv2+h72Ak5uvKXrlTrptaSY829zdMrsBaxqCjWG1PXnq6S/akC0YD23rZX8XX12S+rXjbftFmx3tiSjBXriWnLy7YsyVgAsBAEVgAAAAAAAMAqE+uO6YW/9kJ17OyoWZ+h5pAuf9vlZcOqcwKRgK687crp0nMXhFPNvc1as3eNApFAVWNbtqX27e3T+1ZdEFa1bGzRC9/1Qt+VXcud7di69C2X1n6PrwsEogFd+nOXynb4OhjA8lXd3wwAAAArjDFGaZNW2ksrZVJyjSsjI1u2InZEMSummB1TwOK2CAAAAKuHMUZuzlXvlb3KTeZ05qEzcnOuZE8HSuF4WKF4SE7Qqai/3it7tePmHbP2rJqLE3S047U71LWnS4fuOqTMWGbmWKQtonXXrtP48XElzibm7etcOcELQx07aGvrK7Zqw0s2lIRYK0msO6Yrf+lK7fvnfSqkCzXv/9zqs1j30qzkAoCFsowxptGTALA6XX/99RoZGfE91tXVpfvvv3+JZwTgYpLyUhosDmrUHZUrd97z43ZcPU6POp1O2RZPHQIAAGBlyoxldPbRsxp8anBW+OEVPSUHk0r0JVRIPd8eag4pvi6uWG+sZPWNE3a0Zu8arbtmnWI9Cw87jGc0cnBEZx89q4kTE7OOFTIFJfoSSg4k5RW85w9YUlNXk+Lr4oq2R2ddE2mPaN0167T2BWvrvjJpKaWGUtp/x36lR9I167Opq0mX/fxli/r8AGCpEFgBqBsCKwCNkPbSeq7wnKa8qQVdH7SCWh9Yr16nd0U/pQkAAICLS3YyqyP3HtHo4VFpnm/7comcclM55ZN55ZN5eUVPTsBRx44Orbt2neLr44qvi6ttc5ucUGUrsCqVGcto8vSkkv1JJfqnwzPP9SRL8vKe7IAtz/VkO7Ys25Ks6X2xYj0xxddNz6tlQ8uqvVf3ip5O/OCETj9wet7PcU6WtPG6jdr6iq2yAzyQB2BloPYNAABYFYwx6nP7dLZwVp68+S8oo2AKeq7wnMbcMW0LblPEjtRwlgAAAEDt9T3ep2PfPTZd8q8C4XhY4XjY91gukdPW3VvV3NtcyynOiHZEFe2ISnvr0v2KZwdsbX/1dvVc1qPTD5zW8IFhGbfy5MpyLHXt7tLGl25Uy/qVt6cXgIsbK6wA1A0rrAAsFde4Opw/rElvsqb9OnK0K7RLrU5rTfsFAAAAasFzPR38+kENPTNU034tx9KeN+1Rz2U9Ne0X1csn8+p/ol+TJyenyzn67HEVbAoqvi6u1s2tWvuCtQo1hxowUwBYPFZYAQCAFc01rg7kDyjpJWvft1wdyh/SJaFLCK0AAACwrBjP6Nk7n9XIQf8HRRfVt2v07P95VsYz6r2it+b9o3Kh5pA237hZunH65+xkVvlkXsY1shxLoeaQIq1UhQCwOhBYAQCAFcsYoyP5I3UJq87x5OlQ/pAuC1+mmM1GxQAAAFgeDn/zcF3CqhlGOvj1gwo1h9S+tb1+46AqkdYIARWAVYsd9wAAwIo15A5pwpuo+zhFU9SB3AFNupNKeAmlvbSoqgwAAIBGGTk0ov4f99d9HOMZHfy/B1XMFes+FgAArLACAAArUs7L6WThZF36NsYobdLKmqzyJi/XTG9ePeaNqcWe3rjYlq0mu0nNdrO6nW5WXwEAAGBJFDIFHf7m4SUbLzeZ07HvHtMlb7hkycYEAFycCKwAAMCKdKp4Sp68mvbpGnd6BZVJyzOlfSe8hGJWTI7lyJOnpJdU0ktqoDigZrtZawJr1Gl3yrKsms4LAAAAOOfUfaeUT+SXdMz+x/u1/kXr1dzbvKTjAgAuLpQEBAAAK07e5DXmjtW0z7SX1qA7qKSX9A2rpOmVVymT8j2W9JI6mj+qg/mDynm5ms4NAAAAkCS34Kr/ifqXAvTT92hfQ8YFAFw8CKwAAMCKM1wcllFt9pDyjKdRd1Rj7ljZoOp8KS815/5Vk96knso9peHicE3mBwAAAJwzvH9YxUxj9pMa3DfIXlYAgLoisAIAACvOiDtSk34842nEHVHGy1R8jWtc5TV3CRZPno4VjmmgOLDYKQIAAAAzhp4ZatjYbt7V6OHRho0PAFj9CKwAAMCK4hpXWZNddD/nwqq8qb7+f6XXPFd4TkPFxn2pAAAAgNUl0Ze4qMcHAKxuBFYAAGBFSZt0TcoBTnlTCwqrJKlgChWfe6JwQmkvvaBxAAAAgHOyk1kV0pXfh9ZDsj/Z0PEBAKsbgRUAAFhRahH+5ExOSW/hv2xXE1gZGR0rHJtz3ysAAABgPqmhVKOnsCzmAABYvQisAADAiuLJW9T1xhiNu+OL66PKFV4pL6V+t39RYwIAAODi5ubdRk9hWcwBALB6EVgBAICLSsZkVDTFJR93oDjAKisAAABggYxnlBpKyXjcUwPAakVgBQAAVhR7kbcvKW/xZUwsWVVfkzd5jXuLW9kFAACAi5cTcho9hYbNwRijf7nlX/Sp3k/pX275Fx4EA4BVisAKAACsKFEruuBri6aonMkteg4BK7Cg64aKQ4seGwAAABenpq6mRk+hYXOYeG5CR+45Ikk6cs8RTTw30ZB5AADqi8AKAACsKDE7tuBraxFWSVLICi3ouoSX4GlQAAAALEi0PapAdGEPTtVKfF28IeMW0oU5fwYArA4EVgAAYEVxLGfBq6wKpja/2AYVXNB1rlxlTbYmcwAAAMDFp1GB0TnNa5sbOj4AYHUjsAIAACtOh9OxoOvyJr/osR3LUdgKL/j6lFn8HloAAAC4OHVf2t2wse2grc5dnQ0bHwCw+hFYAQCAFacn0CNLVtXXefIWPXaT1STLqn7sc4qmuOg5AAAA4OLUe0WvApHGlAXsubxHwejCKg0AAFAJAisAALDihK2w2p32qq8zWuT+Udbi9tCSahOaAQAA4OLkhBz17u1tyNjrr13fkHEBABcPAisAALAibQxslF3lrcxCVmWdL27FFbAW90RrtXMGAAAAzrf5pzYrGFvalU69e3sbvn8WAGD14xsTAACwIkXtqDYGN1Z1jSNnweMFraBa7JYFX39OyAotug8AAABcvEKxkHa+bufSjRcPacdrdyzZeACAixeBFQAAWLHWOGuqCpGC1sKeRLUsS+1O+6L2rjpnsSUFAQAAgJ7LetRzRU/9B7KkS265hL2rAABLgsAKAACsWJZlaVdoV8Uh0EJWN1mWpQ67oyYrowJWQGErvOh+AAAAgN237lb79ur3da2YJe16/S517uys3xgAAJyHwAoAAKxoASugPaE9arab5z232rDoXFgVtaMLnd4srXZrTfoBAAAA7ICtK37hCnVeUvtAybIt7b51t9Zdva7mfQMAUA6BFQAAWPECVkCXhi7VusA6WSpfts+xnIrDp5AVUo/TU7OwSpJ6nCUo2wIAAICLhh2wdfnbLtf212yXHazN13xN3U16wa++QGuuWlOT/gAAqFSg0RMAAACoBduytSm4SR1Oh04UTijlpXzPi1kxZZSZ+dnIyDWuzv1Hml6JZYzRpDepoIIKWSGFrJAcy1nw/KJWVK3O0q6wyngZJb2kUialtJeWK1dGRrZsRayIYnZMMTumZqtZtrVynmNKeanp//7kdXnyZl5X1IrOel212HcMAABgObMsSxtfulGdl3Tq8DcPa+LEhCSpmCsqN5VTPpFXPplXIV1QIVOQm3NlXCM7aMsJOwo2BRVsCiraHtWmGzfp0rdcWnbPKq/oaerMlBL9CSX6EsqOZ+UVPcmSApGAmtc0K742rpYNLYp21ObBL+MZJQeSs9r2f22/Tq0/JSfkKNYTU3xtXPH1cTX3zl91AQCwfBFYAQCAVaXZbtYV4SuU8BIaLA5qzB2TJ2/meMSOKOSFlDEZ5U1eBVOQJDlyFLSCCiooS5YKKqjgFZRVdvpCS4pYETVbzQpb4aqDkHWBpSmn4hpXo+6oBt3BsqGdJCWV1Ig7IkkKWkH1OD3qCfQs2z22iqaoEXdEg8VBZUym7HlJJTXsDkuaXiXX6/SqJ9CjoMVG4QAAYHVr6mzS3nfs1an7T+ngvx3UwFMD8oqeCumC8om8itmi73VOyFHr5lbF18U1fmxcD//lw+rd26v1165XU1eTJCkzllHfY30aeHJAhXSh7BzOhWWS1LKxReuvXa/uy7plO9U/HJVP5tX/4371Pd6nsSNjs46lR9Ky7On78cmTkzPtsZ6Y1l2zTr17exUI87UnAKw0ljHGNHoSAFan66+/XiMjI77Hurq6dP/99y/xjABcjFzjKm3SSnnTq3GyJquzhbMacAdk/+Q/jpyqVhgFraDanXaFrFBF57c5bdod2r3Ql1Cx4eKwThZPqmj8v4yYjyVLvYFebQxsXNRqsloyxmjQHdTpwumZFXDVsmRpXWCd1gfWr6iVZAAAANWYPD2pQ3cdUnokLWk61Bl6Zki5RE5u3pXxjGQkWdOlBJ2QM/3f4PP3fU2dTerY1TET9nTu6pQdtDX87PD0tQsQioe062d2qWt3V0Xne66nk/95UqfuPyXjTg+aGkrpsc8+NnPONe+5RrGeWNk+nLCjba/apnXXrGPFPQCsIDxqAAAAVjXHchS34orbcQ0WBzVaGFXciUuWNOlOzt+Bj4IpaMgdUtyKq8VumfOXYMdytC24baHTr0je5HWicELj7vii+jEyGigOaMKd0LbgNrU4LTWa4cLkvJyOFY5pyptaVD9GRmeLZzXujWt7cLtidvkvNwAAAFYar+jp+H8c15mHzkhm+uexY2NK9k+X0QvHK19Bnx5NK/toVh07OmQ8o2P/fkzGNWrZ1KKmziYFo0GFmkMzq5sqkU/k9cxXn1Hvlb3acfOOsuUGJSnRn9DB/3tQqcHylQIq4eZcHbnniIafHdbuW3cr0hZZVH8AgKVBYAUAAFY9Y4yeKz6nweLgTFuz1ay8nVfGK19ebu5OpYRJKK+8Ou1O35U7tmztCu6qeCXWQmS8jA7kDyhv8jXrM2uyOpA/oG3BbeoOdNes32okvaQO5g8ueLWYn7SX1v7cfu0M7VS7016zfgEAABqlmC3q6a88rclT0w9iuXlXg/sGlU9Wf29ojFEhVVA+mdfws8PyXG8mXEoOJBVpi0wHP5YUagop2hlVfF1cgUhlXy8O7hvU1Nkp7X3HXkVaSwOkkUMjevbOZ6f3xKqRiRMTevzvHteVt12p+Np4zfoFANQHNVEAAMCqd6JwYlZYJU1vTt1hdyhqL24z6JyX06g7Ks/M/sXalq2doZ1qdVoX1f9csl625mHVOUZGxwrHNFwcrnnf80l5KR3IH6hpWHWOJ0+H84cXvRoNAACg0dy8q6e+9NTzYVXB1cBTA1WHVcYzyoxnNHV6SumRtLKTWRXSBbk5V4XM8/tVZSeyyk5kJSPlU3lNnprUmYfPaOjpoYrHzIxm9OQ/PqlcIjerffTwqPbfsb+mYdU5hXRBT/3TU0oOJGveNwCgtgisAADAqna2eFZD7pDvsXOhVdxe3NOWOZPTuPd8ABK2wtoT3lPXVTyucXUwf7AuYdX5jheOa8pdXEm+ahRMQQfzB+Wahe1XVQkjoyP5I0p76bqNAQAAUG/P/p9nlTibkDS9OmromSEVUoV5rpqtmC0q0ZdQbjIn4xm5BVfFzPMPDbk5V8Xc8z9nJ7KzwykzXUaw//F+TTw3Mb1P1jyy41k9/eWn5bnT4VRqKKX9d+yf2a+qHorZovb98z7lU/W9dwYALA6BFQAAWLXSXlpnCmfmPMeyLLU6reoJ9ChgLbxacsbLKO2l1Rvo1ZXhKxcdgs3nVPGUsiZb1zGk6XDneOF4XQOk8z1XeE4FU90XLQvhydOxwjEZU78vRgAAAOpl4MkBjR4enfl56syUcpO5Oa4olRnPKDmQnFnVZDyjQrr0PqyYLc6ES5KUGcuUrIQyxmjiuQn1/7h/VsBVTnIgqZP/eVLGMzr4fw/WZWXVhfLJvI7ce6Tu4wAAFo7ACgAArErGTJe0M6oskAhZIfU6vWp32hW0ym8E7ceSpSa7SRE7og2BDXIsZyFTrtiUO1VS4rCesiar08XTdR9n1B3VqDs6/4k1kvJS6iv2Ldl4AAAAtZCbyunot4/O/FxIFzRxYqKqPtKj6ZKAq5ApyPfW2UjFTHHmQR/jGWXG/PeBzSfzGnhiQMXs/KHVqf86pYN3HVSiL1HV3BdjeP+whp9d+pLXAIDKEFgBAIBVadQbVcpLVXWNZVmK2TH1BnrVE+hR3I4rYkdkW6W3TEErqCa7SW1Om9YG1qrD6ZAte0kCkFPFU3Uf40KDxUHlTHVP7VbDGKNThaV/XWeLZ+uyVxYAAEC9nLzv5KxAqNJSfOdkxjPKJ2aXxvNcT16h/Conr+jNWgVVSBfKhlLFbFGD+wblFuZeoe/mXT3zlWcqnnetHP/ecVbZA8AytfC6NwAAAMvYYlcghayQQk5o5mfPeDIyss79x7J8rxt2h7UxsNE35KqFlJdS0lv6DaONjIaKQ9oY3FiX/ie8iboGYuV48jTijmhNYM2Sjw0AAFAtN+9qcN/grJ9Tw5U/pFXIFHxLB7q5+cs/uzlXTvD5SgK5RE6BiP9Xi4V0QWNHxtR9aXfZ/pIDSaWGU2rLtCkYra7CwWJkxjIaPzaujh0dSzYmAKAyrLACAACrTtpLK+HVtrSIbdlyLEe2ZZcNqySpaIp1LWu3lKUALzTkDskz9dlfYMgdqku/lWjkewoAAFCNwX2Ds8KlRH/Cv4yfD+MZZUZLS/kZY+Tm/QMrY4yMZ+QVPRUzReWmcson88on80oPp5UZz6iYK/quWEoNpeYM086VAlzKkoDnnH307JKPCQCYH4EVAABYdcbd8caO79Vv/Hr2PZ+CKShpar+6yzOeJtyJmvdbqYzJKOP578MAAACwnIwcGpn1s18AVU52IjurrN85fm3GM3ILrtycKzfvTpcEdL3n/7k4/c/p4bSS/UlNnppUejRdEnyNHRnzLVdYSBdUSBeqfg21MnZ0TJ5bnwexAAALR2AFAABWnZSpbu+qmo9f5d5ZlcqZnAqmUJe+K1WP15Y2aZlKHw2uk0b/mQEAAKjE+auRjDHKJ/NznP084xnlEv7ll437/H3YudVWbt6d1X7+8fPNhD5GyifySvQllBxMzoRgbt5Vaqj0Puv8uRTSBd/QrJ6Ma5Qa5P4PAJYbAisAALDq1CswqlTO5FQ0/ptQL0ajX1e95rBaXxcAAEAtZSezKqSef3ipkCr4rl7yk0/ly5YOPBcWea4nN+fO3ecFuZJfqFXMFJXoS8yEUomzpSX/8onZQVulwVstJfqXvhQhAGBuBFYAAGBV8YynnPF/enQpZUztS5tkTbbmfS6HOazW1wUAAFBLmbHZ95eFTOUr7+cKhM6V//MK869yunCFlV9gda7PzGhG6ZG0slPZ6cDsPMXM7Ie7qnkttdKIUoQAgLkFGj0BAACAWvIufOyzQfw2nl4szzT+tdXj/V0On9lyeG8BAADmcmHZvEpXVxlj5ObcssfLlf+bqz/Lsqb/eZ6yzvlkXsYY5SZzCsVCz/fhVRZ81dNSlyEEAMyPFVYAAGBVsWQ1egp1sxxe23KYQz2s1tcFAADg5suHVcVs8fl9qOqkkCpo7NjY3Cc14laM2z8AWHYIrAAAwKpiy14W4YNjOSuiz6rnoNrPIbAMFv0vh/cWAABgLoHI7HsmO1DZ13rlAivP9VTMVr/v6rnVVRf+81wSZxPKTT1ftvvCudvO0n9FGQg3/h4UADAbgRUAAFhVLMtS1I42dg6yFLVqP4cmq6nmfVY9B7v2c2j05yUtj/cWAABgLrGe2KxVQeeX2JuLX+lAY4wK6el9oyoNnSTJsmefazmVXWtco5GDIzNzCcaCs46Hmit7LbUU640t+ZgAgLkRWAEAgFWn2Wpu6PhNdpNsq/a3WfUIi6oVs2r/i32jPy9Jitl8YQEAAJa3QDigaMfzD/oEIgHZwYXdc3oFb2bfqAtDqDldcGqlK6OMpgOyRF9CkhSKPx9QWbZVEmAthfi6+JKPCQCYG4EVAABYdRodPtQj1JGkgBWoy8qtatTjvY3YEQWsxpZkafSfGQAAgEq0rG+Z9XM4Hp73Gr8VVMXc86UAqwmsFrrC6twczgVW58871ByqapVXLQSbgoq2N36VPwBgNgIrAACw6nQ4HbIbeJvT5XStyL7nE7NjdVvl1cjX1Wa3KWgt/VO9AAAA1eq9snfWz5WUtbtwvyiv+PzqKknTq6YqzIvOD6wsy6p4H61z5xXSBWXGM3JCzsxqsUaU5rvwfQQALA8EVgAAYNUJWkF1OB0NGbvJblKL0zL/iQvUHeiWVek3CjXW69TvF/t69j3v2AG+sAAAACtD+/b2WWUBY90xOSFnzmsuPO4W3Fk/W5ZVUWk/y7FmrYRyQk7FK6POn0N6JC1puiSf5VhqXjN3eWhjjFJDqYrGqYglrbt2Xe36AwDUDIEVAABYldYE1jRk3HoHLyErpE6ns65j+AlYgbqOG7WjarVb69Z/OREroja7bcnHBQAAWAjLsrT+Reuf/9m21Lx27sDHDtizSvfNWl11rp8KSvtdGGo54bmDslnnnhdY5RN5SVK0M6qOHR1zhmVTZ6f048/9WAf+9cCs9tMPnpbxSl9HJdq3taups/F7wwIAShFYAQCAVanZblaP07Mqx9wU3CTH8v+CwBijjJuRMQv7Bb6cLcEtZces5RhLXcpxS3DLku+ZAAAAsBjrrl03a1VS66ZWBaJz7wcajD5f/thzvZLj85X3sx17VjnAQCRQ8d5XlmUpEHl+fvlkXsYYhVvCevH7X1z2utRQSvv+eZ+SfcmSY4NPDurIvUeqvue1A7Z23ryzqmsAAEuHwAoAAKxam4KbFLbm34i6FmzZ2h7cviThR8gKaUtgS0m7MUbfGf+OvjT0JX1n/Ds1C63anfYl2WMqake1Ibih7uOc0+P0qM1pW7LxAAAAasF2bO1+4+6ZVVG2Y6vrkrnv1ULxkCRNr0oqc4toOZZvCGVZlqyANeu8alZXBZuDs/o1nlExW9Qlb7hEPZf1aO3Va0uu8Yqe9n9tv9ysW3LsnP7H+zX41GDF85Ckra/YqqYuVlcBwHJFYAUAAFatgBXQ9uD2JVm1sym4SVE7Ov+JNdId6C4p0ZdwEzqVOyVJOpU7pYSbWPQ4ISukrcGti+6nUmudtUtSGjBqRbUpuKnu4wAAANRD85pmbXvltpmfI20RtW4qfw8VCAfm3euq3CorO2g//1CWJQWbglU9pBWOlz5A1nN5jzp3Td/Lbn/NdjV1zw6RTj94WpmxzLx9H//34ypmixXNo31buzZct3QPRwEAqkdgBQAAVrUWp0U7QjtkqX4rnzYENjRkz6ztwe2z9l8qmtm/rF/4c7WCVlB7QnsUskKL6qcalmVpV2iXmu2592JYjIgV0Z7wHgWsuUvnAAAALGcbX7pRm254/gGc9m3tc+5nFWmPzNunZVuzgi07eF4pQEsKxUJz7jl1oWBTsCQoi/XEtP0122d+DoQD2nvbXkU7ph/+yk5mdepHpyrqv5Au6MQPTsx7XsvGFl3+tsspBQ0AyxyBFQAAWPU6nA7tCu2qy0qrTcFNS1rG7ny2ZWtXaFfJSqtaiFgRXRa6bElXjZ3jWI72hPbMCuNqpclu0qXhS5c0hAMAAKiXba/apq2v2Kpzz2Z17upUy8YW33OD0aBCzfPfA1n2dMk/J+TMhFOWZU2HVXPsc+XXT7Rz9r1k89pmde3pUiA8+8GhcEtYV/3KVWpe06xj3zkmr1i6z1Y5fY/0KTlQus/VOR07OrT3tr3zrjADADQegRUAALgotDvt2hveqxbb/xf4akWtqC4LX6Z1gXU16W+hbMvWztBObQ9ul2PV5pfw3kCvrghfoYg9/1O49eJYji4JXaItwS01CRotWVoXWKfLQ5cTVgEAgFVl809t1lW/fJWiHVFZlqWO7R3qvbLXd5+ppq6mmb2vyrEDtiKtEUXaI9OhVdBWKF5dWCVJ0c7oTODlBB11X9atrku6FIgEFG4tLRMYjofVurlVIwdGqhpHko7ce6Rk/1Yn5GjHzTt0xduvIKwCgBWCOigAAGBF8oynCW9CCS+htJdWyqTkGldGRrZsha2wYnZMMTumNrtNUTuqsB3WntAeDblD6iv2KWdyVY8bsALqdXq1PrBetjX7l/a0l9akN6mkl1TaSytncvLkyZKlgBVQk9WkmB1T3I6r1W4tuX4xugPd2uJs0Xh+XK2h1gWFPM12szYGNqrVqf8eUpU49/nE7bjOFM5oykzNfBFhW7aCCipoBRWyQopa0bIlXlrsFm0KbqprmUEAAIBGCreEtfaatTr+3eMaeHJAuamcvKKn7ERWhXRBdsCWE3LkhB1F2iPKjGak2fmOLNtSIPL8XldO0FGsJybLspSdyKqYK8orePJcT6Zo5Hne831Y09fbji3bsRVuD8u4RpnRjJywo1BzSMP7hzVsDSvWFdOT//ik4uvialnfos5dnXJCjoq5or7zge8s6PVPnZ7S4L5Brdm7RpZtqfOSTm1/zXZF25e+WgAAYOEIrAAAwIqS83IacAc07A6X3aPJk6eMySjjZjTijuikTqrVblVvoFftdrt6A73qcXo04U1o0B3UlDslT+XLjliyFLNj6nF61Ol0zlrJ5BlPY96YBouDSngJ3+uNjAqmoEkzqUlvUpIUskLqdrrVE+hR2Cp9wnQhAlZAp9KnFMgE1BHqqGglUdAKzrwnMTtWk3kshjFG4964hopDmvAmZtrjTlxRE1XKSyljMiqaonLKzYRatmWryWpSs92sgBVQyAqp3WlXr9OrJrupzGgAAAArlzFGY0fGdPbRsxo7OjYTHvVc0aPUYErJgaQsx1KkLaJ8Mq98Mq/cVE5u3pXt2HIL7nTI9JMwyw5Mh02BaEDheFiByPTXhm7enQ6UMkW5BXe6XJ+5cDKSV/Sm+7ZtuXlXoZaQmrqaFIqFZp3nRBxNnpzU5Mnp++JAJKDevb06df8pjR4eXfD7ceJ7J/SCX3mBtrxsi8Ittbm/BgAsLQIrAACwIhhj1Ffs05niGZmS35DnN+lNajI/qWa7WduC29RkN6ndaVe70y5jjDImo5SXUl55GWNmVkXF7JiarCbf1VApL6VjhWNKe+mq55M3eZ0tnlV/sV8bgxu1xllTs02gi6aoodyQtga2anNks9JeWmmTfn4FmmUrYkUUs2M1C8tqIeNldKxwTEnPfw+CgBVQq9OqVrXKM57yJq+CCjN/HixZKpqi1gfWa3Nwc01XsAEAACwnmbGMDt51cCb0OZ/t2Iqviyu+Li7jmZmwyi248lxPuamcRg+NTq+KsizZQVtO0JkJrc7dkxrPKDOeUT6RlyRZjjUTPhnPyCt6Mp6Z+dktuApEAgpEAtN9GCk9nFYhWZguD/iTkoKxntkPSRWzRR377jE9+plHF/We5JN5Hf/ecV1yyyWL6gcA0DgEVgAAYNlLe2kdKxxTykstuq+kl9QzuWe0Prhe65x1sixLlmWpyWqqeCWOMUZnimfUV+xbUHh2Pk+eThZOaswd0/bg9prvGxWwAmpxWtSi2uzdVS/9xX6dLpyec6Xb+c6FbhGVvl+D7qASJqHtwe3LYtUYAABALZ15+IyOf++4vML8902WbSncEi5ZcWRpusyfMWa6H2u6BOA5xWxR6ZH09GqqMv2eKx1YzBUlM70HlWWXPoBVyBRU7Csq2hFV89pmheOlD0wd+86xsmNV49G/flQveOcLtGbvmkX3BQBYejx2CgAAlrWkl9Sz+WdrElad48nT6cJpHS8cL9mced5rjacjhSM6Wzy76LDqfAkvof35/TV9nSuBMUYnCid0snCy4rCqEmkvrWfzz2rKm6pZnwAAAI1kjNGRbx3R0W8drSismkt8fVzS9AorJ+TICTpq6mpSIBxQPpVXcjA5f4BkSTLTK7qCsaBvWDUzd88oPZKW5ZSeM3Z0TCMHRhbzcmaNc+97751Z+QUAWFkIrAAAwLKV8lI6kD9Qdq+qxRp2h3WicKLi840xOlo4qjF3rC7zKZiCDuYPKuNl6tL/cvRc8TkNFgfr0rdrXB3MHSxbYhAAAGAlOfadYzr78Nma9BXrjinSPnulemYso1hvTLZjK9IWUbApOF0i0LFk2ZYsx1IgElC4Jaym7iaFmkOSpZlSf/Nxwo6y41lNnn6+jKFX9HTkW0dq8prOOX3/aT31padq2icAYGlQEhAAACxLRVPUofwhucat6zhD7pCixajWBtbOe+7Z4tm6hVXnFExBh/KHdEX4CjmWM/8FK9hgcXBWWOUZTzmTU8EUlFd+Zs8tS5Zs2QpaQYWskEJWSAGrsttYT54O5Q/pyvCVClrBer0UAACAuup/ol9nHjpT0z67LunS2UfPyrjTq5GKuaJO339azeuaFYnMXaY6n8zP7G1VEUtq6mqSZVkaPzauUCykaEdUpx88rexYdjEvw9f3fud72n3rbkXaaltuGwBQX6ywAgAAy9LJwknlTRW/BC/C6cJpZb25f1FOeSmdLdbmidb5ZE1WZ4q1/UJiucl5OZ0qnJIk5U1e4+64+ov9GnVHNeVNKetlVTAFFU1RBVNQzuSU9JIac8c0UBzQcHFYaS9dUUnHginoucJzdX5FAAAA9ZGbyunYd47VvN9AJKDOnZ2SpisJpEfS8lxPmdG5V/t7rqfMWHUVAaLt0Vl7ZI0cGlF6NK2TPzpZ/cQrkBpK6Qf//Qd16RsAUD8EVgAAYNmZcCc07A4v2XiePB0rlP8SwBijY4VjNd2zaj79xX4lvMSSjbfUjheOK2/yGnFHNFQcUspLVfX+5kxuOrxyB+YNGyVp1B2t++o4AACAejj0jUMqZutTIrt5TbPat7UrN5WTm5uubFBIF5RPlX9wLDOaqWqPqHBrWOGW8Kw2N+fq4P89KFOs3/31o3/9qAaeGqhb/wCA2iOwAgAAy04jVhclvIQm3UnfY2PemNJeeolnJJ0tLM2KrqWW8BLqK/ZVHDbNxTWuRtwRjbvj8szcG4Mv1Qo5AACAWpk6O6WxI/V96KZlQ8us1U+SlJvI+Z7r5l0V0oWK+460RRRtj5a0Z8YySpyp78NZxjO69733VhWuAQAai8AKAAAsKykvpaSXbMjYg+6gf3vRv73eJryJRQc6y9EzuWc07o5XVM6vUikvpWF3eM49z1JealWvWgMAAKtP36N9dR8jNZxSsCmo5jXNsgPTXxW6Bdd3VVcu4R9kXcgO2Ir1xnz3kDKe0eiR0cVNukKn7z+tp7701JKMBQBYPAIrAACwrDQqHJKkcXe8ZN+sjJfRlDfVoBmVD9FWqmP5Y+or1ueLl4IpaMQdmXOlVSP/fAEAAFSjkCloaP9Q3cdJ9E0/0BOIBBRfF58u32eVhlPGMyok51ldZUmheEjxdXEFo0HfUyZPT8rNln/IqNa+9zvfU3Zi9T0EBgCrEYEVAABYViY9/7J8S8HIlIRTjZyPpIaGZbU2UBzQqcKpmq6sulDBFDTqjpYdYzW9nwAAYHWbPDUprzB3yePF8lxPucnngynLthTtiKp1Y6tCsZCCsedDp2KuWPYeyw7airRH1LKhRU2dTbJsy/e8YraoyZNLe3+dGkrpB//9B0s6JgBgYQKNngAAAMA5RVNUzlRWZqReUl5KXU7XrJ8bKe2l5RlPtrWynzPKelmdKpwqWcFWDzmTU8qk1Gw1lxzLm7zyJq+QFar7PAAAABYj2V//Mtn5pP+9mWVbCjYF1XtFryzHUj6R19ixsVn7V9mOLSfsyAk5sp3K7lXHjo5JDdhS6tG/flQv+NUXaM1Va5Z+cABAxVb2Nx8AAGBVaXQ45DeHlGnsnIyM0iY973kJN6Fvjn5zVtvh9OG6rmaqlDFGxwvH5clTQZVv0r0Yk+6kiqZ03wVpefw5AwAAmE+iv/57b+YTcz9MlEvk5AQdRTuiCjWF1NTZNPPfSFtEwWiw4rAqM5ZRZjRTi2lXzXhG977vXhmv8ffGAIDyCKwAAMCy0ejVVX5zWA5zmm9V0onMCb1x/xv1xaEvzmr/6MmP6pNnPtnw0GrCm5gpxVcuRKo1v/KO5yyHzxQAAGA+55fqq5didu57Mzf3/F5TxdzC7+OMZzR6ZHTB19fC6ftP66kvPdXQOQAA5kZgBQAAlg1P9a3RXwlzQY2SRoc90tzvy2hhVO89+l5NFCd8j39t+Gv6wuAX6jSzygy6gw0ZN+Nl5JnS9+7CzxgAAGA58or1vzeeb8XR+ccXszpp8vSk3Kw7/4l19u8f/ndlJ7KNngYAoAwCKwAAsGxY8t+cuZGWw5zmmsNfnv1LDRbmDoT+tv9vdSJ7otbTqkjOy2nCnWjI2EbGt6TjcvhMAQAA5mPZ9b9nmXcMq8w/V6GYLWry5OTCLq6x9HBaP/jvP2j0NAAAZRBYAQCAZSNoBRs9hZI5BKxAg2Zy3hzkP4cfJ36se8bumff6oinqk6cbUxpw3Buf9bO9xLefWa/0Cdrl8JkCAADMJ9hU/3tjOzD3vZkTdHz/uRpjR8e0nBa4P/rXj2rgyYFGTwMA4IPACgAALBtNVlOjp1Ayh5gda9BM5p5D0RT1p6f/tOI+Hk48rO9NfK+W06pIypu9wmmpQ8m88iVB3XL4cwYAADCf5jXNdR8jFA/Nfbw55PvPlSqkC8qMZqq+rp6MZ3T//7q/0dMAAPggsAIAAMtGxI40fPXLheFQzGpsYBW2wrPeE894SngJfXn4y5owE+oOd6sz1KnmQLMca+6nXj995tNKu+l6T3mWC0vyhazqv+hYDGOMXD2/X4ItW1EruqRzAAAAWIjmtUsQWM0RQlm2pWDs+YeN5gu3/CQHkwuaV70d/PpB5VP5Rk8DAHAB6qEAAIBlpdlq1oSZaNj4cTs+6+dmu/5fFMwlbsdVNEUNuUMacUeU8TJKuSk9kHpA66PrS87PeTlNFaY0khtR3pv9S/hgYVCfG/ic3r/+/Us1/ZKSfEsdWElSwRRmQr+4HZdlsYcVAABY/lo3ttZ9jEA4oEAkoGK2WHIsHA/Pum8Kt4Sr7t8reIuaX70Us0UVUgWFYkt/bwoAKI8VVgAAYFnpDnQ3bOyYHStZYdVityhsVf/LeS24xlXGy+jH2R/rVOGU0l5aRkYPJx5WwRR8rwnbYXWHu7W7Zbe2xrYq6sxeTfTloS/rRPbEUkxfkuRp9pcUQSvYkNDqnEb++QIAAKhGtCOq1s31D63KlR68cIVXIBxQtKO6leqWszwfFLIcS4Eoz/EDwHJDYAUAAJaVDrujYYFGr9Nb0mZZlnoDpe31lvbSGvPGlDKpWaFPf65fRzJH5r3ekqWWYIt2xndqTWSNLE1/WVA0RX3y9CdL9nWql3Pjnq9Rq9aCVlAddkdDxgYAAFiI9deWrqivtfi6uC68ZbMDtmI9paWx4+viJW1z8etjOdh5806F4415KA0AUB6BFQAAWFYsy9KawJolHzdoBdXpdPoe63F65t0fqlaMMRpzxzTmjqnJapp1zDOe7p+qboNoS5Z6I73aEd8xUxbv4cTD+t7E92o257n4vW9RK7pk76c0vW+VNB1I2ha3vwAAYOXo2tOlSFukrmM4IUfNvbMfKIqvj8uySx88inZGFYwGS9rLCTWHFG5dfsHQdR+6rtFTAAD44Dd2AACw7Kxx1qjJbpr/xBraGtxaNkQJWAFtDmyu+xyMMRr1RpX20gpb4ZLAan96v8aKYwvqu8lp0o74DgWt6S8YPn3m00q76UXPed5xrdLP0bIstdvtdR/7nKAVVNSKal1g3ZKNCQAAUAu2Y+uSWy6p+zjt29tlB6e/JgxGg2rd5F+K0LIsde72f8ir3PkdO5fXCvfL33a5trxsS6OnAQDwQWAFAACWHduytT243becXD10Op3qcOb+Rbon0KM2u62u8xjzxpT1stOBjtM+a5PrtJvWY4nHFtV/2A5rW/M22ZatwcKgPjfwucVOeV4X7gl2TsSOLEko6ViOHMvR9tB2VlcBAIAVqX1bu9ZdU98Hb5ygo85d00FU5+5O2U75+6ZIa0QtG1oq7jsUCym+vrpSgvUSag7p1Z96daOnAQAog9/aAQDAshSzY9ocrP+qpqgV1dbg1orO3RbaprBVn5ImKS+ljJeRLKndbp8p33fOw4mHVTCFRY8TcSJaH53eC+HLQ1/WieyJRfc5l7n2q2qz22ZWfNVLyAppY3Bjw/bNAgAAqIXtr9le9f5R1Yp1x7Tj5h2KtM5fgrBta5vCLZXfF7dtaZtZwdVIN/3RTWpZX3nYBgBYWo3/mwIAAKCMNYE12hjcWLf+o1ZUe8J7SsKhckJWSHtCexSyQjWdR9EUNeFNSNZ0iHPhyqP+XL+OZI7UbLyOUIfigbiKpqhPnv6kjDE16/tCbXZb2ffXtmx1OV11Da22BbdRChAAAKx4TsjRlb90pWK9/qvXa2HTjZt0/e9crzVXzb+frO3Y6rmiR6F4ZffFdsBW+/alKwntp/vSbr34/S9u6BwAAHMjsAIAAMva+sB6bQ1ulV3j25Zmu1mXhi+tOnyK2BFdFr6sbKm7hZj0JiVJHXZHyUogz3i6f+r+mo11zoamDZKmV259b+J7Ne//HMdy1O10z3u81ivXLMtSd6Bbu0O7a9ovAABAowSbgrrql69S29a2mvZrOZa2v2a7tr1ymyzL0iW3XqKN12/UfNW5naCjNXvXKNoRrWicnst71LKpcaubbv7MzXKC/nvWAgCWBwIrAACw7PUGenV5+PKKy7p5xlPBFJQ3eRVMQZ7xJEnGGHnGU4/Toy2BLXKNu6DVRWErrMtCl2lDYMOi99lyjSvPeOp1en33dNqf3q+x4tiixvATskNqDU5vpv3pM59W2k3Pe41nPGW8jFJeSmkvrZzJVTRWr9M75/t0bqVVm9M2s2+XMUaucWf+e+4zrETQCqrH6dHO0M5Z+4ABAACsdMFoUHvfsVc7X7dTTmjx4UvzmmZd/WtXa+NLn69qYFmWtr96u666/SpF2ucuD2gHbPVe2avOXeX3vbKDtrov7VbPZT3a9TO75g3C6uHyX7hcW19eWRlwAEDjVFb/BgAAoMGa7CZdFrpMg+6gBouDypjMzDHPeEqb6QClYAoqmuLMMVfuzN5PISukFrtFKkpD7pAkyZatJrtJMTumDrtDrU5rRfOxLVsbghvU7rSrr9inMXdMRtWFX012k2xjy5btG6yk3JQeSzxWVZ/V6Ax3arIwqcHCoD438Dm9f/37Zx03xmjMG9OEO6GUmd5j68LXGLACilkxNdvN6na6FbFLv9SI2BGtC6zT2eLZOedjy1ZIISVMQjnlSsJEy1hy5MixHAUVlG3N/lIkYAXUbDcrZsUUc2Ja48xfzgYAAGClsSxL61+0Xh07O3TqvlMafHpQXqHyh3skKdIe0foXrdf6F60vGzS1bWnTte+5VqcfPK2+x/qUT+TL9hdfF1e0I6qJkxNKDaVkXCM7YCvWG1Pb5jY5IUfGMzLGqGNnh8YO1/6BrHJCzSG95lOvWbLxAAALZ5l6bloA4KJ2/fXXa2RkxPdYV1eX7r+/9iWuAFw8Jt1JnS2eVV+xT5Pe5Kxww8ioYAoqqCCZ6SAjaAVnygpalqWoFVXcjpfsnxS1ouoN9KrH6SkJROaSN3kNF4c14U0o5aXkyf9Lg6gVnQ53At1qsVv0RPaJsiuVfjDxg5ruXeXn2clnVTAFOXL0tUu/pq2RrSqYggaLgxpyh5Q35b+Y8NNqt2pNYI3andl7FHjG0zP5Z5T2Zq/kco2rpJdUyqRmraIyMsqbvIoqyjOebxgYsAJqsprUZDepyWpS2ArLsixZsnR5+PKalm0EAABYrorZogaeHNDo4VEl+hMqZoq+50U7ooqvj2vN3jVq395e1Up04xmNHBzR4NODSvQllJv0v38NxoJq6m6SbdnyPE+poZSyE1lNnZlSciApr+DJK3o6+8jZqkO2hXr1p16tl37opUsyFgBgcQisANQNgRWAejHGqK/Yp7PFs/LkTZcA1HTpv6IpasqbUlHF6ZVLc9UcsaS4FVeL3VLyC3vUimp7aHvFZQgvnF/WZJUzOXnyZMmaCVcc6/nSLQVT0OPZx3376M/16xtj36h67Go9l3pOk4XpPbReHH+x/t+t/6+eKz43syptoTqcDm0Nbp0VCKa8lJ7NPStX7szPk97kvOX+zE/+c35wZVnTq60sWWqym9Rmt80EjJuCm7QusG5R8wcAAFipMuMZZUYz8oqeLNuSE3bU3NusQKR2hZbyqbxSQym5eVcy02X/mrqaFGmdvdp+4MkBHfj6AWXHszLe9H2cHbA1/ty4Dt91uGbzKadzV6fe88x72LsKAFYISgICAIAVJefldLhwWCkvNdNmW7bCCitpkprypmRk5KiCX0qNlDAJZU1WHU7HrHAlYzLan9uvdYF103tVVfEE6rkVXFHNvQH1+a/hfJ7xdP/U0oT6USeqycKkLFnqd/v17cS3tT2yfdH9jrljmvKmtD24fWa1VcyO6ZLQJXo296xGvBFlvWxFfVk/+U+5FW/n9tPqsDu0JbSFsAoAAFzUou1RRdvnvg9drFAspNDWUNnjxWxRB/7tgEYPj07fG3fMns+avWs0+OSgJk9O1nWeG2/YqP4f92vDizfUdRwAQG1UXucGAACgwTJeRvvz+32Dnkl3UhPuRNX7SEnTK52G3eGS8ndGRmeLZ3W8cLxkP6VaSBn/wGp/er/GiktT1z/qRGXL1rbmbWoPteuhqYdU8Ba3uuqcoinqcP6whovDz49nR+VYTtWlBufjGlcFFab3KAMAAEDDFNIFPfmPT2r08GjZcyzL0s7X7dRcxRAWq/vybrVubNXRbx3V8f84Xr+BAAA1Q2AFAABWhJyX04H8Ad+gY8qdUsJLLKp/z3gacUd8S+ENu8M6UTixqP79uMYtaUu5KT2WeKzmY5XjWI62Nm9Vc6B5Zvwfp35cs/6NjI4XjmvUHVXRFHUwf1CuXPU6vYratXnyN2AF1B3oVrPdrCP5I5p06/ukLgAAAPwVc0U99aWnlBxIznturCem9S9eX5d52EFb21/zfNWAU/ed0skfnazLWACA2iGwAgAAy54xRkcKR3zDqqyX1ZQ3VZNxPONpzB3zXU015A7NWilUC36rwR5JPLLo/aOq0RZsmwmrztmX3Kfx4njNxjAyOpY/piP5IzOr4xzLUafTqQ6nQwFrYVWqbctW3I6rx+lR2ApLkjx5OlI4sqTvIQAAAKYdufeIkv3zh1XnbHnZlprurXV+v+F4eFbbie+f0Pjx2t3jAgBqj8AKAAAse/1uv5Je6S++nvE07tX2l86CKZQNwJ4rPqecydVsrAv32erP9etI5kjN+p9P0AoqFoyVtBsZPTD1QE3LIKa8lI7mj5b02WQ3aU1gjbqdbkXtaNl9qs4XskJqd9q1xlmjVqe15JqiKdZlRRwAAADKGz08qsGnBqu+rn17e03n0dTVVHbl1qG7D6mYK9Z0PABA7dT+EQYAAIAaynpZnSmc8T026U36ltVbrIRJqMk0KWgFZ7W7xtVzhed0SeiSmoxzblWQNB2+3T91f036rVRrqFV5z38vqbO5szqeO67tke2+x6vhGU8T3oRc4yplUmq2mkvOCdthhTX9fhRNUXmTlytXxhhZliVbtoJWUEEFZVnzb3Yw5o5pzB1Th9Ox6PkDAABgbm7e1aFvHKr6urEjY4p2RhVuDSs3WZsHw3b+zE7Zjv9DUNmJrE78x4np/bMAAMsOK6wAAMCyNuAOyJNX0u4ZT2kvXZ9BjcruiTXujivjZWoyTMx+fnXTgcwBjRXHatJvJcJ2WI7lqOCVL5330NRDNQkE0yY900/SS867citgBdRkNylux9XitChuxxWzYwpZoYrCqnP6in2LmjcAAAAqM/DUgPIJ/wehyimkC0qPpGVZljp21uYho+7Lu9W2pW3Oc/qf6FchQ/loAFiOCKwAAMCy5RpXw67/vlEpk/LdA6pWMiYjz5QGZZI06FZf6sRP1IrKli1jjA6kDtSkz0o1BZokac69nlJuSqdypxY91rl9q6Tp1VO1LKs4l6SX9C0lCQAAgNrqe6z6B4Wmzj5fhjsUCym+Pr6oOdhBW9tfM391AK/gaeCJgUWNBQCoD0oCYtk7fPiwHn74YT388MM6deqUxsfHNTExoWAwqPb2dnV0dGj37t267rrr9JKXvEQdHfUv/ZPP5/WjH/1Ijz76qJ588kkNDQ1pYmJChUJBsVhMPT092rFjh1784hfr5S9/uXp7e+s+JwBYjcbcsbIrfM4PQerBGKOUSSlulf7iPOwOa1NgU0X7Lc3Fsiy1OW06Wzi7pKurHMtRyA7JNa6K3tw1/Pvyfdoa2brgsXImVxKKpUxKEUUW3Gc1hopDag6VliAEAABAbUydmVJqsLp7c+OZkmvatrQpNZSSV/B/aGw+W162ReF4eP4TJfU93qeNL924oHEAAPVDYIVl6/vf/77+5m/+Rk899ZTv8Xw+r1QqpTNnzmjfvn264447FAgEdMstt+g973mPNm3aVPM5pVIpff7zn9dXv/pVjYyM+J4zMTGhiYkJHT58WPfee68+/vGP6+abb9Z73/tebdu2reZzAoDVbMqb8m13jauiqf9myXnjX9bENa7SJu27F1O1ep1enc2fXXQ/1QjZIUlSxp2/tOF85fvm4/ceLtUKK6l8aUcAAADUxsTJiaqvyafy8oqzgyk7YKt9e7tGD45W3V9TV5PWv3h9xednRjPKp/IKxUJVjwUAqB9KAmLZGRkZ0W233ab3vOc9ZcOqcorFov7t3/5Nr33ta/VXf/VXi/6S7XyPPfaYbr31Vn3mM58pG1b5cV1X3/zmN3XLLbfos5/9bE3nBACrXcr4P6lZLkiqtbnGqdUKr1anVW2BNkXtaE36q0TACsjIVBRYtQfbFzWW33voGW9JAkdpurRjLfbhAgAAgL9EX/UPCJXb7yrWE1O4tbJVUufb/trtsp3qvuZcyLwBAPVFYIVlZd++ffrZn/1ZPfLII4vqx3Vd/fVf/7V+4zd+Q8nk4veuuOeee3T77bfr9OnTC+6jUCjoL/7iL/T+979f+fzSfNEKACuZZzxlPP9AZa59l2rJNe6SlCTcHNysXU27atbffIJ2UBm3/B5d5ziWo+2R+fcBmEu5z2qpPkOpfPAJAACAxUv2V/+9Sy7hv+Lesix17Kxuq4em7iY1dTVVPYeFzBsAUF8EVlg2Tpw4oV/7tV/T0NBQzfr84Q9/qPe9730qFhf+FPe9996rD3/4w4vq43zf/e539eEPf1iet7CazABwsSioICP/Vamulm7FjCf/f18XVLvApcPp0MviL1PYrv5p0oXw5ClRmP+J0quar1LEXtxeU+U+q6X8DJcyHAMAALjY5JPVP5Tr5ct/JxKKhRRfX7qPrC9bat/eLjdf/b3lQuYNAKgv9rDCspBIJPTrv/7rmpiYKHvOC17wAr3hDW/Q1Vdfre7ubrmuq4GBAT300EP613/9Vz333HO+1z344IP6+Mc/ro9//ONVz+vYsWP6/d//fbmu/43PunXr9MY3vlE33HCD1q5dq6amJg0MDOiRRx7RnXfeqcOHD/te9+1vf1uXXXaZ3v3ud1c9JwC4WCyXEqrlQrNaz++yyGV6cfzF+tHkj2ra74WMjCbzk/OeF3fi2hvbW9e5LJVynyEAAAAWz3OrfyB3vnvpti1tSg2l5BXm7rttS5sC4YAWcru3kHkDAOqLwArLwv/+3/9bJ0+e9D3W3Nys//k//6de+9rXlhzr6enRlVdeqV/91V/VP/7jP+rP//zPfcOlr33ta7r55pt13XXXVTynYrGo3/qt31I6nS45ZlmW3vGOd+i3f/u3FQrN3qCzra1Nu3fv1m233aavfOUr+sQnPuFbAvCv/uqvdNNNN+mSSy6peE4AcDGxLKvRU5AkWfKfR63nF7ACenPbm7U/tV+jxeo3mq6EkdHp9Gn1RnrnXc310paXKmCtjlvFcp8hAAAAFs927LIP+pYz3720HbDVfWm3BvcNlg2jIh0Rtaxv+UmHVQ0/PUaVe14BAOqPfzOj4fr6+vTP//zPvsdaWlr0L//yL75h1fkCgYDe9a536a/+6q9k2/5/rD/5yU9W9TT8nXfeqUOHDvke++hHP6qPfOQjJWHV+SzL0tvf/nZ9/vOfVzQaLTleKBT0J3/yJxXPBwAuNkEFywYNjpwlm0e5sYIKLqrfgilo3B3XmcIZHckf0aH8IfW5fXp126sVcSIK2aGahmLnwqrx/LiK3txlbjdHNmtzZHNNxi33/i3lZxiyyv99DQAAgMUJxau/13LC898LRtoi6r60W3aw9HuecFtY3Zd2y7Kn75edUPX3lguZNwCgvgis0HB33XWX7wokaTpk2rWr8k3oX/WqV+n973+/77H9+/froYceqqifTCajz3zmM77H3v72t+uXfumXKp7Ttddeq09+8pO+xx588EE9+uijFfcFABcT27IVtUsDf2npAoiAFZBt+d8uxexY1f15xtOIO6L9uf16PPu4DuUP6UzxjEbdUY274xp3x9USbNHW8FbFAjH1hHvUHmpX2Fnc3lY5L6djyWMaz49LktJu6erhcxzL0XXxylckz6fcZ7VUn6ElS01W9ZtwAwAAoDLxtRXuN3WeUHNl94JNXU3a8JINatvWNqu9Y0fH8yukrMr7O99C5g0AqC8CKzTc97//fd/2G2+8US972cuq7u+d73yn1q9f73vsBz/4QUV93HPPPRoZGSlp7+7u1oc+9KGq5/TqV79ab3rTm3yP/cM//EPV/QHAxaLZavZtD1qLW91UqbnGabb951bOcHFYT+Se0NH8USW8xJznXhu/VuliWlOFKQXtoNqCbeoKd1UdXBkZjeRGdHjqsFLF1Ex7xs2Uveaq5qvUEmipapy5+L2HjuXIsZZmhVXEiizZWAAAABej+LoFBFZVrG6ybEvRDv8H2SQp2BRcUHm/hcwbAFBfBFZoqFwup6efftr32Jvf/OYF9RkKhfTGN77R99h9991XUR933nmnb/vtt9+uWKz6J+ol6QMf+IACgdK9QH70ox9pcHBwQX0CwGoXt/1/iXQsZ0n2Vwpb/gFRwAooapX/pfl8eZPXofwhHSscU8EUKromYkf0oviLlHEzGs4OK1GYDrjagm1qDbbOWyqwaIoayg7p4NRBnc2clafZG0oni0kZn80AWgIt2hvbW9EcK+X3Hi5lib4Wp3bhGwAAAEq1bWmr+ppQLORb6m8hIm2Rqq+J9cQUbFqah+AAAJUjsEJDDQ8Pl91X6tprr11wvy95yUt82/v6+ua99tSpU3ryySdL2h3HWXCIJkm9vb165StfWdLuuq7uueeeBfcLAKtZp9NZNpiqdoVTtSyrfCm5bqe7bKnA86W8lJ7OPa1xd7zq8XdHd6s72C0jo7Sb1khuRKO5UeW9vKJ2VHkvr6ybVc7LKeNmNJGfUH+mX8eSx/Ts5LPqz/Yr7/mX3C14hZkQ7HzXxa+reRAYskIlAVW5lXP10OP0LNlYAAAAF6P4unjVq5Us21LzmtrcEy5kpdTaq9fWZGwAQG0RWKGhRkdHfdtt21ZHR8eC+12zZo1vezabVSIxdxmmcquwrr766kXNSZouDeinXFlEALjY2Zatbqfb91iT1SRLc680Wowmq6lsKNXr9M57fcpL6dn8sxWvqrqQZVm6oeWGWW1FU1TGzSjtpmXJ0onUCR2cOqjDicM6mT6podxQ2dVTFxrNz/47eHNkszZHNi9orvM5f7+vgBVQ2F7cnlyVitvxBe01BgAAgOqsu2Zd1dfUoiRfuDWsUKy61ftOyNGavf7fGwEAGovACg1VrqSR53kqFosL7jcUKn+zksmU37dDkh544AHf9htuuMG3vRrXX3+9b/sTTzwxb5AGABerNYE1sn1uWWzLrlsYYVlW2RVcnU6nIvbcZUfyJq+D+YNyjbuoeXSHurWnaY/vsaAd1Lbmbb7vTSWmClPKullJ0yUWr4tft+B5zidqRWf2kSpX5rFaxhgVTEEpL6UJd0Ij7oiGi8MaLg5r1B3VlDulZqt5wYEhAAAAKtdzRU9FpfmMMcon80r0JzR1ZkqFTEHJgaSSA0mlhlLKTmRVyBTkud68fUlS66bWque67pp1CkTqX14cAFA9Ais0VHt7e9ljQ0NDC+53rmtbWubey+Lxxx/3bd+7d/F7enR0dGjDhg0l7cVisexeXgBwsQtbYW0KbvI91mK31GUvq7gdV9AqrWkfsALaEtwy7/XHC8drFpRcG7+27IqksB3Wuqbqn2Y951T6lIyMrmq+Si2B+u31ZFu22u12RezIokNG17hKeAkNuAMaLA5q3B1X0ksq62WVMznlTE4ZL6Oiiup3+/V49nEdzB/UuDtetgwxAAAAFscJOrrklkvKHnfzriaem9CZh86o77E+jR4aVeJsQk7IkZt3VcwWVUgXlJ3IKjWY0tTpKaWGUipkCmXv4WK9MTV1+pfwLifaEdWWl2+p6hoAwNIhsEJDrV+/XrGY/xdXjz766IL7LRc6rV27VpFI+Sd+RkZGND7uv8/IpZdeuuD5VNLPM888U5P+AWA16nV61WKXBiq2ZavdKf/ww0KErJDilv8qoC3BLb5B1vmGi8OacCdqNp+IHdGL4i8qe7wz1Kl4YGGrljJuRsY12htb/EMZ84k5Me0K7Vrw9cYYTbqTGigOaNKdnHP1mmM5arPbZn6ecCd0KH9IT+We0pQ7teA5AAAAoLz2be0le0N5rqexo2M6/eBpTTw3ITc3+x7OdmxFO6O+/RXSBaUGU0r0JeTmZ1/nBB117Khy2wZL2v3G3XKCTnXXAQCWDIEVGsq2bb3oRf5fwv3bv/3bgvo0xuiuu+7yPXb11VfPee3Ro0d927u6uuZdmVWpzZv99wc5fPhwTfoHgNXIsiztCO1Q2CpdaRS2wmp1qi8F4sexHHU4Hb4la9cG1qrL6Zrzes94OlU8VZO5nG93dLe6g/57eUnSuujCV1n9avevzvu6FsuSpR3BHdoe3L6gkoB5k9egO6iEl5h3fy7LstThdPjuP5Y1WT2bf1YnCicWXa4RAAAApXa8dsdMmb7sZFZ9j/Vp6syU5rqFC8VCCreU3+PUK3hKD6dntXXs6Kg6eNrx0zsWVEIQALB0CKzQcG95y1t82x955BH98Ic/rLq/r3/96zpw4IDvsVtuuWXOa48dO+bbvmmTfymqhdi4caNv+5kzZ2o2BgCsRiErpEtDl/qGVnE7rhZncQ8WOJajLqfLt8Rgb6BXm4P+Dxycb8wbq8ueSZZl6YaW8nspRpyImgP+e27N5abWm/RTbT+lnaGds1Yk1ZIlSztDO9XutMuxHF0SuqTs/mB+0l5aQ8UhFc38e1talqVOu9P3z8j5BouD2p/fr7zJVzwPAAAAzM8JOrriF6+Q8YwGnhhQMVPZ/uTRjqjC8bnv4c4Xai6/d7mfba/apg0vKd2iAQCwvBBYoeFe+cpXlt0f6nd/93d1/Pjxivt66qmn9LGPfcz32GWXXaYbb7xxzuvL7X3V29tb8Rzm09Xl/xT72bNnazYGAKxWYTusy8KX+ZYHbLFb1O60y1Lp6qj5hKyQup3uknJ/lixtCm7S1uDWivoZLA5WPXalukPd2tO0p+zxrnB1q6TCVli/veG3JU2HdbtCu9Tj9CxqjhcKWSHtDu1Wh/N8uZaAFdCe0B51Op3zXp/20hpzxyoaK2AF1O10K2LPv9n3ub4P5A7UJWAEAAC4mA3tH5IxRrGe6vYujXZGFWmPqJLbec/1KurTCTva/cbd2nRD7R5EBgDUD4EVGs6yLP3Jn/yJb8m9iYkJve1tb9P3v//9efu5++67dfvttyubzZYcC4fD+tjHPibbnvuP/OjoqG97uZBpIbq7/Us6jY1V9oUcAFzsQlZIe0J7tCW4RfYFtzIxO6beQO+8K2zOsSxLrU6rup3ukpVVMTumK8JXaF2gtNyeMUYZL6Mxd0zDxWENF4c1WBzUmDtWdlPoWrg2fq3Ctv9riwfjVYV1v7LmV7Qu/Pxrsy1b20LbtCe0RyErJGOM8iavtJdWyksp7aWV8TJzrnTyjKesl1XaSyussNYH1suSVXKNYznaGdqpXaFdZfcEy5lcZWGVJTXbzepxehSyqnvSNmMyOpQ/VNfPDAAAYLnJTmQ1cmhEg/sGNbhvUMPPDis5mJTxFn9PNHZ0TIe/eVi2Y6v70m51X9YtJ1R56b5Ia0TxtfGSa0Kx2fd5Y0fnv+9u39aua99zrdZctabyF7AMZSezGj08qsF9gxp4amD68xqozecFAMtNac0boAG2b9+uz372s3rve9+riYmJWccmJyf1nve8R1dffbVe//rX6+qrr54JkIaHh/XYY4/p61//up555hnfvgOBgD7xiU/oiiuumHceIyMjvu1tbW1VvZ65xOP+e3cUi0WlUinFYtU9gQQAFyPLsrQmsEbtTrsGigMadodnQpGAFVB3oFsZL6Okl1TO5Equty1bTVaTmu3mkqCq2W5Wr9OrLqdr1l5WRVPUiDuiUXdUKS8lT7Of6sx4GY26o7ItW0ErqCarSVEr6ruX0kJF7IheFH+R7pu8r/Q1yVbEiSjjZubtZ0N4g97R+46S9rzJK+kl5chR2qSV8BK+AZVt2QpZITVZTbJlK23Sypu8XLmKWBE1W83KKacThRMz10StqOJ2XL2BXsXs6b/rOpwOtdgtGiwOatAdnCnR5xlP4+74nK/BsixFraia7eaqg6rzJb2k+op9Wh9cv+A+AAAAljPP9TS8f1iDTw8qcTahQtp/hbkdsNW8plmdl3Rq7QvXloRE8ylmizp418FZ+1XFumOKtEWU6Eso2ZdUMTd/iUAn5Kh5bfP0PI1kB215xdn33rmpnBJ9CbWsL334uW1rm9a/aL2695TfA3Y581xPIwemA8Wps1MqpMp/XrHemLou6Zr+vKoskwgAyxGBFZaNa665RnfccYc+8pGP6LHHHis5/vjjj+vxxx+vqs/Ozk596lOf0ktf+tKKzp+cnPRtr2WINFdfU1NTBFYAUIWwFdbm4GZtDGzUqDuqhJdQ0iSV8TKK2lFF7agKpqCsycr85DdnR86sIClgBRSzYorZMXU4HSX7K+VNXmcKZzTijpSEVOc7V1rOM55yJqeccpq0JtVkNSlux+VY1W0KXc7u6G4dTB/UcGG45FiT01RRYPXhDR+etVIr42V0pnhmeoXYT96nmB1Tk9WknMkpa7LKm7wKpiAjI894SngJjZrplclNdpNa7VbF7FjZ15kxGWXcjIbcITXbzVoXWKcOp0MBK6D1wfVaF1inCW9CE96EThVOyZU7uwNLCiigoBVU2AorakVr9p6eKZ5Ru9OuJrupJv0BAAAsB27e1an/OqW+x/vKhh7n84qeps5MaerMlJ774XPqvrRbW162RU2dld0jHf32UeUTpXuEOkFHbZvb1LqpVZnRjDLjGeUTeeWT+ZJVQsFoUKF4SOGWsGK9MTlBR7lETmNHxtSv/lnnjh8fV7Qjqlh3TPF1ccXXxdVzeY+aulbmPZ1bcHX6/tPqe6xP+eT8e616RU+Jswklzib03H8+p67dXdrysi2KdfO9EoCVi8AKy8rmzZv15S9/Wd/61rf0hS98QU899dSC+olEInrLW96i97///Wptba34ulyu9Cl8qbaBVVNT+RundDpds3EA4GJiW7a6A93q1vRTlJ7xVFBBxhhZlqWggjMBVcEU5Blv5rpyJekkabg4rJPFk3OWwTunoNIvATzjKWmSSpu02u12Re3oQl7eLJZl6YaWG/T10a+XHAs785dCvKn1Jt3QeoOk6dKG/W6/zhTO+IZxlmUpYkUUUWTm/IIpaMKbkCdPTVbTTBnCtJkuA+ho/hAp6SV1OH9YnU6ntgS3KGgFZVmW2p12Ra2oBouDWueskydvJkCzZdd0tdr5jIxOFU9pd2h3XfoHAABYahPPTejgXQeVHS/dNqESxjUaenpIIwdHtPUVW7XhJRtmVR+4UHIwqYEnB+bs07IsNXU1zQRKxhi5eVfGM7JsS3bAlu2U3u+F42G1bJi9kqr3yl7FumPq3durK35h/oo6y93kqUkdvOugMqPzP3zmx7hGw/uHNXpoVFtetkUbX7pRll393r4A0GgEVlh2stmscrmcWlpaZFlW1ftKWJald73rXfrlX/7lsuX3yikU/J84CgRq93+VufoqFuf/QhQAMD/bshVW2HfD5qAVnHcjZ9e4OlY4VtkeSj9hVP7vK894GnVH1WSa1G63z/nLfiW6Q93a07RHB9IHZrXPF+iErbB+e8NvS5oO7g7lDynpJSseN2dyGvPG5BmvZP+woilquDisuB1Xq1PZwyKj7qimvCntDO5UizP9JcSgOyhp+u/zSsKvWplwJ5TzcmX3CAMAAFgJjDE6/r3jOv3Aac1xe1oxr+Dp2HeOaeTgiC5/2+UKRv0f9up7tK/qvi3LUiC8sO9bAuGAApGAxo6OKZ/KV12+cDk58YMTOvmjk7X5vIqejn/vuEYOTX9eK/l9AXBxqs9jqsACGGN0xx136DWveY1+93d/V/fdd9+CNkE3xugzn/mMbrzxRn3qU59SMln5F3H5vP+Sa8ep3Rdmc/VFYAUAjecaVwfzB6sKqyqV9tIa9UYX9Pfbha6NX1t1uPIra35F68LrlDd5PZt7tqqwKuNlNOqNzqxOKyfhJebdf+p8BVPQwfxBTbgT8oynYbe01OFSOReWAQAArETGGB3+xmGdvr82YdX5Jk9O6skvPKl8qvR7k2KuqMF9jbmPMq5R/4/75z9xmTp8z2Gd/M/ahFXnmzo9pSe/8KRyCf9KQgCwXBFYYVmYmprSe97zHv3BH/yBBgdrc5OTyWT093//93rta1+rhx9+uKJrygVGS7XCynXdsscAAPVnjNHh/GElvETV11rzLdv6iayX1Zi3+DAsYkf0oviLZrXNFSZtCG/QO3rfoaIp6mD+oDKm8nIj5+ZcadCW8lKadP33hfTjydPh/GENFAcqKr9YL/UIKQEAAJbKse8eq2t4kxpKad8/75Obn/3dxfix8ZK2pTRyYKRhYy/G8f84vqCVaZVKj6S170v7VMzycDSAlYOSgGi4ZDKp2267TQcPHix7Tk9Pj17/+tfrxhtv1JYtW9TZ2al8Pq/R0VHt379f9913n771rW8pmy2tzTw8PKx3vvOd+tjHPqY3v/nNc86l3OqnWgZJc62iCgbL76MCAKi/vmKfJr3Kg5bzBRVURpWFQBkvo6SVVLPdvKCxztkd3a2D6YMaLkyvSsq65fco+PCGDytsh3Usf0xpr/I9Ez3jadwbr3pVWMJLKGyFFbEjlY0jT4cLhxVSqG57Vc0na7IqmqICFrfIAABgZRk9PKozD56peb/GMyqkC8olcnJzrsaPjyszltG2V21TfG1csd6YEn3VP+xVS6mhlDzX893/arkaPz6uU/edqvs4qaGUjn7nqHbfyl6tAFYGfhtHQxlj9L73va9sWBUMBvWbv/mbuv322xWJzP7CKxwOKx6Pa8uWLfqZn/kZ/dZv/Zb+8i//Uv/6r/9a0k+hUNAf/MEfqKOjQy9/+cvLzqdcYFTLwGquvkIhagsDQKOkvbTOFBf+S37Iqu7f4ZPepCJWZFHhiGVZuqH1Bt01epc84ynj+gdmr2x7pW5ovUHj7njVJfcmvAm5ZmF/D4574+q1eisOoFJeSlll1ea0LWi8Wkh76Zn9tAAAAFaCYraoQ984VLP+jDFKD6eV6E8oN5mT8WY/uDR5alLJgaSi7VFZtqWJkxOyA7ZiPbGGhEZe0VNqKKX42ur2MW+UYq6oQ3fX7vOaz8ATA+q+tFudOzuXbEwAWKiV8+gBVqU77rhDDz74oO+xtrY2feELX9Cv//qvl4RVfnp7e/XHf/zH+uM//mPf4Ml1XX3oQx+as+RgucCqlntLzdUXgRUANM6JwgmZRRSPD1rVrZI1xmjCm1jweOd0B7v18raXy8j4rrC6InaFPrb5Y/KMpxOFE1X1nfWyVa3GupBrXE15UxWfXzRFJU1SeeO/p+RSqKZUIgAAwHJw/D+OK59Y/P2TMUZTZ6Z05sEzGn52WNnxbElYdc7ooel9WY1nlDiT0Oih6RVe48fHy15TT+mRhd+zLrXnfvicshPlKyPUw+FvHJbnzr0XLQAsBwRWaJhcLqdPf/rTvseCwaD++q//Wtdee23V/b75zW/Wxz/+cd9jqVRK/+t//a+y18ZiMd/2dLp2Nz6pVKrsMQIrAGiMpJdc0L5V53MsR2ErXNU150rQLdb2yHa9tfOtuip21az2t3a9Vf/fjv9PUSeqMW+s6iAoaZKLnlvKS825t9b5jIxkpj+PRvHEL/IAAGDlKGaLGnhyYNH9FNIFDTwxoLGjYxXtR1XMFmdCIs+bvn/yip4mT02q77E+ZSeXNpDxCivjHs7Nu3XdZ6yc3FROw89WV2kBABqBwAoN853vfEfj4+O+x97//vfrmmuuWXDfb3rTm/TWt77V99g999yj06dP+x5ra2vzbZ8rZKrWXOFXufEBAPU1WCy/+rYaVe9JVcNw5qXxl+q/bfpvs9re3P1mxZ3p0ijVvsaiKSprFv9Fg5FR2lT34EfGZBZchhAAAOBiMvDkwKLDmtRwSn2P9Sk3lavqunN7V1myZrWfC78mTy9sb9gFseY/ZTkY3DcoN9eY+9y+R/saMi4AVIPACg1z7733+rb39PToHe94x6L7/3/+n/9HTU1NJe3GGN99rqTygVEiUbsNRKem/EsjNTc3Kxyu7sl8AMDiucbVqDtak74iVkSO5VR1TdqkZcziyqY02U1qscvvu5T1slWvIEt7aS2iQmJpXxU492WHMaZhpfkcVff5AQAANNJiV1clB5MafnZ4QWX8suNZFbNFWY5/WjR+bFwTJycWNb9KOaGVcQ/X/8TSr646Z/LUpDJjlL8GsLwRWKFh9u3b59v+sz/7sxXtWTWfzs5Ove51r/M99sADD/i2d3d3+7aPjIwsej7z9dXZyeaXANAIaZOuWRk4y7LUZrdVdY1nPBW1uLKAWwJb5jy+kHKHedVuH6m8yVcUyp2/D1ij9rFqsksfdgEAAFiO3Lyr5ODCV+tnxjIaOTiyqIeUclM5hWLltzeYODExsxKrnpp7q6x00ABe0VNyoHGlryVp6kzl+8sCQCMQWKEhhoaGNDrq/zT7jTfeWLNxfuqnfsq3/cCBA8rnS78I27Bhg+/5w8O1q/Nbrq+enp6ajQEAqFzKq13ZV0mK2lFF7WhV1xRMYcHjrQmsUYtTfnWVJKVM9a+x1oFRQfO/xkYHVpYsNVkEVgAAYGVIDiQXHDa5BXfRYZUk5ZN5heJz78c9dnRMhfTC73fn44QcRTuru/9uhORgUsatUQmDBVqK8BAAFoPACg0xMTFR9ti2bdtqNs7u3bt92/P5vG9gtnHjRt/zy+15tRCnTp3yba/l6wYAVK7ScnXVaLPbqioNuNDAKmpFtTHg/3fX+ap9jUVTlGdqu3F1Ja8xZD3/ZUdRtZ/DfKJ2VLbF7TEAAFgZFrNaZ+zomNz84vdSqiSwMp7RyMGRRZfBLqd5bbMsa/lvYtXo1VXLZQ4AMBd+I0dDlNsTyrZttbe312ycucrsTU6Wbv65c+dO33P7+/t9V2QtRLnAqtzYAID6Wmw5Pj+O5ajL6ao4/FhIScKwFdae8J6KgrFqX6Op1eZV56nkNYYUev71mIW9L4vR5XQt6XgAAACLUcgs7KGn7GRWqcHaVBnwCp6i7VE5wbnvSXNTubqFJb1X9Nal31orZmr/e0e1FvpnBgCWCoEVGsJx/G9kav20TSAQKHvMdUufJOro6NDatWt9zz18+HBN5vTss8/6tu/YsaMm/QMAqlOPcEaaLm/X7XRXFChVO4eoFdVl4ctmrUias/8q/36tx3tSyRwsy1LMjtV87ErYstXt+O9lCQAAsBwZb2H3bLXcx8gYI8u21Lx2/j2kEmdrX47OCTvqvXJlBFb1WmFW1RwW+GcGAJYKgRUaoqXFf68NY0xN94saGRkpe6y52f9m6sorr/Rt37dv36LnMzo6qrNnz5a0B4NB7d27d9H9AwCqZ9fxdihoBdXr9KrJnntfJEuVlzBZE1ijy8OXVxxWSaq6zF0186m4zwrLtMSs2Mz49ZhHOZ1O56w9tAAAAJY7O1D9faybd5UeqV1JbMuevl+Lr4trvlu3fDKv3FSuZmNL0pqr1sgJVV6Ku5EW8nmtxjkAwFz4txQaYsOGDbJt/z9+zzzzTM3GOXbsmG+7bdu+K6kk6brrrvNtv//++xc9n/vuu8+3fe/evWpqYpN3AGiEaoKfhbAtWx1OhzqdTgUs/5W/5drP12Q36dLQpdoS3FLV/ljSdPnAajhy5v3CoVoBzf8apelyii1OiyzLqmuYeL6AFdDG4Px7gQEAACwnkbZI1dekhlKq5WL6QCQw87+tm1rnPT85WLuygKHmkLa8bEvN+qu3hXxeq3EOADAXAis0RCgU0q5du3yP/eAHP6jZOOUCoh07digU8v+C8sYbb/Rtf+CBB5RKLa7G83e/+13f9uuvv35R/QIAFq7Znr98SS1E7ah6nV51OV2K2LN/UQzKf2WPLVudTqcuDV+qK8NXqsXxX6E8n5hVXZk927IrDpgqVc3qpWarWXE7vmSbZ28ObK57cAkAAFBr8XXxqq/JJWq7wikUf/4eqm1zm0Kxue+parnCatcbdikYXTkr5ONrq/+8aj6HBfyZAYClRGCFhnnpS1/q237PPfdoamrx9ZSTyaS++c1v+h578YtfXPa6DRs26PLLLy9pT6fTuuuuuxY8n/7+fv3whz8sabcsS7fccsuC+wUALE61Yc5iWJaliB1Rl9Ol9YH16gn0qM1p08bgRnU73epxerQmsEZbg1t1RfgKXRO5RjtDO9ViLyyoOmch+0LVMsCxLbuiVWTnWJalLYEtVV2zUJ1Op7oD7F0FAABWnmhHVE64upX3+US+pnMIx59fyW/Zlrr2dMlyyj90VEgVarKPUtelXeq6pGvR/SylSFtEwabGBmwEVgCWOwIrNMzrX/963/Z0Oq3Pfvazi+7/c5/7nMbHx32P/czP/Myc177lLW/xbf/sZz+74FVWf/7nfy7XdUvar7/+em3YsGFBfQIAFi9iRxSxlr40hmVZClkhrQms0fbQdm0Pbde20DZtCW5Rb6BXMTtW9d5T5cTteNXl9Wr5nlRbklCSugPduiR0SV3LArbardoe3F63/gEAAOrJsix1bO+o+HzjGRXShZqNbwfsWSuspOkyfT2X98zsbeU7h8zi57Dlpi2L7qMR2re3N2xsJ+yodeP8ZRsBoJEIrNAwl112ma655hrfY//0T/+0qD2jfvSjH+nv/u7vfI/t3btXL3jBC+a8/g1veIPa2tpK2oeGhvRHf/RHVc/nW9/6lu6++27fY+94xzuq7g8AUFs9gZ6Gjd3r9NZ9DMdy1OVU9wRq1IrWLDCrtuxi2AqrzW5T3I7r0vCldVlp1eF0TAdiNXqNAAAAjbDumnUVn+u5Xk3Hbl7TLNspvZeKtkfVe2Wv7ID/fZZxF7/Cqlwgttytv3Z9w8buvbJXTqi6FXkAsNT4DR0N9aEPfch3fwrXdfW+972v7B5Uc/nP//xPfeADH/BdzSRJH/zgB+fto7m5We985zt9j91999369Kc/XfF8Hn74Yf3e7/2e77EXvehFuummmyruCwBQHz1OT11X8pQTsALqdDqXZKzeQHXBmGVZNSmXGLSCVa+w6g30ztwfNNvNujJ8pdqd2jyNasvW1uBW7QzuJKwCAAArXvu2djV1NTVk7LnKy0XaIlp3zTpFO6Ilx4ypPrCqtvThctW6qVWx3qUrSX6+RoZlAFApfktHQ73whS/UL/7iL/oeS6fTeve7363/8T/+h8bGxubta3JyUp/85Cf1G7/xG2XL9v38z/+8XvKSl1Q0t9tuu01btmzxPfY3f/M3+vCHP6xEIlH2emOMvvKVr+hd73qXstlsyfFAIFA2yAIALK2AFdCawJolH3ddYN2ShSYxO6YOp/KSMdJ0WLTY+VW7/1bICqnH6SlpuyR0iXaEdiyovOA57U679ob3zgrEAAAAVrotL9tS0Xm1XJUU643Nux9TIBJQ75W96rykU4Hw8yvmq5mHZVvqubxHl/9C6V7jK9XWl29d8jG7L+1WrKcxQRkAVKP+O1kD8/i93/s97d+/X08++WTJMc/z9KUvfUl33nmnXv3qV+umm27Snj171NnZKWOMxsbGdPToUf3Xf/2Xvv3tb88ZIF1++eX66Ec/WvG8otGoPvGJT+jtb3+772qtu+++Wz/60Y/08z//87rpppu0detWBQIBDQ0N6ZFHHtHXvvY1HTp0qGz/H/zgB3XZZZdVPB8AQH1tCGzQuDuujMksyXjNdrPWOmuXZKxztga3asqbUtEUKzrfsRy12W0ac+d/cMRP1I4qapc+VTuXrcGtZUsAdjld6rQ7NeFNaNAd1KQ7KaO5n9ANWSF1OV3qdXoVthcedgEAACxXPZf3aGj/kEYOjMx5nu3YckKO3Lx/RZpKOSFHHTsqfxAqvjau5jXNyoxmlOhLKNQcmveacGtYa65ao3VXr1O4JazxE7P3KJ8vLFvOunZ3qeeKHg09PbQk4wWbgtr5MzuXZCwAWCzLLGQdLlBjExMTuv3223Xw4MG69L9r1y598YtfVHt79eWEvvrVr+oP//APazqf173udfrzP//zVf909/XXX6+REf8b5q6urkXtUwYA9ZD0ktqf2z9vCLJYtmxdEb6i6jBnPscyx/TzB35+5uc79tyh7dHts84ZdUd1JH+kqn5H3VFlvOqCPNuy1ev0yrEqL9/S7XRre2j7/Cf+hGc8ZUxGSS+prMnKyMiSJUeOmuwmxezYolZkAQAArBT5VF6P/vWjKqQLc543+PSgMqOLe0Cr5/KeBZchbOpq0jW/cc3/z96dh0dV3v0f/5xZsi+QhUAIq2wCCgq4BUvVaguKdalbFXGvVdyXilaxm1itSlsVtdaqdaNURHzcdyEgggpKBWTfAgmBhOyZzMz5/cFvxkxmkkySSSZz8n49Vy4n95lz39/DYy9DPvO9b1UWVapyd6VqSmvkdXtl2Aw5EhxK6Z2i1NxUxacG/gxnmqZenvqyNry5QUNPHaoL3rggpn+nUl9TrxWPrZCr0tXha408Z6R6jYremb0A0Bp0WKFL6NGjh1588UXdcMMNWrJkSUTnnjhxoubMmaPU1Kb3Vm7O+eefr7q6Os2ePbtN+yw3dtppp+mBBx6I6R+sAMCqUmwpGuwcrE31mzpsDUOGhsYNjXhYFa5Me6ZqHDXa6d4Z9j09bT3lMT1ymeH9hdqQoSx7VqvCqjRbmgY6B4b9fulgKJZsJCvZxvYmAACge4tLjtNhvzxMq59f3WwHVXxqfLsCq/aemZWamyqbw6a0vmlK6xv+1tGGYeiCRReouqRaSVlJMf87FWeiU4f98jCtem6VPHXt63hrzsAfDySsAhBTOMMKXUZKSoqefvppzZw5UykpKRGZb+bMmXr66afbHFb5TJ8+XU8++aQyMzPbPIfT6dQtt9yiBx98UHa7NQ4LBQArynZka7BzsAxF/i/BvrCqp731Hb/hSLAlNPu9T54zT30d4R+6bDNsyrJnKc5oefsWm2FTliO89/qk2dI0LG5YqwIuAAAABErLS9NhFx4me3zTP1O1J2zqMaiH0vunt/l+Scoc3vbfqxg2Q8m9kiN6Flc0peamasy0MXIkdkw/wYBJA8I+3wwAugoCK3QphmHokksu0Xvvvadf/epXysho3eHwkpSRkaFf/epXev/993XJJZdE7FM3kyZN0jvvvKMrr7xSaWnhfwrI4XBoypQpWrBgga666irZbPzPDgC6ul6OXhoeN7xVoUtLEowEHRp/qDLsrf9vW7hy43I1MW2iJGli2kTlxuU2+d5+zn46xHlI2CGRL7RqrpspzohTtj27Vdvw9Xb01oi4EU2eWwUAAIDw9RjQQ0defqRS+oT+IHBcSpzi01q3ZbLNYVP2yGz1GNCjXbXFpcYpa0RWu+awmrS8NB15+ZFK7du+D1o35EhwaMSZIzTohEERmxMAOgtnWKFLc7vdWrFihT7//HN999132r59u0pKSlRbWytJSkhIUHZ2tvr166dRo0bp2GOP1fjx4zu8g6m2tlYff/yxli1bpnXr1mnHjh2qqKiQJKWnp6tnz54aMWKExo0bpxNPPFE5OTkdWk9XxRlWADqa1/Sq2qxWlbdKdWad/wwjh+FQkpGkFFtKu4IQt+nWtvpt2uvZ2646ezt6q5+jX1A4ZJpmQP1eeSVJDsPh3+rOaYQ+UNpjelTlrVKVWaV6s/6HZ5dDHq9HvZ295bS1fBh1nVmnLa4tKvOWhf08td5alXpL5TEPbl9iyFCqLVWpttSwPyiSYCRosHOw0uzhfwgEAAAA4TG9pja8tUEb39soV7lLXs/BnzMNmyF3jVvlu8plc9ha/NktKStJmcMyZY9r/+9ZBkwaEPEQxTRN1eyrUcXuClWXVMtb75UMyR5nV3KvZKXmpiohPfSuA12J6TW1vWC7tn26TV63t83zZAzN0PCpw1sdSgJAV0FgBaDDEFgB6AimaarUW6oid5HKveUy1fyPMolGorId2cq2ZzcZ/rSkylulIneRSjwl/lCpJXbDrmx7tnLsOQHnVZmmqTJvmYo8RSr3lLc4X7wRr2x7tno5eskuu0o8JSr2FKvKW9ViDSm2FPWy91KmPbPFTqpyT7mKPEXa79nf4p+pdDAsdMstU6bssocdDKbYUpRjz1GmPVM2g65jAACASKouqdauFbtUvKZY9VX1cte6VVFYoYrdFQfDHB38ebRyd6W8bq+cSU7FpcbJEf/Dz3KGzVBSdlJEw5641DhNuGaCnIlt+3m8sfKd5dq1YpdK1pW0eAaUM9mpnMNylDs+t11bInaGuvI6FX5ZqN1f7ZarIszzY+2Gsg/NVu6E3HZ3wQFAtBFYAegwBFYAIsk0TRV5ilToLpTLDO8vbw3ZdHBLu/7O/m3uunKbbh3wHlClt1JV3irVmrXy6OBfkO2yK9FIVLItWSm2FKXb0oNCor3uvdrp3qk6s65V65qmqQpvhbzyKtWW2uqznhyGQ73tvZXryG0xJHKZLh3wHFCVWeV/Rq958JOqDjmUZEvyd3+l29JlM2yq8lap3Ft+sOPLW6V61cs0TRmGIaecSrGlKNmWrFRbarNbCgIAAKBtqoqrtPGdjSrdXBryuuk1VVNaI1eFS3UVdarZX6MD2w5IpiSbFJ8Srx6DeiilT4oSeyZGpKOqocN+eZgyh7X9/Cqf0i2l2vTeJlXurmzT/T0H99SQyUOUnN21fyb1erwq21Km8l3lqiisUFVRldy1bpmmKZvDpqTMJKX0SVFqbqoyDslQXErktjIHgGgisALQYQisAERKrbdWm+s3q9xb3u65nIZTg52D1dPeMwKVhcdlurS5frPKPGWtvrfOrFOpp1Ru0y3p4FlSPWw9lGRr/adDk2xJOsR5CKERAACARZheU9uXbNfWT7fK9LTuV3xl28pUtqUsYCy1b6p6Du4pmz1ynfC9x/bWiDNGtGsOj8ujTe9vUuHKQoWxGUCzbA6bBkwaoP75/WXYInPuOQAgMjjdGgAAdGllnjJ97/o+7K34WlJv1mu9a716O3prgGNA2GcutVW5t1zfu773B06tUeGt0AHvgYC/lHtNr/Z79qvWrFVPW89W1V/trdaaujUa6ByoHEf3PF8RAADAKty1bn370rc6sP1Am+7vMaCH3LXugG6lil0Vqt1fq5wxOXIktP/Xhj0P6alhU4e1a46a0hp988I3qtlX0+56JMnr9mrLh1u0f+N+HXbBYRF5TgBAZHBwAAAA6LJKPaVa71ofsbCqoT3uPdpSv0Ud2Wxe7inXurp1bQ+rPAea/ARptbda+737W12/KVNb6rdoj3tPq2sCAABA1+CudWvVs6vaHFb5ZA7LVGpuasBYfU29dn+9W/U19e2ee/T5o9vVrVVTWqNV/1oVsbCqoQPbDmjVc6vkrm39z+oAgI5BYAUAALqkCm+FNrg2yGzvnh/NKPYUa4d7R4fMXe2tbnPYVuWtOhhWtaDGW6Myb1kbqpO21m9ViSf0tq0AAADoukyvqW9f+laVe9p2jlNDhmEoc1imModnyrD/0LnvqfOo6Jsieeo9rZ/TbmjgCQM1+vzRsjvbfhZWfU29Vj+/WnXlrTv/tTUqd1fq25e/lenlxBQA6AoIrAAAQJfjMT3a5NrUIZ1VjRW6C1Xuaf/ZWA2ZpqlN9ZvkUev/gu823a0Koaq8Varxtu0Tp1vqt6jO7LhfAAAAACDyti3e1u7OqsZS+6Sq74S+SsxI9I+5a9wq3VjaunlyUzXuqnEaOGlgu8+H2vDWBtWW1rZrjnAc2HZA2wu2d/g6AICWsUkrAADocna4d6jW7Pi/nPpsrt+sw2yHyW60/ROgDe1y79IBzwHVm/WqV7285sHgzZAhh+FQnBEnhxxB50+ZpqlST2mrt/kr85Yp3oiXzWjdZ5E8pkdbXFs0Ir59h2ADAACgc1QWVWrbZ9siOqfH5VFdRZ1clS45k52SDm7F56p0qWx7mRIzE5XcK7nJ+w27oawRWeo7oa96DOwRkZpK1pWo+NviiMwVjq2fbFXW8KxmnxMA0PEIrAAAQJdS7a3u9POVas1a7XbvVp4zr33zeGu1071T39Z9K4/ZfHeVYRhKMBKUbCQrwZYgSaoxa9rU8eQxPSr3lquHvUer7y3zlqnUU6qe9p6tvhcAAACda+PbG2V62r99nbvOrYrCClUVVTV5hpMz0Sl3nVu7v9qt3Am5Su2TqsTMRNkcNsUlxymlT4pS+6QqLS9NziRnu2vyMb2mNry1IWLzhbWmx9SGtzdo7PSxnbouACAQgVUjbrdbdXV1Mk1T8fHxcjoj9x9cAADQsiJPUVTWLfYUq6+jb1DXUzhqvbXa6t6qMk+ZDngOtBhWSQe7qWrMGtWoRg6vQ+m2dFV6234OQZVZpTQzrdVdVpK0x72HwAoAAKCLqyyqVNnWsnbN4a5zq3RTqar2Vqmlo2INmyFn4sHfi5leUx6XR+4atwb+eKB6j+3drjqas3ft3g49t6opZVvKVLW3SsnZdFkBQLR0y8DK7Xbrq6++0qpVq7R+/Xpt3bpVxcXF2r9/v7zeH87KuP3223XppZcG3f/Pf/5TVVVVOvXUU3XIIYd0ZukAAFiax/SoxF0SlbVdpkv7vfuVac8M+x7TNFXkKdL2+u3yyivTNFVlVrV6bbfpVrG7WC65lGAkyFDrQzPTNFVtVivFSGn1vQe8B1TrrfV3egEAAKDrKVxR2K77K/dUav/G/fK6W39ObEVhhZKzk1VbVqt1C9dp73d7NWzqMMWnxrerplDa+5ztXXvolKFRWx8AurtuFVgtWbJECxYs0CeffKKamh8OJw91TkRzn65esWKFPv30U82dO1dHHnmkbrrpJo0fP75DagYAoDsp9ZbKo5a7kzrKPs++sAMrj+nRBtcGlXnL/GN1Zp3/vKrWqle96s16uU23kmxJsqv152nVeGuUYmt9YCVJJZ4S5dnatyUiAAAAOoZpmipe07YznUzT1L51+1RZ1PZu/trSWnlcHtnjDv6Muu/7fVrx+AoddsFhSu+f3uZ5G6urqGt3F1l7FH1bRGAFAFHU+j1jYtAHH3yg008/XVdeeaXefvttVVdXyzRN/5d0MKDyfbVk165d/nu//PJLTZs2TVdffbVKSqLziXAAAKyiytv67qRICndLPo/p0TrXuoCwSjrYpdVWvm0ETZmq9la3Kbhzma6QH8QJR1s6wwAAANA5avbXNHnWVHNM09Te/+1tV1jlU1cRuE2fu8at1f9eHdGAqaKwImJztYW7xq2a0pqW3wgA6BCWDqxKSkr061//Wtddd502bNjgD5kahlPhhlQNFRYWBtxnmqY+/fRTnXnmmfryyy874lEAAOgWoh1YuUyX6s36Zt9jmqY21G9QhTf4L9MutS2wMk1TXv3QmeULrRqOhTWPTLnV+l9kSNH/swcAAEDT2hrk7Pt+n6pLqiNSg6si+Gddb71X3778raqKI/OzZLQDq65SAwB0V5YNrL755hudddZZ+uSTT4KCKklBHVYNXzfnwIEDqqqq8t/jm9M0Te3du1fTp0/Xp59+2nEPBgCAhVWbkfnLdLtq8DZfQ7GnWGWespDX3GbbwiLz//9f47Eas/Wf7mwpcGuKy3S1uX4AAAB0rLYEQtUl1arc3f7OKh9XVegPZ3nqPFr72lqZ3rZ1+jcUqeAr1msAgO7KkoHVypUrdckll6i4uDgoVPJpa3fVrl27Ar5vHIa53W7deOON+uabbyLyLAAAdCe+bfGiWkMzW/HVeeu0rX5bk9db2xHl0zis8tdielq9zWBTc4WjK/z5AwAAIJinrnU/p3nqPdr3/b6I1mB6mv45s3J3pbYtbvrn5HC19jk7QleoAQC6K8sFVhs2bNBVV12l6urqgKDKFypJgd1VpmkqLS1NksIKrwoLC/2vG3ds+cZqamo0Y8YMVVZG7lMsAAAg+ra5t7U5lGqrOrOuXSFUa3TWOgAAAOhYZVvL5HFFNnhpaWeibZ9tU115XbPviQVtPRMWANB+lgqsqqurde211/rDKil42z5JOuaYY3TLLbdo3rx5WrlypZYvXx72GieddJIeffRRTZgwISCk8q3ls3fvXj388MORejQAALoFWxf40aSpGurMOpV6Spu911DrOrfDuc+U2apt/tpagyTZjOj/+QMAACCYzRH+z2lej1dVeyK/rZ3N3nwNpsdU4ZeFzb6nxTVa8Zwdxe60R7sEAOi2ov9fgQh65JFHtH379qCwyvf6jDPO0DvvvKNnn31WV155pcaMGaOUlJRWrWEYhn7yk5/o+eef1+OPP67c3NyAdXzvMU1T8+bN04YNGyL3gAAAWFyCLSHaJSjBCF1Dsbu4xQ4khxxtWrOlkKk12wI6jLbVYDfsijPi2nQvAAAAOlZSVlLY763cUymvJ/K7AjiTnC2+Z/dXu9t1llVrnrOjdIUaAKC7skxgtW3bNr300kshg6P4+HjNnTtX999/vwYMGBCxNU888US99tprOu644/yhVcMuK6/Xq3nz5kVsPQAArC7ZSI7q+g7D0WRots/T8hkAbQ18DMOQXU1/ktMrb7NnazXkVMu/SAgl2n/2AAAAaFpKn/A/cF1dXN0hNcSltPyzrqvCpdItze9K0JzWPGdH6Qo1AEB3ZZnA6qmnnpLHE/iLHNM0lZiYqCeeeEInnHBCh6yblpamJ554QuPGjQvotPKFV2+88YZcrtYdlg4AQHeVYovuXw6bCm3cplu1Zm2L9zuNtoVF0sEOp+Z4zJYDK6fhDOtMzlCSbQRWAAAAXVVyr+SwtsszTVN1lR1zjlRcangfzqoorGjzGqm5qW2+NxJsTpuSs/m5GACixRKBVW1trd5+++2AX9D4wqNZs2bpmGOO6dD14+LiNGfOHKWmBv9Htby8XCtXruzQ9QEAsIoe9h7tOoOpvXrae4Ycr/KGdwZAgpHQ5vpb2k4wnA6rRCOxTWtLUoY9o833AgAAoGPZ7DZlDG3557X66nqZnrZvydcUZ7JTzsTwPpzVnsAqKTNJyb2iFxhlDsuUYYve30cAoLuzRGC1ZMkSVVf/0O7sC6uOO+44nXHGGZ1SQ3Z2tq688sqALQF9Vq9e3Sk1AAAQ6+KMuKgFJzbZlGXPCnmt2gxvWxWbYVOSrW173ttll62ZH828ZsvnELS1SyrJlqRUW3Q/zQoAAIDm9Z3Qt8X31FfVd8jaaX3Twn5vVXF4H/ZqSu743Hbd3x7h/BkDADqOJQKrFStWhBz/1a9+1al1nHPOOXI4gj8d/e2333ZqHQAAxLIce05U1s2yZ8lhhO5yCics8mlraGQYRrNbCppq/pOyibbEFrcVbEq0/swBAAAQvp6Deyopq/kPR3k94f/cGi7Dbig5J/yfcT2u8M5ebUrOmBzZ49r2c217JGUnqcfAHp2+LgDgB5YIrNatWxc0lpWVpaOOOqpT6+jZs6dGjx4d0GVlmqZ27NjRqXUAABDL0uxp6mHv0alr2g278px5TV5vKSxqKM6Ia3OXVZzimu2yaoohQ2m28D/12lCSLUnZ9uw23QsAAIDOdcgphzT/hsjvBqgeA3vIZm/Fz6jtrMER79DAHw9s3yRt0OKfLQCgw1kisNqxY4f//CrfdoATJkyISi2jRo3yv/bVVF5eHpVaAACIVYOdg5vsduoIAx0DFWc0fYi0zWjdj0w9bD3a1O1kGIYSjITQ15o5GyvNntZsd1aT68nQIc5DWv18AAAAiI7MYZnKGdN0d7xhj+z5S/Hp8UrLa90Ho2zO9v9smXdsntL6te0DWW3R+4jeyhya2WnrAQBCs8RvJw4cOBA01qtXryhUcrDLqjECKwAAWifOiNNA58BOWaunvaeyHc13GCUaia2a02bY1MPWo031OAxHyPCsqVAp3ohXipHSprX6Ovq2eQtDAAAARMfQyUMVnx4f8pozsfUfYmqKYTeUNTzL/4HscCVltm23gYC1DUMjfj6iU7YGTOiRoCE/HdLh6wAAWmaJwKq2tjZoLCMjOge2hzrDqr6+Yw68BADAyrLsWern6Neha6TYUjTE2fJfTtsS6iTaEtu8tWG84oM6puwK/su603Aq057Z6l8iSFK2PVt9HRwqDQAAEGscCQ6NmTZGzuTgcCouJa5NPxs2ZtgM9RrdS86k1gdgqbmp7V5fkpKykjT6/NGyOTru15fOZKcOv+hwORI6b3cHAEDTLBFYxcUFfwo5VNdVZ9i3b1/QWKj6AABAy/o6+6qfs2NCqzRbmkbEjQhr6744I67ZLQObkmJLaVNoZRiGEpQQEFo17rByGk5l2bPatJ1fL3svDXYOjsgvMwAAAND5krKSNPaSsYpLDfwZ1bAZIYOs1jDshnod1kuJPVu3y4BPpAIrSeo5uKcO++VhHdJpFZ8Wr7GXjFVSVvs7wgAAkWGJwCo5OfhTz8XFxVGoRNq9e3fQWHp6ehQqAQDAGvo6+mp43PA2BUahGDKU68jViLgRrTonq6c9eNvfcKTYUpRlz2r1mVa+0CrBSJDNsAV0WKXYUpRtz271nHbZNdg5WIPjCKsAAABiXXJ2ssb/arwyhweevdSeACY+LV6543LbHFbZ4+3qMahHm9cPpefgnjryyiNbfZZWc7JGZGncVeOUnM322ADQlVii37Vv374qKSmRYRgyDEOmaWrlypWdXofH49EXX3zh/wWQaZoyDEN9+vTp9FoAALCSnvaeSrWlalv9Nu317G3zPEm2JA12DlaKrfVnPuXYc1TkLmrTugm2BOUYOTrgPaAqb1XY9xmGoTjFqaetp9xyy2N61NPWU/G20GcWNKeHrYcGxQ1SvNH6ewEAANA1xaXE6bALDlPRN0Xa+O5G1VfVKzU3VQe2HZBpmmHPY9gN9RjYQ2l5afK6varZX6O6ijrVV9XL6/Ye/B2XzZAz0am4lDjFpcbJmeQM+hBUzuE5csRH/teNydnJOuKyI7Rj2Q5t+3SbPC5Pm+ZxJjs15GdDlHNYToQrBABEgiUCq0GDBmn16tUBY3v27NHatWt16KGHdlodX3zxhcrLy4P+Yz1o0KBOqwEAAKtyGA4dEneI8rx5KvIUqdhTLLfpbvE+Q4Z62nsqx56jdHvbu56TbElKtaWqwlvRpvtths0fvFV5q1RtVstjtvwXbcMw1M/ZT30dfeWUU8WeYpV4SuSVt+U1ZVOWPUs5jpw2ncMFAACA2JBzeI6yR2ar+H/FKlxRqP0b96uquOUPSjmTnErNTVVy72S5yl3a+7+9qt5XLTWRddWoxv/akeBQam6qUvqkyO482Pnfd0LHnZFq2Az1z++v3HG52rN6jwpXFKq6pDqse9P6panvhL7KHpndoWdiAQDaxxKB1ZFHHqmFCxcGjc+dO1d/+9vfOq2Oxx57LOT42LFjO60GAACsLt4Wr/62/spz5KnarFalt1JV3iq5TJe88sqQIYfhULKRrGTbwa+GZ0G1R39nf31X953Mpv4GHwaH4VC6PV1pZprqVS+X6VK9WS+36ZYpU4YM2QybnHLKaTg10DlQg+J++PBLij1FA8wBqvJWqdI8+Oz1Zr3/3jgj7uBz///nb+22gQAAAIhNNodNvcf0Vu8xvTXwhIFa/tflqi2rlavKJdNjyjRN2ew2OZOcikuNO9gplRyn2gO12vPVHtVX17dqPXetW6WbS1W2tUxpeWka/vPhSu7V8R+SciQ4lHd0nvKOzlPV3ipVFFaocnelqkuq5an3yDAM2ePsSu6VrNTcVKXmpiqhR0KH1wUAaD9LBFbHHXec/7VvGz7TNPX+++/riy++0FFHHdXhNbzzzjtauXKlf+2GXVbHHntsh68PAEB3YzNsSjFS2rS9X1ul2lLV29Fbu93BZ1a2lm+7v+bO5ko0EjXAOSBo3G7YlWZPU5oit48/AAAArCPjkAyNvmC0Nr27qcn3eD1e7d+4X+U7y9u1luk1VVlUqQM7Dqh8V7nS+nbez6jJ2ckHz6Ea02lLAgA6kCV6YPPy8jR27NiAoMgXHN1www3atWtXh66/fv163XnnnUFrG4ahUaNGKS8vr0PXBwAAnaefo58SjbYdQt0aNtl0SNwhshmW+HENAAAAnSzvmDz1GNgj5DVPvUd7Vu1pd1jlkzU8S3Vldfr6n1+r6Nu2nfsKAIBlfgMybdo0/2vfoZKGYai0tFSXXnqpNm1q+hMl7bF27Vr96le/UnV1dcDaPueff36HrAsAAKLDZtg0In6E4o34DlvDkKEhcUM6tXsMAAAA1mIYhkadN0rJOYHb9PnCKleFKyLrZA7LVGLGwQ90mV5TaxesVdE3hFYAgNazTGA1ZcoUDRkyRNIPHU6+19u3b9e5556rBQsWBAVK7TF//nxdcMEFKioqCrkVYO/evfXzn/88YusBAICuId6I18j4kUowIr8Xvk02DY0bqgx7RsTnBgAAQPfiTHRq7PSxSu2bKungB62L1xSrvqp151U1JXN4plJzUwMHTWndwnUq21oWkTUAAN2HZQIrwzB07733BnzfMLSqqqrSXXfdpdNOO00LFixQaWlpm9ZxuVx64403dNppp+mee+5RbW1t0Ht8wdXtt98upzMyh7wDAICuJd6I1+j40cq2Z0dsziRbkkbFjyKsAgAAQMQ4k5wae8lY5R2Tp4pdFao7UNfuOR2JDvUe21upfVJDXje9pta9vk4el6fdawEAug9HtAuIpPHjx+uqq67Sk08+6e908oVHvgBr06ZNuuuuu2Sz2TR69GgNHjxY/fv3DzlfVVWV1q9fr8LCQm3btk3Lli3TF198odra2oAwrOE6vn/+7Gc/0+TJkzvnwQEAQFQ4DIcOiTtEGZ4MbanfIpfZtm1VbLIp15GrXEcuZ1YBAAAg4uxOu3LH52rzB5vlTHKqvrptHVaGYSglN0U9B/eUzd78z621pbXa/MFmDZ0ytE1rAQC6H8OM5B55XYBpmpoxY4Y+/PDDoC4r33Wfhtv3hfpjaHg91Psah1W+18OHD9fLL7+spKSkCDwRELvy8/NVUlIS8lpWVpYKCgo6uSIA6DimaarUW6oid5EOeA+EdU+CkaBejl7qZe8lh2GpzxEBAACgi1kzb41K1pbINE3VltaqYleFqvdXS2H8ZtAeb1dqn1Sl9EmRI74VP7ca0tHXHe0/4woAgOZY7jcjhmFozpw5uv766/Xxxx8HBVUthVQNtRRihQrDBg8erH/961+EVQAAdDOGYSjDnqEMe4ZcpktV3ipVeitVbVbLYx7cCsUmmxJsCUo2kpVsS1aikRjyAzIAAABAJNWV12nf+n2SDv7cmpiRqMSMRHnqPXJVuFRXUSdXpUtet1cyJcNmyJHgUFxqnOJT4+VMdrbt51ZT2rVil4b8dEiEnwgAYEWWC6wkyel06rHHHtMDDzygZ5991r8loBQYMrWlw6rxHA3HjjnmGP3tb39TWlpaxJ4FAADEnjgjTnH2OPW094x2KQAAAIAKvyyU6Q3+3ZfdafeHVx1lz6o9GnTiINmd9g5bAwBgDZY9JMFms+mOO+7Q008/rT59+oQMqkzT9H+F0vB6w/c1niMuLk633nqrnnnmGcIqAAAAAAAAdCkla0Nv198Z3DVulW0ti9r6AIDYYdnAymfixIl65513dOedd6p3794hg6fWfEk/BFlOp1Pnnnuu3n33XV1xxRWy2Sz/xwkAAAAAAIAY4qn3qLqkOqo1VO6ujOr6AIDYYMktARuLi4vTxRdfrGnTpmnJkiV65513tGTJEhUVFbV6LqfTqfHjx+ukk07S1KlTlZ6e3gEVAwAAAAAAAO1Xubsy5HaAnamisCKq6wMAYkO3CKx8DMPQ8ccfr+OPP16StHPnTq1bt06bN29WUVGRSkpKVFtbq7q6OtntdsXFxSktLU05OTnq27evRowYoREjRig+Pj7KTwIAAAAAAAC0rHpfdLurJEW9wwsAEBu6VWDVWF5envLy8qJdBgAAAAAAANAhvPXeaJcgT70n2iUAAGIAhy4BAAAAAAAA6DC+c+EBAGgOgRUAAAAAAABgUfZ4e7RLkD0u+jUAALq+brklYH19vZxOZ6vv++CDD7R69WodeeSROuKII9SjR4/IFwcAAAAAAABESHJ2crRLUHKv6NcAAOj6ukVgZZqmPvzwQ3388cdatmyZzjrrLM2YMaPV8yxfvlwvvPCCpIOtzPn5+Tr//PN1wgknyGajWQ0AAAAAAABdS3JOsgy7IdNjRq2G1NzUqK0NAIgdlg6sPB6PXnrpJT333HPatWuXf3zz5s1tmm/nzp0yzYP/cTdNU0uWLNGSJUvUt29f3X333Zo0aVJE6gYAAAAAAAAiwWa3KaV3iip2VUStBgIrAEA4LNsWtGnTJp1zzjm67777/EGT76s9gZVhGP4v33w7d+7U1VdfrZtvvlkHDhyI8JMAAAAAAAAAbddrdK+orR2fFq/0/ulRWx8AEDssGVh98sknOvvss7V27VqZphkQMknStm3b2jTvzp07A75vHF69/fbbmjZtmkpKStr9DAAAAAAAAEAk9B7bWzZndH4N2GdcHxk2IyprAwBii+UCq4KCAl1//fWqra31h1WS/Fv5SVJtbW3AFoHh2L9/v2pqaoLGffP6Qqvvv/9eF154oYqKitrxFAAAAAAAAEBkOBOdyjksp9PXNeyGcsfldvq6AIDYZKnAqrCwUNddd51cLlfQtn2+4MqntdsCHjhwQL179w7YWlBSyDW2bdumW2+9NSAkAwAAAAAAAKJl0ImD5Ejs3OPsB/54oOJS4jp1TQBA7LJUYHX33Xeruro6qKuqYajUr18/XXLJJRo0aFCr5h40aJA++eQTLV26VA8//LBOOOEE2e32gC0HG4ZWK1eu1Ny5cyP7gAAAAAAAAEAbxKXEaeiUoZ22Xmpuqvrn9++09QAAsc8wLdIG9PHHH+vXv/51QFjV8PWwYcN044036sQTT4zYmlu2bNGf//xnffLJJ0GBlWmacjqd+uCDD5ST0/kt10BXkJ+f3+SZbllZWSooKOjkigAAAAAA6N6+e/U7FX9b3KFr2OPtOvKKI5Wcndyh6wAArMUyHVYvvvii/7UvOPJ1VU2fPl2vvvpqRMMq6WDX1RNPPKEbb7xRkoK2HXS73Xr22WcjuiYAAAAAAADQViPOGKGMIRkdNr/NadNhvzyMsAoA0GqWCKx27dqlgoICf2DUsNvp6quv1syZM+V0Ojts/auvvlrXXHNNwJlVvhr+85//qKampsPWBgAAAAAAAMJls9s0+oLRyh6ZHfG5HYkOjbl4jHoM6BHxuQEA1meJwGr58uUBYZEvrBo/fry/+6mjzZgxQ2PHjlXjHRarq6u1cuXKTqkBAAAAAAAAaInNbtOoc0dp2NRhssfbIzJnxtAMTfj1BKX3S4/IfACA7scSgdWqVatCjt98882dVoNhGLruuutCXlu+fHmn1QEAAAAAAACEI3dcriZcM0FZI7Iko+X3hxKfHq8RZ4zQ4Rcervi0+MgWCADoVhzRLiAS1q5dGzQ2cOBAHXHEEZ1aR35+vrKysrRv376A8dWrV3dqHQAAAAAAAEA4EtITNPr80aotq1XhykLtWbVHrkpXs/cYdkM9B/VU7oRcZQ7NlGFrY9oFAEADlgisSktL/edXNdwOMBqOPvpovfnmmzIMw3+O1d69e6NSCwAAAAAAABCOhB4JGvyTwRr8k8GqPVCrisIKVRVVyV3rluk1ZXPYlNAzQam5qUrJSZHNYYmNmwAAXYglAqsDBw4EjeXk5EShEik3NzdorLS0NAqVAAAAAAAAAK2XkJ6ghPQEZR+aHe1SAADdiCU+ClFTUxM0ZrdH5sDI1kpNTQ0aq6qqikIlAAAAAAAAAAAAscESgVVycnLQWElJSRQqkcrKyoLGnE5n5xcCAAAAAAAAAAAQIywRWIXqatq1a1cUKpGKi4uDxtLS0qJQCQAAAAAAAAAAQGywRGA1YMAAmaYpSTIMQ6Zp6osvvpDL5er0WlasWCHDMCRJpmnKMAz17du30+sAAAAAAAAAAACIFZYIrEaMGBE0VlNTo88++6xT61i1apWKioqCxocMGdKpdQAAAAAAAAAAAMQSSwRWRx55ZNCYaZqaM2eOvF5vp9Xx6KOPhhwPVR8AAAAAAAAAAAAOskRgdfzxxyspKcn/vW9Lvk2bNunpp5/ulBreeustLVmyxL+2j91u1/HHH98pNQAAAAAAAAAAAMQiSwRWcXFx+slPfuI/x0r64SyrOXPmaOHChR26/ueff64777wzIKzynV91zDHHKDMzs0PXBwAAAAAAAAAAiGWWCKwk6fLLL/e/9gVXhmHI6/Xqt7/9rV544YUOWff999/Xr3/9a9XW1gas7XPppZd2yLoAAAAAAAAAAABWYZnAavjw4TrxxBP9nU2mafpfu91u/elPf9K0adP01VdfRWS977//Xtdff72uv/561dTU+Nds+M/x48crPz8/IusBAAAAAAAAAABYlWE2bgmKYbt379bUqVNVVVUl6Ydt+Rq/Hjp0qE455RQdc8wxGjVqlBITE1ucu7a2Vt99951WrlypDz/8UN98803QvD6maSohIUELFizQ4MGDI/mIQEzJz89XSUlJyGtZWVkqKCjo5IoAAAAAAAAAAF2RpQIrSXr11Vd11113hQyqGp9x5dOrVy/l5OSoZ8+eio+Pl8PhkNvtVm1trcrKylRUVKS9e/cG3N9w28GG6/j+OXv2bJ1xxhkd/bhAl0ZgBQAAAAAAAAAIhyPaBUTa2Wefrd27d+vRRx+VYRj+EEkKDJcahk9FRUUqKioK6pTyvTeUxiFYw3uvvfZawioAAAAAAAAAAIAwWS6wkqQZM2ZIkh5//PGQHVZNBVMthVON39/wmmmastlsuvnmm3XllVe2/yEAAAAAAAAAAAC6CVu0C+goM2bM0FNPPaXMzMyAcKlxl1Xja6G+fBre03iu7OxszZ07l7AKAAAAAAAAAACglSwbWEnSxIkT9e677+qaa65RUlJSkwGVT8NAKlTHVeN7TNNUfHy8pk+frrfeekuTJk3qvIcDAAAAAAAAAACwCMNsah88i6moqND//d//6fXXX9fq1asDwqhQW/411viPadCgQfr5z3+uX/ziF8rKyop4vYAV5Ofnq6SkJOS1rKwsFRQUdHJFAAAAAAAAAICuqNsEVg2VlpZq5cqV+vLLL7Vp0yZt375dhYWFqq+vD3qvzWZTRkaG+vbtq2HDhmnUqFE67rjj1L9//yhUDsQWAisAAAAAAAAAQDgc0S4gGnr27KmTTz5ZJ598csB4XV2dqqurVVdXJ5vNpvj4eKWmpspms/TOiQAAAAAAAAAAAFHVLQOrpsTHxys+Pj7aZQAAAAAAAAAAAHQrtA4BAAAAAAAAAAAgqgisAAAAAAAAAAAAEFUEVgAAAAAAAAAAAIgqAisAAAAAAAAAAABEFYEVAAAAAAAAAAAAoorACgAAAAAAAAAAAFHliHYBnWHNmjX67LPPtGnTJu3bt08VFRWqq6tTfX29vF6vvF5vh61tGIY++OCDDpsfAAAAAAAAAAAg1lk2sKqpqdE///lPzZ8/X8XFxQHXTNPstDoMw+i0tQAAAAAAAAAAAGKRJQOrt956S7Nnz1ZJSUmz4VRHh0mdGYwBAAAAAAAAAADEKssFVk888YT++te/+sMiOpwAAAAAAAAAAAC6NksFVm+//bbmzJkjKTCoatzpRIgFAAAAAAAAAADQdVgmsCovL9fvf/97ST8EUg2DqlAhFVv2AQAAAAAAAAAARJ9lAqtnn31WpaWlMgwjZFDVcCwlJUWZmZlKS0tTXFycbDZbp9cLAAAAAAAAAACAgywRWHk8Hr3yyitBXVQNw6pJkybp5z//ucaPH69evXpFo0wAAAAAAAAAAACEYInAatmyZdq/f7+/u6phUJWSkqKHHnpIkyZNinKVAAAAAAAAAAAACMUSgdXSpUv9rxuGVQ6HQ08++aTGjRsXrdIAAAAAAAAAAADQAksc3rRmzZqA731dVpdccglhFQAAAAAAAAAAQBdnicBqx44dQedXORwOXXHFFVGqCAAAAAAAAAAAAOGyRGBVVlbmf+3rrho/frx69OgRtZoAAAAAAAAAAAAQHksEVi6XK2hsxIgRUagEAAAAAAAAAAAArWWJwCoxMTForGfPnlGoBAAAAAAAAAAAAK1licAqPT09aKy2tjYKlQAAAAAAAAAAAKC1LBFYDRw4UKZpBozt27cvStUAAAAAAAAAAACgNSwRWI0aNSrge9M0tWbNmihVAwAAAAAAAAAAgNawRGCVn5/vf20YhiRp7dq1Ki0tjVZJAAAAAAAAAAAACJMlAqsJEyaoT58+AWOmaerFF1+MUkUAAAAAAAAAAAAIlyUCK5vNpl/+8pf+c6wMw5Bpmvr3v//NWVYAAAAAAAAAAABdnCUCK0maPn26cnNzA8bKy8t1++23R6kiAAAAAAAAAAAAhMMygVVcXJzuv/9+2WwHH8nXZbV06VLdc8898nq9Ua4QAAAAAAAAAAAAoVgmsJKko446SnfeeWfQ1oDz58/Xueeeqy+++CLKFQIAAAAAAAAAAKAxR7QLiLQLL7xQHo9H999/v0zT9IdWa9as0fTp0zVw4ED95Cc/0ZFHHqkhQ4YoNzdXdrs92mUDAAAAAAAAAAB0W4bpa0eKcd98803A94sXL9Zjjz3m77Zq+JiGYQS8NzU1VQkJCXI6nRGvyzAMffDBBxGfF4gF+fn5KikpCXktKytLBQUFnVwRAAAAAAAAAKArskyH1bnnnhsUREkK2B6w8ZhPeXm5ysvLO6SuUDUBAAAAAAAAAADgB5YJrKTgICrUNcMwOi1EskjzGgAAAAAAAAAAQIeyVGDVXIdVU983dR8AAAAAAAAAAAA6h6UCq1AIowAAAAAAAAAAALo2ywVWbMNnTaWlpVq8eLGWL1+ujRs3aufOnaqsrJTH41GPHj3Uo0cPDR48WEcddZSOO+44DR48uEPrcblc+uyzz7RixQqtWrVKxcXFKisrU319vZKTk9WrVy8NGTJERx99tE444QTl5OR0aD0AAAAAAAAAAMQyw7RIwjNt2rRol9Ckf//739EuIWZt3LhRc+fO1XvvvSeXyxX2fT/60Y901VVXacKECRGtp6qqSs8884xeeeUVlZSUhHWP3W7X5MmTde2113Z4kNbV5OfnN/nnlJWVpYKCgk6uCAAAAAAAAADQFVkmsIK11NXV6aGHHtILL7wgj8fT5nkuuOACzZw5U/Hx8e2uaeXKlbrjjju0Y8eONt3vdDp17bXX6uqrr+42W1USWAEAAAAAAAAAwmGLdgFAY0VFRTr33HP13HPPtSuskqSXX35Z5513nsrKyto1z5tvvqnp06e3OaySpPr6es2ZM0fXX399q7rFAAAAAAAAAACwOgIrdCm7du3Seeedp3Xr1kVszrVr1+pXv/qVqqur23T/W2+9pdtuu01utzsi9bz33nu67bbb5PV6IzIfAAAAAAAAAACxzhHtAgCf8vJyXXHFFdq9e3fI64ZhaOLEiTrttNN02GGHKSMjQ3V1ddq9e7cWL16shQsXateuXSHvXbVqle6991498MADrapp06ZNuuuuu5rs9MrNzdUZZ5yhiRMnqk+fPkpKStKePXv0xRdfaP78+fr+++9D3vfOO+9o1KhRuuqqq1pVDwAAAAAAAAAAVsQZVugybr75Zr355pshrw0ePFizZ8/W2LFjm7y/rq5OTz75pB5//HE19a/1v//9bx111FFh1eN2u3XWWWdp/fr1QdcMw9DFF1+sW2+9VXFxcSHvN01TL730ku6///6QWwA6nU69+uqrGj58eFj1xCLOsAIAAAAAAAAAhIMtAdElvPPOO02GVUcddZTmzZvXbFglSfHx8br++uv1l7/8RTZb6H+177///rBrmj9/fsiwSpJ++9vf6s4772wyrJIOhloXXnihnnnmGSUmJgZdr6+v1+zZs8OuBwAAAAAAAAAAqyKwQtTV19froYceCnnt0EMP1RNPPKG0tLSw5zvttNP0q1/9KuS1//3vf2Gdj1VTU6NHH3005LULL7xQF110Udj1TJgwQQ8++GDIa8uWLdOKFSvCngsAAAAAAAAAACsisELUvfbaa9q+fXvQeHJysh5//HElJye3es6rrrpKmZmZTa7XkjfffDPkVnbZ2dm65ZZbWl3PySefrLPOOivktX/+85+tng8AAAAAAAAAACshsOog9fX1evXVVzV16lRVVlZGu5wu7cUXXww5fvPNNys3N7dNcyYlJemMM84Iee2LL75o8f758+eHHJ8+fXqbAjRJuvHGG+VwOILGP/vsMxUVFbVpTgAAAAAAAAAArCD4t+doltfrldvtltvtVl1dnVwul6qrq1VRUaGSkhJt2bJFy5cv18qVK1VTUxPtcru8b775JuQWfXl5ebrgggvaNfeUKVNCdi9t2LBBLperyfOntm/frlWrVgWN2+12nX322W2uJycnRyeddJLefffdgHGPx6M333xTl112WZvnBgAAAAAAAAAgllk6sKqvr9fSpUv14Ycf6vvvv9fevXtVWVmpuro6ud1ueb1emabZIWv75jUMo0Pmt4p33nkn5PgVV1whu93errlHjhypHj16yO12q2fPnsrIyPD/s7y8XFlZWSHvW7x4ccjxcePGKSMjo101nXzyyUGBlSR99NFHBFYAAAAAAAAAgG7LkoGV1+vVc889p8cffzxgO76OCqdCMQyjU9eLVZ9++mnQmNPp1GmnndbuuW02m5YuXdrq4Gvp0qUhxydOnNjumvLz80OOf/3116qoqFBqamq71wAAAAAAAAAAINZYLrAqKirS1VdfrXXr1gUFRnQ7dS1FRUXauHFj0Pixxx4bseCmLV1aX375ZcjxMWPGtLccZWRkKC8vTzt37gwYd7vd+vbbb3Xccce1ew0AAAAAAAAAAGKNLdoFRFJlZaUuvvhirV27VqZpyjCMgK9QTNOM6BfC980334QcP/bYYzu5kh+UlJSotLQ05LWRI0dGZI2m5lmzZk1E5gcAAAAAAAAAINZYqsPq/vvv17Zt2wLCqYYhUqjQKtTWfc11YoUbSvnel5KS0u6zmKyqqcDq0EMP7eRKfhCq40uSsrKylJaWFpE1BgwYEHL8+++/j8j8AAAAAAAAAADEGssEVhs2bNCCBQv8YVNTQVU44VRToVTjTi3f+xqv2a9fPx166KE66aST9NOf/lTx8fFteSTLayqgaU1gVVdXp7i4uIht97hp06aQ4/3794/I/NLBfz9CabxNIAAAAAAAAAAA3YVlAqvnnntOXq83qGOq4feJiYkaOXKkevbsqZSUFBmGoQ8//FAVFRWS5N9GcPz48crLy5MkuVwu1dXVqaSkRIWFhSouLg6Y28d37wUXXKB77rmnMx455m3fvj1oLCkpST169Aj5/h07duiDDz7Q559/rvXr12vv3r1yu90yDEMZGRk65JBDNGHCBP3sZz/TsGHD2lRTw///NpSTk9Om+ULJysoKOb5r166IrQEAAAAAAAAAQCyxRGDlcrn09ttvBwRIvqDKNE0deuihuuGGG/SjH/1INlvgsV1333235s+fH3DvkCFDNGvWrJBr7d27V5988oleeeUV/e9///Pf51vv5Zdf1hFHHKGpU6d2wJNah2maITuKevXqFTS2atUqPfbYY1q8eHHI7jfTNLVv3z7t27dPX3zxhR577DGNHz9eN910k8aPH9+quvbt2xdyvKmQqS2ys7NDju/fvz9iawAAAAAAAAAAEEtsLb+l6/viiy9UVVUl6YdOJ98/8/Pz9corr+jHP/5xUFglSZMmTfK/9t337rvvNrktYHZ2ts455xy9+uqr+sMf/qCEhISg+2fNmqUdO3ZE+CmtpbS0VC6XK2i8YWBVXV2tmTNn6vzzz9dnn30W9vlhkrRy5UpdeOGFuueee1RXVxf2fSUlJSHHm+r6aovU1NSQ42632//vMQAAAAAAAAAA3YklAqtVq1b5XzfslOrZs6cefPDBZs+QmjBhQtD5R6Wlpfr2229bXPecc87Riy++qPT09IDx6upq/eY3vwmz+u6ptLQ05HhSUpIkac+ePTr33HO1YMGCVgVVjc2bN08XXHBB2N1LBw4cCDmenJzc5hpaM1d5eXnE1gEAAAAAAAAAIFZYIrBat25dwPe+7qqLL75YGRkZzd6bnp6uQYMGBY0vXbo0rLVHjhypuXPnyuE4uLuiL/z6+uuv9dprr4U1R3fUVGAVHx+voqIiTZs2TRs2bIjIWv/73/900UUXqaysrMX3NtWNFcnAyhfKhVJdXR2xdQAAAAAAAAAAiBWWCKwKCwuDxgzD0DnnnBPW/aNHjw7q4lm5cmXY6x9xxBH69a9/7Z/DtzXgww8/HHLbO0gVFRVNXrv++uu1ffv2oPGRI0fq1ltv1WuvvaZly5bp22+/1SeffKJnn322xXBy06ZNmjFjhjweT7N11dfXhxz3BZKR0Nxcbrc7YusAAAAAAAAAABArLBFY7d2719/Z5AuNBg0apMzMzLDuP/TQQ/2vfWHTmjVrWlXDVVddpd69eweMlZSUaNGiRa2ap7toKsj76KOPArZ4lKTMzEw9+OCDWrBgga688kqNHDlSGRkZiouLU58+fXTsscfqrrvu0nvvvadp06Y1ueaKFSv0xBNPtKkuu93e/AO1QnNzEVgBAAAAAAAAALojSwRWVVVVAd8bhqFRo0aFff/QoUODxg4cOKCdO3eGPYfD4dD06dMDOrVM09TLL78c9hzdSVOdTI3HBw0apHnz5un0008POmussdTUVP32t7/VH/7whyZDoSeeeEK7du1qco6mAqPO6rBqqQMMAAAAAAAAAAArskRgFaorJisrK+z7DznkkJDjjc/GasmUKVP8oYrvn999912rgq/uIpxOoqysLD333HPq169fq+Y+99xzdfPNN4e85nK5mu2yairoimSQ1NyzO53OiK0DAAAAAAAAAECssERgFUpaWlrY7+3Tp4/i4+ODxjdv3tyqNXNycjRkyJCg8aVLl7Zqnu6gpW4pSfrLX/6inJycNs1/+eWX65hjjgl57Y033lBlZWXIa00FRpEMrJqbKy4uLmLrAAAAAAAAAAAQKywRWIUKm2y21j1aqC6e1gZWkjR8+PCAbQEl6euvv271PFbXUifR8ccfr2OPPbbN8xuGoeuuuy7ktZqaGn3yySetqiuSZ0s1NxeBFQAAAAAAAACgO7JEYJWYmBg01vhcq5b07ds36PyptgRWubm5QWNtmcfqWgpmLrvssnavMX78eB166KEhrxUUFIQcT05ODjleXV3d7np8mvt3k8AKAAAAAAAAANAdWSKwysnJCepq2r9/f6vmyMvL87/2bVfXlqApJSUlYB7TNFVYWNjqeayu4Z9TY4mJiRo/fnxE1mmqS2vNmjUhx3v06BFyvLUBaHOaC7+aWh8AAAAAAAAAACuzRGDVp0+foLFNmza1ao5QWwJWVVVpz549rZon1HZvTZ2X1J01F8yMGTMmYp1G48aNCzm+Y8eOkONN1VVRURGReiSpvLw85HhKSkrI7S0BAAAAAAAAALA6SwRWw4YN87/2dTWtXbtWdXV1Yc/Rv3//kONNdeI0JVQYUV9f36o5uoOMjIwmr+Xk5ERsnd69e4ccr6mpCRlCZWdnh3x/SUlJxGpqaq7MzMyIrQEAAAAAAAAAQCyxRGA1evTooLHa2lp99NFHYc8xaNCgkONffvllq2rZsGFD0FhT5yJ1Z1lZWU12UUVyW7z09PQmr4Xamq/h1pAN7d27N2I1NTVXr169IrYGAAAAAAAAAACxxBKB1YQJE+RwOALGTNPU3//+d3k8nrDmGDBggBISEvzf+zq1Pv3007DrqK2t1apVq/xnYPmkpaWFPUd3YbPZmgyHIqm5LfYa//9JCr01pNT0FoJtsX379pDjgwcPjtgaAAAAAAAAAADEEksEVqmpqRo3bpxM05T0QxCxZcsW3XnnnWHNYbPZdOihh/rn8NmyZYuWLFkS1hyvv/66qqqq/N+bpinDMNjqrQlNdbUdOHAgYms0N1dKSkrQ2NChQ0O+d/fu3XK5XBGpqanAqqm1AQAAAAAAAACwOksEVpJ05pln+l/7giLTNLVo0SJdeuml2r17d4tzHHfccQHf++b44x//qJqammbv3bNnjx5++OGQXTuhtiyEdNhhh4Uc37JlS8TWaCqwSkxMVFJSUtB4RkaG+vTpEzTu8Xj0/fffR6Sm7777LuT4kCFDIjI/AAAAAAAAAACxxjKB1ZQpU5SVlSXph6DJ989ly5bplFNO0d13361Vq1Y1Ocfpp5/uf92w02rbtm26+OKLVVJSEvK+DRs2aNq0af5wpHGX1pFHHtnWx7K0MWPGhBxft26d6urqIrLG+vXrQ443t/3e4YcfHnL8m2++aXc9+/bt065du4LGnU5nk38eAAAAAAAAAABYnWUCq7i4ON1www0BYZEvtJKk+vp6/fe//9UFF1yg6dOnh5xjwIABOuKIIwLCLt8/v/32W/3kJz/RrFmztHDhQhUUFGjhwoW65ZZbdOaZZ2rHjh0B9/jEx8crPz+/Yx8+Rh155JEB54b51NXV6fPPP4/IGl9//XXI8eHDhzd5z7HHHhtyvKCgoN31LF68OOT4mDFjQnZ8AQAAAAAAAADQHTiiXUAk/eIXv9CiRYu0YsUKf3jUMEDyhVlpaWlNznH99dfr0ksv9X/fMLSqra3Vf/7zH/3nP/8JuKdxSNVwbOrUqUpPT4/UI1pKQkKCjj32WH388cdB1xYsWKBJkya1a/66uromzx87/vjjm7yvqWtLly5VVVWVkpOT21zTe++9F3KcUBMAAAAAAAAA0J1ZpsNKOrgV4F//+lf17dvX/70vbGr4nn79+jU5x7HHHqsTTjghKOhqOFfjr8bv84mPj9dll13WEY9qGaeddlrI8Q8++EBbt25t19yLFi1SaWlp0LjT6dTEiRObvC8vLy/kuWPV1dV6/fXX21zP7t279cknnwSNG4YRsB0lAAAAAAAAAADdjaUCK0nKyMjQSy+9pKFDh/qDqsbdT/379292jt///vfq06dPwL0N52r81fC677VhGLrttts0aNCgyDyYRZ1yyinKzMwMGne73br//vvbPG9lZaXmzp0b8tpPf/rTZrvspIPdeqHMnTtXVVVVbarp4YcflsfjCRrPz89XXl5em+YEAAAAAAAAAMAKLBdYSVJOTo7++9//6oorrpDT6QwIk6SWA6vs7Gz94x//UGpqqiQ1213l+/K9z+e8887ThRdeGOEns564uDhdcsklIa99/PHHev7559s077333qtdu3aFvNbUGWYNTZ06VT169AgaLy4u1r333tvqet5++20tWrQo5LWLL7641fMBAAAAAAAAAGAllgyspINByK233qr3339fl156aUAXT3NbAvoMGTJE//3vf3X44Yc3213V8MvXWXXDDTe0KdTorqZPn+7fxrGx2bNna/78+WHPZZqm/vjHP+qNN94Ief2nP/2pDj/88BbnSUlJ0eWXXx7y2qJFi/TII4+EXdPy5ct1xx13hLx21FFHtfusLgAAAAAAAAAAYp1hNm4/siiv16uvvvpKn3/+ua655hrZbOFldV6vV88884z+9a9/ad++fc2+d+LEibrttts0fPjwSJTcrSxfvlyXXHKJvF5vyOtnnnmmbr31VmVlZTU5x549e3Tvvffq448/Dnk9KSlJb7zxRtjb79XU1OiMM85o8iyt008/Xffcc4+/E68x0zT18ssva/bs2XK5XEHXHQ6H/vOf/2jUqFFh1ROL8vPzVVJSEvJaVlaWCgoKOrkiAAAAAAAAAEBX1G0Cq/aqr6/X559/rhUrVmjr1q2qrKxUcnKyMjMzNWLECJ1wwgnKycmJdpkx7amnntJDDz3U5PWkpCT97Gc/00knnaThw4crLS1NZWVl2rp1q9599129/fbbqq6ubvL+Rx55RFOmTGlVTV9//bUuvPDCkGdPSVKPHj107rnnatKkSRo0aJAcDoeKi4v1xRdfaN68eVq/fn2Tc99+++1NdnFZBYEVAAAAAAAAACAcBFboUh588EE9/fTTEZ/3uuuu04wZM9p07yuvvKJZs2ZFtJ4pU6bo4YcfDjj3zIoIrAAAAAAAAAAA4bDsGVaITbfddptmzpwpu90ekflsNptuueWWNodVknT++efrzjvvjFi4dNppp+kvf/mL5cMqAAAAAAAAAADCRWCFLueSSy7Riy++qIEDB7Zrnt69e+tf//qXrrrqqnbXNH36dD355JPKzMxs8xxOp1O33HKLHnzwwYgFcgAAAAAAAAAAWAFbAqLLcrvdevXVV/Xss89q8+bNYd+XnZ2tSy65RBdddJESEhIiWlN5ebmeeuopzZs3T+Xl5WHd43A4dMopp+jXv/61hg0bFtF6ujq2BAQAAAAAAAAAhIPACjFh9erVWrJkiVavXq2tW7eqpKREtbW1io+PV1pamvr376/Ro0fr+OOP19FHH93hHUy1tbX6+OOPtWzZMq1bt047duxQRUWFJCk9PV09e/bUiBEjNG7cOJ144onKycnp0Hq6KgIrAAAAAAAAAEA4CKwAdBgCKwAAAAAAAABAODjDCgAAAAAAAAAAAFHliHYBnWHv3r1avXq1tm/frvLyclVUVKimpkad0VxmGIbuu+++Dl8HAAAAAAAAAAAgVlk2sCopKdErr7yiBQsWaPfu3VGpwTRNAisAAAAAAAAAAIAWWDKweuqpp/T3v/9dbre7U7qoAAAAAAAAAAAA0HaWCqxcLpeuvfZaLVmyxB9UGYYRtXoIywAAAAAAAAAAAFpmqcBq1qxZWrx4saTAoKpxcBTNEAsAAAAAAAAAAACBLBNYvf3223rttddCBlUEVAAAAAAAAAAAAF2XZQKrxx9/3P+6YUeVL6xqOOZ0OpWamiqn0ym73d55RQIAAAAAAAAAACCIJQKr5cuXa8OGDTIMI6iryjRNZWdn67zzztNxxx2nQw45ROnp6dEsFwAAAAAAAAAAAA1YIrD6/PPPA773BVeGYeiUU07R7NmzlZycHKXqAAAAAAAAAAAA0BxLBFYrV670v24YVh155JGaM2eObDZbFKsDAAAAAAAAAABAcyyR5BQVFfm3AGxo1qxZhFUAAAAAAAAAAABdnCXSnLKyMv9rX3fV4YcfrmHDhkWvKAAAAAAAAAAAAITFEoFVdXV10NjYsWM7vxAAAAAAAAAAAAC0miUCq+Tk5KCxzMzMKFQCAAAAAAAAAACA1rJEYNWrVy+ZphkwFqrrCgAAAAAAAAAAAF2PJQKr4cOHB43t3bs3CpUAAAAAAAAAAACgtSwRWOXn5/tfG4Yh0zS1cuXKKFYEAAAAAAAAAACAcFkisDrxxBMVHx8fMLZ9+3Zt2LAhShUBAAAAAAAAAAAgXJYIrNLT03XmmWcGnWP117/+NUoVAQAAAAAAAAAAIFyWCKwk6dprr1VqaqqkH7YF/PDDD/XWW29FuTIAAAAAAAAAAAA0xzKBVXZ2tu68805/l5UvtJo5c6aWLVsW5eoAAAAAAAAAAADQFMsEVpJ05pln6uKLLw4Irerq6nTFFVfob3/7m2pra6NcIQAAAAAAAAAAABqzVGAlSXfeeacuuOCCgNDK4/Fo7ty5+tGPfqTZs2dryZIlOnDgQJQrBQAAAAAAAAAAgCQZpi/ZsZinn35ajzzyiLxeryQFBFg+mZmZSk9PV2pqquLi4jqkDsMw9Nxzz3XI3EBXl5+fr5KSkpDXsrKyVFBQ0MkVAQAAAAAAAAC6Ike0C+go48aN05AhQ7R+/XoZhuEPqhrmcyUlJSopKQkIsSLJNM0OmxsAAAAAAAAAAMAqLBdYVVZW6g9/+IMWLVrkH2vYXdU4QDJNUx3RZEZQBQAAAAAAAAAAEB5LBValpaW6/PLLtXbt2pAhVOOxUAEWAAAAAAAAAAAAOpdlAivTNHXTTTfpu+++k6SQWwD6EFIBAAAAAAAAAAB0HZYJrF566SV9/vnnIYMqAioAAAAAAAAAAICuyxKBVX19vZ544olmw6qGY3FxcUpOTlZiYmLnFgoAAAAAAAAAAIAglgisli5dqr1798owDH8w1TCoSklJ0ZQpU3TSSSdpxIgRysnJiWa5AAAAAAAAAAAAaMASgdWnn34a8H3D4OqUU07Rvffeq4yMjGiUBgAAAAAAAAAAgBZYIrBat26d/7UvrDIMQyeeeKL+9re/RbEyAAAAAAAAAAAAtMQW7QIiYceOHf4tAH3sdrvuueeeKFUEAAAAAAAAAACAcFkisKqsrPS/9nVXHXHEEZxVBQAAAAAAAAAAEAMsEVjV19cHjY0ePToKlQAAAAAAAAAAAKC1LBFYJScnB4317NkzCpUAAAAAAAAAAACgtSwRWGVnZweNuVyuKFQCAAAAAAAAAACA1rJEYDVs2DCZphkwtmvXrihVAwAAAAAAAAAAgNawRGB11FFH+V8bhiHTNLVy5cooVgQAAAAAAAAAAIBwWSKwOvHEE2W32wPGdu7cqa+//jpKFQEAAAAAAAAAACBclgisevXqpZ/+9KdB2wL+/e9/j1JFAAAAAAAAAAAACJclAitJuvbaa+VwOCT9sC3gsmXLNG/evChXBgAAAAAAAAAAgOZYJrA65JBDdNVVV/m7rHyh1R//+Ee9/fbbUa4OAAAAAAAAAAAATbFMYCVJM2bM0HHHHRcQWtXX1+uWW27R7373O5WWlka5QgAAAAAAAAAAADRmqcDKZrPp73//u4488siA0Mrr9eqVV17RCSecoDvuuEPvvvuuioqKolwtAAAAAAAAAAAAJMkwfcmOhdTW1mrWrFl6/fXXZRiGJAUEWD6pqanq3bu3srKylJKSori4ODmdzojWYhiG7rvvvojOCcSK/Px8lZSUhLyWlZWlgoKCTq4IAAAAAAAAANAVOaJdQKQce+yxzV5vHFxJUnl5ucrLy7Vhw4YOqck0TQIrAAAAAAAAAACAFlgmsCotLZVhGGrcMNbwe8MwAjqsfNct2GQGAAAAAAAAAAAQMywTWPmE6qTyaTwWKsCKJIIwAAAAAAAAAACAllkusPIJ1W3VWEcGSh0ZhAEAAAAAAAAAAFiJZQMridAIAAAAAAAAAAAgFlgqsGILPgAAAAAAAAAAgNhjmcBq3bp10S4BAAAAAAAAAAAAbWCLdgEAAAAAAAAAAADo3gisAAAAAAAAAAAAEFUEVgAAAAAAAAAAAIgqywRWe/fu1Yknnqg//OEP+uabb6JdDgAAAAAAAAAAAMJkmcBqzpw5Kiws1EsvvaTzzjtPkydP1lNPPaU9e/ZEuzQAAAAAAAAAAAA0wxKB1b59+7Ro0SIZhiHTNGWaprZs2aJHHnlEJ554Ih1XAAAAAAAAAAAAXZglAqtFixapvr5ekmQYhgzDkCSZpqmRI0fq8MMPj2Z5AAAAAAAAAAAAaIYlAqtly5b5X5um6X9tGIbOPPPMaJQEAAAAAAAAAACAMFkisFq/fr2/q6qxY445ppOrAQAAAAAAAAAAQGtYIrAqLS1t8lrfvn07sRIAAAAAAAAAAAC0liUCq/j4+Cav2WyWeEQAAAAAAAAAAADLskSaM2zYsICzqxratm1bJ1cDAAAAAAAAAACA1rBEYPXTn/60yWvvv/9+J1YCAAAAAAAAAACA1rJEYHXuueeqT58+kiTDMPz/NE1Tzz33nPbv3x/N8gAAAAAAAAAAANAMSwRWCQkJmjNnTsizrMrLy3X99dertrY2CpUBAAAAAAAAAACgJZYIrCRpzJgx+te//qWMjAz/eVa+Lqsvv/xS559/vtasWRPlKgEAAAAAAAAAANCYZQIrSTriiCO0cOFCnXDCCTJNU6Zp+kOrdevW6ZxzztG0adP0/PPPa+PGjdEuFwAAAAAAAAAAAJIM09eOZDHvv/++HnzwQW3fvt0fWkk/nHElHdxKcMiQIerTp4969eqlxMTEkNsKtteMGTMiPicQC/Lz81VSUhLyWlZWlgoKCjq5IgAAAAAAAABAV+SIdgGRMmXKlKCxhlmcL6hqOFZTU6Nvv/22w7cKJLACAAAAAAAAAABommUCq82bNwd0UkmhQ6qGHVa+ax3ZZNZ4PQAAAAAAAAAAAASyTGDl0zCkChVENQ6vOjJQsuhuiwAAAAAAAAAAABFlucDKJ1R3VWN0VgEAAAAAAAAAAESfZQMrH4IjAAAAAAAAAACArs1SgRVb8AEAAAAAAAAAAMQeywRWH374YbRLAAAAAAAAAAAAQBtYJrDq27dvtEsAAAAAAAAAAABAG9iiXQAAAAAAAAAAAAC6NwIrAAAAAAAAAAAARBWBFQAAAAAAAAAAAKKKwAoAAAAAAAAAAABRRWAFAAAAAAAAAACAqHJEu4CuoKKiQnv27FFVVZVqa2tlGIYSExOVkJCg5ORk9e7dW3a7PdplAgAAAAAAAAAAWFK3C6zcbrdWrFihxYsX69tvv9XatWtVVVXV7D12u105OTnq37+/xo4dq6OPPlpHHnmk4uLiOqlqAAAAAAAAAAAA6zJM0zSjXURn2LVrl1544QW99tprOnDggH+8NY9vGIb/dVJSkk4//XRdcMEFGjZsWERrBawiPz9fJSUlIa9lZWWpoKCgkysCAAAAAAAAAHRFlg+sqqqqNGfOHM2bN0/19fVBAVXDEKolTd3785//XLfffrsyMjLaXzBgIQRWAAAAAAAAAIBw2KJdQEf66quvdPrpp+uFF16Qy+WSaZoyDCPgSzoYRDX35dP4Xt/1119/XZMnT9bixYuj9agAAAAAAAAAAAAxy7KB1RtvvKFLLrlEhYWFAUGVpKAwqnEQFSrUau4+0zR14MABXX311XrxxRc7/2EBAAAAAAAAAABimCPaBXSEN954Q7fffnvIoEoK3gYwnF0RQ4VXDa9Jksfj0R//+EclJCTo7LPPbvdzAAAAAAAAAAAAdAeWC6xWrlypmTNn+sMqKXRQ5RtLSEjQiBEjlJOTo7S0NKWkpCg+Pl6VlZX+r23btmnLli1yu93+eRp3azXstpo1a5by8vJ09NFHd+ajAwAAAAAAAAAAxCRLBVZlZWW66aab5Ha7mwyrTNNU//79dc455+j444/X0KFDZbfbW5zb5XJp3bp1+uyzz7RgwQIVFhYGnWXl+97tduvOO+/U//3f/ykxMbHjHhgAAAAAAAAAAMACLHWG1cMPP6y9e/cGhFMNQ6V+/frpqaee0nvvvacrr7xSI0aMCCuskqS4uDgdfvjhmjFjhj788EM9+eST6t+/f8hOLkkqLCzUX//618g/JAAAAAAAAAAAgMVYJrDasmWL/vvf/waFVb7up3PPPVevv/66fvSjH7V7LcMwNGnSJL3++uu66KKLAkIr33XTNPXyyy+rpKSk3esBAAAAAAAAAABYmWUCq2eeeUZer1dSYFhlGIauuOIK/f73v4/49nwJCQn67W9/q2uuuSZgTR+Xy6XnnnsuomsCAAAAAAAAAABYjSUCK5fLpbffftvf5dQwrDrjjDN06623duj6119/vc4999yATitfDYsWLerQtQEAAAAAAAAAAGKdJQKrZcuWqbKyMmg8MzNTd911V6fU8Jvf/Ea9evUKGi8uLtZXX33VKTUAAAAAAAAAAADEIksEVitXrgz43tfpdP311yslJaVTakhOTtZ1110XsCWgz/LlyzulBgAAAAAAAAAAgFhkicBq7dq1QWMOh0OTJ0/u1DomT54sp9MZNB6qPgAAAAAAAAAAABxkicBqx44d/rOjfN1VEyZMUGpqaqfWkZKSoqOOOsrfZeU7x2rjxo2dWgcAAAAAAAAAAEAssURgVVpaGjTWr1+/KFQSet2ysrLOLwQAAAAAAAAAACBGWCKwqq6uDhrr1atXFCqRsrOzg8YqKiqiUAkAAAAAAAAAAEBssERg5dsOsCGPxxOFSqK3LgAAAAAAAAAAQKyyRGCVlJQUNFZcXByFSkKvG6o+AAAAAAAAAAAAHGSJwCrU9n+bN2+OQiXSpk2b/K9N05QkZWVlRaUWAAAAAAAAAACAWGCJwKpfv37+cMgwDJmmqdWrV2vfvn2dWkdJSYlWr14dsEWhYRjq169fp9YBAAAAAAAAAAAQSywRWI0ePTpozOv1atGiRZ1ax8KFC+X1eoPGR40a1al1AAAAAAAAAAAAxBJLBFbHHHNMwPe+LqvHH3+807qsSkpK9MQTTwR0V/mMHz++U2oAAAAAAAAAAACIRZYIrI444oiQ50RVVlZq1qxZ/u0CO4rX69Xdd9+tysrKoGvp6ek66qijOnR9AAAAAAAAAACAWGaJwMowDJ199tn+YMo0TX+X1Ycffqi77767Q9e/66679PHHH/vXbFjD1KlTZbfbO3R9AAAAAAAAAACAWGaJwEqSLrroIiUkJEj6YUtA3z9fffVVXXvttRHfHrCkpERXX321Fi5c6N8KsOGWgHa7XZdccklE1wQAAAAAAAAAALAaywRW2dnZmj59esD2fw1Dq48++kinnXaa5s2bp+rq6natVVlZqRdffFGnnnqqPv3004Cuqobr/vKXv1Tfvn3btRYAAAAAAAAAAIDVGWZHH/DUiVwul04//XRt27ZN0g8BUsOt+gzDUGJioiZPnqyJEydq9OjR6tevX4tzb926Vd99950WL16sd955R7W1tUHzN+yu6tu3r15//XUlJydH+jGBmJGfn6+SkpKQ17KyslRQUNDJFQEAAAAAAAAAuiJLBVaStH79ep1//vmqra2VFBhahfpeklJTU9W7d2+lpqYqNTVVCQkJqqmpUUVFhSoqKrR7925VVVX53x9qzoav4+Pj9dJLL2nUqFEd/LRA10ZgBQAAAAAAAAAIhyPaBUTa8OHDNWfOHM2YMUNut9vf/eQLlRoHV5JUXl6u8vLygBDLJ1Se1/B9jcMqh8OhOXPmEFYBAAAAAAAAAACEyTJnWDU0adIkPfroo0pKSpIkf1DlC64ajjUOsRp/tfTeht8nJyfrscce0wknnNDZjwwAAAAAAAAAABCzLBlYSQdDq/nz52vo0KFBwZOkFkOp5sKsUHONHDlS8+bN06RJkzr7UQEAAAAAAAAAAGKaZQMrSRo8eLBee+01zZw5U+np6U0GVD5NdViFer/vekZGhmbOnKn58+dryJAhnfuAAAAAAAAAAAAAFmCYoQ5psqC6ujotXLhQr732mlavXh0URrWk8fvHjBmjs88+W1OnTlVCQkKH1Izw7d+/X6eddpr27dsXMP7888/r6KOPjvh6LpdLn332mVasWKFVq1apuLhYZWVlqq+vV3Jysnr16qUhQ4bo6KOP1gknnKCcnJyI1xAL8vPzVVJSEvJaVlaWCgoKOrkiAAAAAAAAAEBX1G0Cq4b27dunpUuX6ttvv9XatWu1a9cuFRcXy+12B73X4XAoOztbeXl5GjFihA4//HDl5+crIyMjCpWjKdddd53ee++9oPFIB1ZVVVV65pln9MorrzQZxDRmt9s1efJkXXvttRo8eHDEaokFBFYAAAAAAAAAgHA4ol2Az4svvqh//vOfGjp0qP9r+PDhGjJkiByOyJaZmZmpqVOnaurUqf4x0zRVVVWluro6uVwuOZ1OJSQkKCUlJaJrI/IWLlwYMqyKtJUrV+qOO+7Qjh07WnWfx+PR//3f/+ndd9/Vtddeq6uvvjqsrj4AAAAAAAAAALqLLhNYbdmyRYWFhdq9e7c+++wz//iTTz6pH/3oRx2+vmEYSklJIaCKMUVFRfrTn/7U4eu8+eabuv3220N24YWrvr5ec+bM0XfffaeHHnpIcXFxEawQAAAAAAAAAIDY1aUCKx/fLoWGYah///4t3ltUVKTt27cHjU+YMCFyBaJLuvPOO1VeXt6ha7z11lu67bbb5PF4IjLfe++9p9tuu02PPPKIbDZbROYEAAAAAAAAACCWdZnAateuXf5t0gzD8IdWmZmZLd775ptv6sEHHwwYMwxD3333XeQLRZfx8ssva8mSJR26xqZNm3TXXXc1GVbl5ubqjDPO0MSJE9WnTx8lJSVpz549+uKLLzR//nx9//33Ie975513NGrUKF111VUdWT4AAAAAAAAAADGhywRWlZWVIceTk5PDut8XcKF72LFjhx544IEOXcPtduumm25SdXV10DXDMHTxxRfr1ltvDdrar0ePHhoxYoSmTZuml156Sffff79cLlfQHH/72980adIkDR8+vMOeAQAAAAAAAACAWNBl9iOrqKgIOV5fXx/2HIZh+Lu0YF1er1d33HFHyCApkubPn6/169eHvPbb3/5Wd955Z7PnUBmGoQsvvFDPPPOMEhMTg67X19dr9uzZEasXAAAAAAAAAIBY1WUCq6a2XNu7d28nV4Ku7l//+pdWrlzZoWvU1NTo0UcfDXntwgsv1EUXXRT2XBMmTAjastJn2bJlWrFiRZtqBAAAAAAAAADAKrpMYNXU1n9fffVVJ1eCrmzjxo3661//2uHrvPnmmyopKQkaz87O1i233NLq+U4++WSdddZZIa/985//bPV8AAAAAAAAAABYSZcJrLKysoLGTNPUc88912T3FboXt9ut22+/XXV1dQHjubm5GjlyZETXmj9/fsjx6dOnh32uWmM33nijHI7gY+M+++wzFRUVtWlOAAAAAAAAAACsoMsEVocccohM05R0MKjynUX13Xff6dprr9XWrVujWB26grlz5+p///tfwJhhGPrTn/6klJSUiK2zfft2rVq1Kmjcbrfr7LPPbvO8OTk5Oumkk4LGPR6P3nzzzTbPCwAAAAAAAABArAtu94iSCRMm6L333vN/3zC8+vTTT/Xpp5+qX79+Gjx4sFJSUuR0Ov3v3bhxY8g5Z86c2bFFh8EwDN13333RLiPmrVmzRk888UTQ+Pnnn6/jjjtOc+fOjdhaixcvDjk+btw4ZWRktGvuk08+We+++27Q+EcffaTLLrusXXMDAAAAAAAAABCrukxgdcopp+jPf/6zPB6PDMPwB1YNX2/fvl07duxocg7f+3yvFy5c2KE1t8TXKUZg1T4ul0t33HGH3G53wHheXp5uu+22iK+3dOnSkOMTJ05s99z5+fkhx7/++mtVVFQoNTW13WsAAAAAAAAAABBrusyWgDk5OTrrrLMCQifph9DH92WaZsivUJp6b2d9ITIeeeQRbdiwIWDMMAzNnj27zedJNefLL78MOT5mzJh2z52RkaG8vLygcbfbrW+//bbd8wMAAAAAAAAAEIu6TGAlSbfffrv69+8vSf6ASlJAANQwvGr4FUpT7+2sL7TfypUr9eyzzwaNX3TRRTrqqKMivl5JSYlKS0tDXhs5cmRE1mhqnjVr1kRkfgAAAAAAAAAAYk2XCqxSUlL0zDPPKC8vL2RAhe6lurpaM2fOlNfrDRgfMGCAbrnllg5Zs6nz0LKyspSWlhaRNQYMGBBy/Pvvv4/I/AAAAAAAAAAAxJouFVhJB88leu2113TuuefKbrezzV439uc//1nbt28PGLPZbJo9e7YSExM7ZM1NmzaFHPd1/kVCv379Qo7v3LkzYmsAAAAAAAAAABBLHNEuIJSUlBT9/ve/13XXXaePPvpIa9as0c6dO7V//37V1tbK7XYHhFdVVVU6cOBAwBaChmGoT58+0XoEtNOSJUv0yiuvBI1Pnz5d48aN67B1i4uLQ47n5OREbI2srKyQ47t27YrYGgAAAAAAAAAAxJIuGVj5ZGdn67zzztN5553X7PueeeYZPfDAA0HjH330UUeVhg5UXl6uu+66K2h80KBBuummmzp07X379oUcbypkaovs7OyQ4/v374/YGgAAAAAAAAAAxJIutyUg8Ic//EF79uwJGLPb7br//vsVHx/foWuXlJSEHO/Ro0fE1khNTQ057na7VVVVFbF1AAAAAAAAAACIFQRW6FLef/99LVq0KGj8sssu09ixYzt8/QMHDoQcT05Ojtgazc1VXl4esXUAAAAAAAAAAIgVBFboMvbv36977rknaHzIkCG6/vrrO6WGurq6kOORDKySkpKavFZdXR2xdQAAAAAAAAAAiBVd+gyr1jJNM9oloB1mzZoVdI6Tw+HQ/fffr7i4uE6pob6+PuS4wxG5/6k0N5fb7Y7YOgAAAAAAAAAAxApLBFa9e/fWhAkTtHPnTsXHxys7OzvaJaGVFi5cqPfeey9o/Morr9Rhhx3WaXW4XK6Q43a7PWJrNDcXgRUAAAAAAAAAoDuyRGA1ZcoU2Ww23XjjjXI4HOrXr5/OPPNMuVyuTuvMQdsVFRXpT3/6U9D48OHDdc0113RqLU0FRp3VYeXxeCK2DgAAAAAAAAAAscISgZUkzZkzR9LBX/gvWbJES5YsUUpKiiZPnqyrrrpKeXl50S0QTbrzzjtVXl4eMOZ0OvXnP/+50wPHprqfIhkkNddF5XQ6I7YOAAAAAAAAAACxwhbtAiKhoKBAW7dulWEYkg6eZWWapioqKvTmm28qKSkpyhWiKS+//LKWLFkSNH711Vfr0EMP7fR6mgqMIhlYNTcXHYEAAAAAAAAAgO7IEoHVBx98EPC9L7gyDEOnnnqqMjIyolEWWrBjxw498MADQeOjRo3S1VdfHYWKmg6sInm2VHNzEVgBAAAAAAAAALojSwRWX375ZUB3VUOnnHJKNEpCC7xer37zm9+ouro6YNzpdGr27NkRPTOqNZKTk0OON66zPaqqqpq8RmAFAAAAAAAAAOiOLBFY7dmzp8lrI0eO7MRKEK5//etf+vLLL4PGZ8yYoeHDh0ehooN69OgRcry5kKm1mgu/mlofAAAAAAAAAAArs0RgVVNT0+S19PT0TqwE4di4caPmzJkTNH7YYYfpyiuv7PyCGmgqMKqoqIjYGuXl5SHHU1JSFB8fH7F1AAAAAAAAAACIFdHZdy3CcnJytGvXrpDXDhw4wBlWXYjb7dbtt98ul8sVMO50OnXPPfeotra2TfN6PJ6Q47W1tSG7o2w2mxITE4PGs7OzQ85TUlLSprpaM1dmZmbE1gAAAAAAAAAAIJZYIrA66qijtGDBAv85Vg19/fXXOumkk6JQFULZs2eP/ve//wWN19fX65xzzon4eldddVXI8b59++qjjz4KGs/Lywv5/r1790aspqbm6tWrV8TWAAAAAAAAAAAgllhiS8ALLrjAH1Y1Dq1eeumlaJSEGNWvX7+Q4zt27IjYGtu3bw85Pnjw4IitAQAAAAAAAABALLFEYHXYYYfp/PPPl2ma/jHDMGSappYuXaqFCxdGrzjElKFDh4Yc3717d9A2hm3VVGDV1NoAAAAAAAAAAFidJQIrSfrtb3+rk08+OWRodffdd2vRokVRrA6xIiMjQ3369Aka93g8+v777yOyxnfffRdyfMiQIRGZHwAAAAAAAACAWGOZwMput+vvf/+7rrnmGtlsNn9wZRiG6uvr9Zvf/EZXX321vvjiiyhXiq7u8MMPDzn+zTfftHvuffv2adeuXUHjTqdTY8aMaff8AAAAAAAAAADEIke0C4i066+/Xj/+8Y81a9YsrV27VoZh+DutPv30U3366adKT0/X0UcfrdGjR2vYsGHKzc1Vdna2kpKSFBcXF+1HsLS8vDytX78+4vNOmzYtZBj5/PPP6+ijj27VXMcee6zefffdoPGCggL98pe/bHONkrR48eKQ42PGjFFSUlK75gYAAAAAAAAAIFZZJrB66623Ar6//PLLtWDBAi1dujQgtJKksrIyvffee3rvvfc6vC7DMJrcAg5d0/HHHx9yfOnSpaqqqlJycnKb527q37n8/Pw2zwkAAAAAAAAAQKyzTGB18803yzCMkNcabg/YeAxoLC8vT6NHj9aaNWsCxqurq/X666+3uctq9+7d+uSTT4LGDcPQ6aef3qY5AQAAAAAAAACwAsucYeVjmmbAV6hrkvxdVx35hdj1i1/8IuT43LlzVVVV1aY5H374YXk8nqDx/Px85eXltWlOAAAAAAAAAACswHKBVTihUeNQqyO+ENumTp2qHj16BI0XFxfr3nvvbfV8b7/9thYtWhTy2sUXX9zq+QAAAAAAAAAAsBLLBVaNdUYnFd1V1pOSkqLLL7885LVFixbpkUceCXuu5cuX64477gh57aijjtKkSZPaVCMAAAAAAAAAAFZhqcCqMzqn6LLqPqZNm6aBAweGvPbEE0/otttuU0VFRZP3m6apl156SVdccYVqa2uDrjscjiaDLAAAAAAAAAAAuhNHtAuIlDPPPDPaJcBiEhMTdf/99+vCCy8MefbUokWL9Nlnn+ncc8/VpEmTNGjQIDkcDhUXF+uLL77QvHnztH79+ibnv/nmmzVq1KiOfAQAAAAAAAAAAGKCZQKr2bNnR7sEWNARRxyhe+65R7NmzQp5vaysTE899ZSeeuqpVs07ZcoUXXbZZZEoEQAAAAAAAACAmGepLQGBjnD++efrzjvvjNjZZKeddpr+8pe/cNYZAAAAAAAAAAD/H4EVEIbp06frySefVGZmZpvncDqduuWWW/Tggw/KbrdHsDoAAAAAAAAAAGIbgRUQpkmTJumdd97RlVdeqbS0tLDvczgcmjJlihYsWKCrrrpKNhv/swMAAAAAAAAAoCHDNE0z2kUAsaa2tlYff/yxli1bpnXr1mnHjh2qqKiQJKWnp6tnz54aMWKExo0bpxNPPFE5OTlRrjg68vPzVVJSEvJaVlaWCgoKOrkiAAAAAAAAAEBX5Ih2AUAsSkhI0OTJkzV58uRolwIAAAAAAAAAQMxjbzIAAAAAAAAAAABEFR1Wkqqrq1VcXKx9+/aprq5OdXV18nq9GjZsmPr16xf0frfbLYeDPzoAAAAAAAAAAIBI6Hapi2maWrVqlQoKCrRq1SqtW7dO+/btC/ne22+/XZdeemnQ+O9//3tt3rxZp512miZPnqz09PSOLhsAAAAAAAAAAMCyuk1gVVRUpBdffFELFy7U3r17/eOmaYZ8v2EYTc61c+dOrVy5Ul9++aX+8pe/6LLLLtOll16qxMTEiNcNAAAAAAAAAABgdZY/w6qqqkp/+tOfdMopp+gf//iHiouLZZqm/8swjKCvluzatUuGYcg0TVVWVurvf/+7TjnlFC1fvrwTnggAAAAAAAAAAMBaLB1Yff755zr11FP1wgsvqK6uLmRAJSkgwApHYWGhJPnnME1Te/fu1eWXX65//OMfHfY8AAAAAAAAAAAAVmTZwOrFF1/UFVdcoT179gQEVZKCwqlwuqp8iouLVV9f75/Hd79hGHK73Xr44Yf16KOPRvBJAAAAAAAAAAAArM2SgdWzzz6rP/7xj3K73UFBlaRmw6uW7Nq1y//a113VcF7TNPXYY49p/vz5kXocAAAAAAAAAAAAS7NcYPXee+/p/vvv93dVSYFBle970zSVkJCgESNG6JRTTgm43py6ujrFxcWFnNP3vWma+uMf/6ht27ZF9uEAAAAAAAAAAAAsyBHtAiJp586d+s1vfiMpMEhq+Do3N1e/+MUvNHHiRI0ePVo228HMbsSIEWGtccwxx+iTTz7RSy+9pGeeeUbV1dUBnVa+terq6vS73/1OzzzzTKQfEwAAAAAAAAAAwFIs1WE1a9Ys1dTU+AMk6YeOp7S0NN1333368MMPdc011+jwww/3h1WtlZGRoRkzZujdd9/ViSeeGBSK+V4vW7ZMS5YsiczDAQAAAAAAAAAAWJRlAqvly5eroKDAH1A1DJAGDBighQsX6qyzzgpr279wZWdn6/HHH9evf/3rgDUb4iwrAAAAAAAAAACA5lkmsHr66af9rxt2WA0YMEDPP/+8+vTp02Fr33DDDbrwwgsDQitfDR999JFKS0s7bG0AAAAAAAAAAIBYZ4nAqqSkREuXLg3qcLLZbHrggQeUk5PT4TX85je/0YABA4LG3W63VqxY0eHrAwAAAAAAAAAAxCpLBFaLFy+Wx+Pxf+/rdDrvvPM0ZsyYTqkhLi5OM2bM8Hd2NfTNN990Sg0AAAAAAAAAAACxyBKBVVMdTBdeeGGn1vHTn/5UKSkpQeNr1qzp1DoAAAAAAAAAAABiiSUCq82bN/tf+zqchgwZokMOOaRT64iLi9PYsWP9NfjOsSoqKurUOgAAAAAAAAAAAGKJJQKrnTt3BpxfZRiGRo4cGZVahg4dGjRWUVERhUoAAAAAAAAAAABigyUCq6qqqqCxXr16RaESKT09PWiMwAoAAAAAAAAAAKBplgisXC5X0Fios6Q6g9vtDhrzeDxRqAQAAAAAAAAAACA2WCKwSkhICBrbt29fFCqRSkpKgsYSExOjUAkAAAAAAAAAAEBssERglZaWFjRWWFgYhUqkrVu3Bo1lZGR0fiEAAAAAAAAAAAAxwhKBVV5enkzTlCQZhiHTNLV8+fJO34qvqqpKX375pQzDkCSZpinDMJSbm9updQAAAAAAAAAAAMQSSwRWw4YNCxqrrKzUkiVLOrWO999/X/X19UHjoeoDAAAAAAAAAADAQZYIrMaNGxc0Zpqm/vrXv3ZaDfX19Xr00Uf93VUNjR07ttPqAAAAAAAAAAAAiDWWCKwmTpwop9Pp/94XGq1du1b//ve/O6WGuXPnaufOnUHjDodD+fn5nVIDAAAAAAAAAABALLJEYJWWlqYf//jH/nOspB/Osvrzn/+sgoKCDl3/zTff1OOPP+5fU/rh/Kr8/HylpaV16PoAAAAAAAAAAACxzBKBlSRddtll/te+0MgwDLndbl1zzTVauHBhh6z78ssva+bMmU1enzZtWoesCwAAAAAAAAAAYBWWCayOOOIIf5eVr9PJ97qurk4zZ87UHXfcocLCwoist2fPHt166636/e9/L5fL5V+z4T/HjBnDdoAAAAAAAAAAAAAtcES7gEiaNWuWVqxYoerq6oDt+XyvX3/9db311luaPHmyTj75ZE2cOFEJCQlhz+/1evXVV1/p9ddf18KFC+V2u4NCKh+73a577rkn4s8IAAAAAAAAAABgNZYKrPr06aP77rtPN9xwgwzDCAiSfK9dLpcWLVqkRYsWyWazqXfv3urfv3/I+dauXat///vfKiws1NatW7Vy5UpVVlZKCtx2sCHfetdff71GjhzZsQ8MAAAAAAAAAABgAYbpS14s5B//+Iceeughf5jUOFxq/MgNu7EajzfU8D3NzT116lQ9+OCDkXgUIKbl5+erpKQk5LWsrCwVFBR0ckUAAAAAAAAAgK7IUh1WPldeeaVsNpv+8pe/SAoMk3zdVg01ldmFCrZCXW84/6mnnqo///nP7X8IAAAAAAAAAACAbsIW7QI6yuWXX65HH31UaWlpIYOlUN1SjfnCrYYhl+/exlsNGoaha6+9Vg899JBsNsv+sQIAAAAAAAAAAEScpZOVk046SW+++aYmT54sKbAjqqnwqqGG4VTje31BlWmaGjZsmF5++WVdd911nfBUAAAAAAAAAAAA1mLJM6xCWbdunf7xj3/ogw8+UF1dnaSmO6ua0/CPa/To0br00ks1ZcqUNs0FWB1nWAEAAAAAAAAAwmHJM6xCGTFihB566CFVVFToo48+0uLFi/XVV1+psLAw7DkSExM1cuRITZw4USeddJKGDRvWgRUDAAAAAAAAAAB0D92mw6op5eXl2rx5s4qKilRSUqLa2lrV1dXJbrcrPj5eqampysnJUd++fTVw4EA6qYBWoMMKAAAAAAAAABCObtNh1ZS0tDSNHTs22mUAAAAAAAAAAAB0W7ZoFwAAAAAAAAAAAIDujcAKAAAAAAAAAAAAUUVgBQAAAAAAAAAAgKgisAIAAAAAAAAAAEBUOaJdQLR4vV6tWbNGGzZs0Pbt27Vr1y5VVlaqpqZGHo9HiYmJSkpKUkZGhgYMGKCBAwdq9OjRysrKinbpAAAAAAAAAAAAltKtAqvy8nK9++67euedd/T111+rpqam1XMMHjxYxx57rE4//XQdfvjhHVAlAAAAAAAAAABA99ItAqvNmzfriSee0Ntvvy232y1JMk2zTXNt2rRJmzdv1osvvqjBgwfrkksu0dlnny2bjd0VAQAAAAAAAAAA2sIw25rcxIDKykrdd999ev311+X1egNCKsMw2jRn4z8uwzA0YMAAzZw5U5MmTWpXvYDV5Ofnq6SkJOS1rKwsFRQUdHJFAAAAAAAAAICuyLJtQStWrNBpp52m1157TR6PR6ZpyjAM/5d0MHxq7VeoObZu3aqrr75af/jDH+RyuaL52AAAAAAAAAAAADHHkoHV+++/ryuuuEJ79uwJCJmkH0IqSQHhU7hfDedoOG6apl566SVddtllqq6ujtqzAwAAAAAAAAAAxBrLBVaLFy/WjTfeqLq6uqCQSVK7O6xCzeEbM01TX375pS6//HLV1tZ29qMDAAAAAAAAAADEJEe0C4ikHTt26NZbb5XH4wkZKDX8Pi8vT+PHj9eIESN06KGHKjs7WykpKUpJSVFiYqLq6+tVVVWl/fv3q7CwUJs3b9Y333yj5cuX+8/kadhd5fveNE2tWrVKv/vd7zR79uzO/iMAAAAAAAAAAACIOZYKrO655x4dOHAgIJxq+Nput+v000/XWWedpQkTJjQ7V1xcnOLi4tSzZ08dcsghOv744/3zrFixQv/+97/1wQcfSPohqPKtZ5qmFi5cqOOPP15TpkzpwCcGAAAAAAAAAACIfZbZEvDDDz/UsmXLmgyrDj30UM2bN0+zZ89uMaxqjmEYOuqoo/T3v/9d8+bN08CBAwPW8r3HNE098MADcrlc7XswAAAAAAAAAAAAi7NMYPX000/7XzfsdDJNU6eccormz5+v0aNHR3TNww8/XK+++qrGjx8fsKZPUVGRXnjhhYiuCQAAAAAAAAAAYDWWCKy2bNmir7/+2h8YNfznT37yE82ZM0cOR8fsfpiUlKR//OMfGjt2bECnla+Gl19+uUPWBQAAAAAAAAAAsApLBFYff/yx/3XDrfmysrI0e/Zs2Wwd+5iJiYl6+OGHlZSUFHRt586dWrFiRYeuDwAAAAAAAAAAEMssEVitXr064Htfp9Ntt92m1NTUTqkhNzdX1113XcCWgD4FBQWdUgMAAAAAAAAAAEAsskRg9f333wd0VklSamqqfvazn3VqHWeddZacTmfQeONADQAAAAAAAAAAAD+wRGBVVlbmf+3rrjr22GMVFxfXqXWkp6frmGOO8XdZ+c6x2rZtW6fWAQAAAAAAAAAAEEssEVhVVFQEjeXm5kahEmnAgAFBYw0DNQAAAAAAAAAAAASyRGAVahu+9PT0KFQiZWVlBY25XK4oVAIAAAAAAAAAABAbLBFYhQqn9uzZE4VKpPLy8qCxlJSUKFQCAAAAAAAAAAAQGywRWA0ePNh/bpTPhg0bolLL7t27/a9952mF2iYQAAAAAAAAAAAAB1kisBozZoz/tWEYMk1TX3/9tXbs2NGpddTX12vp0qUyDCNg/LDDDuvUOgAAAAAAAAAAAGKJJQKrk08+OWjMNE0988wznVrHRx99pAMHDgSNn3jiiZ1aBwAAAAAAAAAAQCyxRGA1cuRIHXnkkf7vfV1W8+bN07JlyzqlhtraWj344INB3VUDBw7Ucccd1yk1AAAAAAAAAAAAxCJLBFaSdNtttwWERYZhyOv16rbbbtPGjRs7fP0//OEP2rlzp/973/lVt956a4evDQAAAAAAAAAAEMssE1gdccQRuvLKK2Wapn/MMAyVlJRo2rRp+t///tdha//xj3/Uq6++6g/MfGHVqaeeqpNOOqnD1gUAAAAAAAAAALACywRWknTTTTfpZz/7WVBoVVpaqvPPP19/+9vfVF9fH7H1du3apcsvv1wvvvhi0LX+/fvrnnvuidhaAAAAAAAAAAAAVmWpwEqSHn74YZ1xxhlBoVV9fb3mzp2rU089Vf/85z9VUlLS5jU2btyoBx54QFOnTtXSpUv9HVWmaco0TQ0aNEgvvPCC0tLSIvFIAAAAAAAAAAAAlmaYDZOdGOZyuQK+f/755zVnzhx5PB7/mO9RDcOQ3W7XEUccodGjR2vUqFEaMmSIUlNTlZKSopSUFHk8HlVWVqqqqkqlpaVav369vvvuO61atUrr1q0Lms/3vWEYmjhxorKystr9TIZh6L777mv3PEC05OfnNxkOZ2VlqaCgoJMrAgAAAAAAAAB0RZYJrA499NCQ441DpabGwtW4c6vxWFvnDbWOYRhau3Ztu+cCooXACgAAAAAAAAAQDke0C4iUlnK3hiFVU0FTuEKFX62pBQAAAAAAAAAAAD+wTGAlhe5sahwehQquWqulQCpSHVYAAAAAAAAAAADdgaUCKyn8oKcjA6H2zh2JwAsAAAAAAAAAACBWWC6wIuwBAAAAAAAAAACILZYKrNhGDwAAAAAAAAAAIPZYJrBat25dtEsAAAAAAAAA/l97dx6dVXnuDfgOJAhhVhAQEMUJC2JVRAVncB7qhPOsxQFnq9ahaqsWWxyr9Wgt1lkQVJwnsIiigloVcQBHJplnCJCQ5Pujy36t7DeS5E12Eq5rrbPWOc+99/3ciZy1Xvi9+9kAQAXUS3sAAAAAAAAA1m0CKwAAAAAAAFIlsAIAAAAAACBVAisAAAAAAABSJbACAAAAAAAgVQIrAAAAAAAAUiWwAgAAAAAAIFUCKwAAAAAAAFIlsAIAAAAAACBVAisAAAAAAABSJbACAAAAAAAgVQIrAAAAAAAAUiWwAgAAAAAAIFUCKwAAAAAAAFIlsAIAAAAAACBVAisAAAAAAABSJbACAAAAAAAgVQIrAAAAAAAAUiWwAgAAAAAAIFUCKwAAAAAAAFIlsAIAAAAAACBVAisAAAAAAABSJbACAAAAAAAgVQIrAAAAAAAAUiWwAgAAAAAAIFUCKwAAAAAAAFIlsAIAAAAAACBVAisAAAAAAABSJbACAAAAAAAgVQIrAAAAAAAAUiWwAgAAAAAAIFUCKwAAAAAAAFIlsAIAAAAAACBVAisAAAAAAABSJbACAAAAAAAgVQIrAAAAAAAAUiWwAgAAAAAAIFUCKwAAAAAAAFIlsAIAAAAAACBVAisAAAAAAABSJbACAAAAAAAgVQIrap2SkpIoKipKewwAAAAAACBLctMeADJZsWJFfPjhh/Hhhx/Gv/71r/jhhx9i8eLFsXTp0igpKYkmTZpEixYtonXr1rHddtvFjjvuGDvuuGM0bdq0ymcrLCyMMWPGxPvvvx8ff/xxzJkzJxYtWhRFRUXRuHHj2HDDDWPzzTePnXbaKfbaa69o06ZNlc8EAAAAAAC1VU5paWlp2kPAf5s5c2Y8+uijMWzYsFi8eHG57m3YsGEcddRRccYZZ8RGG22U9dmWL18eDzzwEUk0cwAAV4BJREFUQAwZMiTmzZu3VvfUr18/DjjggBgwYEB07tw56zPVZL179874e2rVqlWMHTu2micCAAAAAKAmElhRY5SUlMTgwYPjzjvvrPSRf7m5udG/f/84//zzo1697Jx8+cEHH8Rvf/vbmDZtWoXuz8vLiwEDBsTZZ58dOTk5WZmpphNYAQAAAACwNrzDihph4cKFceqpp8Ytt9ySlfdTrV69Ou65554488wzY8GCBZXu9+KLL8Ypp5xS4bAqIqKoqCjuuOOOuOCCC6KwsLDSMwEAAAAAQF0hsCJ1K1asiLPOOivGjRuX9d5jx46Nk08+ORYuXFjhHi+99FJcdtllsXr16qzM9Nprr8Vll10WJSUlWekHAAAAAAC1XW7aA7BuKy0tjQsuuCA++eSTjNdssMEG8atf/Sp22WWX6Ny5c6y//vqRk5MTCxcujMmTJ8fYsWNjxIgRsWTJksT7v/rqq7jgggviwQcfjPr165drvm+++SauvvrqKC4uTqxvtNFGcdhhh8Wuu+4a7dq1i/z8/Jg1a1aMHz8+hg0bFpMnT06875VXXomuXbtG//79yzUPAAAAAADURd5hRapGjBgRV1xxRWKtfv36cd5558Vpp50WjRo1KrPP0qVL4+67744HH3ww4zWXXnppuQKi1atXxxFHHBGTJk1ao5aTkxMnn3xy/OY3v4kGDRok3l9aWhqPP/543HzzzYlHAObl5cVTTz0VW2211VrPVNt4hxUAAAAAAGvDkYCkpqCgIG699dbEWn5+fgwePDjOPffcnw2rIiKaNm0aV155Zdx2220Zn6K65557yvU+q2HDhiWGVRER11xzTVx11VUZw6qIf4daJ5xwQjzwwAOJP0NRUVEMHDhwrecBAAAAAIC6SmBFaoYPHx5z5sxJrN10002xyy67lLvnQQcdFJdffnlibcWKFfHoo4+uVZ8VK1bE3XffnVg74YQT4sQTT1zrmXbccccYNGhQYu3dd9+N999/f617AQAAAABAXSSwIjUvvfRS4vp+++0XBx54YIX7nnrqqfHLX/4ysfb888+vVY8XX3wx8Si71q1bx6WXXlrumfbZZ5844ogjEmuDBw8udz8AAAAAAKhLBFakYubMmfHxxx8n1s4+++xK9z/nnHMS16dOnRrTp0//2fuHDRuWuH7KKadE48aNKzTTRRddFLm5uWusjxkzJmbPnl2hngAAAAAAUBcIrEjFuHHjorS0dI31Dh06xC9+8YtK9+/Vq1fk5+cn1r744osy7506dWpimFa/fv048sgjKzxTmzZtok+fPmusFxcXx4svvljhvgAAAAAAUNsJrEjF119/nbjes2fPrPRv0KBBbLzxxom1H374ocx733rrrcT1HXbYIdZff/1KzbXPPvskrr/xxhuV6gsAAAAAALWZwIpUZAqs2rdvn7U9Nthgg8T1goKCMu975513Etd33XXXSs/Uu3fvxPWPPvooli5dWun+AAAAAABQG635Qh2oBsccc0xsv/32MWfOnP/8z+zZs6NVq1ZZ22Px4sWJ63l5eWXe9+GHHyaub7vttpWeaf31148OHTqs8R6t1atXx6effhq9evWq9B4AAAAAAFDbCKxIxV577RV77bVXlfUvLS2NGTNmJNZatmyZ8b558+bFwoULE2vZeLfWj31+GlhFREycOFFgBQAAAADAOsmRgNRJEydOzBg8de7cOeN9mY4qbNWqVTRr1iwrs3Xq1ClxffLkyVnpDwAAAAAAtY3AijrppZdeSlxv2LBhdO3aNeN933zzTeL6xhtvnJW5IiI6duyYuJ701BUAAAAAAKwLBFbUOYsXL46hQ4cm1nr37h0NGjTIeO+cOXMS19u0aZOV2SIi43u6Mh1hCAAAAAAAdZ3Aijrnr3/9ayxfvjyxdvjhh5d57/z58xPXM4VMFdG6devE9QULFmRtDwAAAAAAqE0EVtQpEyZMiEceeSSxtskmm0SfPn3KvH/evHmJ6y1atKjsaP/RtGnTxPXVq1dnDNoAAAAAAKAuE1hRZyxbtiwuu+yyKCkpSaxfcsklUa9e2X/kFy9enLjeuHHjSs+3Nr2WLFmStX0AAAAAAKC2EFhRJxQXF8ell14a33//fWJ9t912i/322+9n+6xatSpxPZuBVX5+fsZaQUFB1vYBAAAAAIDaQmBFnXD99dfH6NGjE2stW7aMP/7xj2vVp6ioKHE9Nze3oqOVq9fq1auztg8AAAAAANQWAitqvZtvvjmefPLJxFr9+vXj1ltvjQ033HCtehUWFmbsky1l9RJYAQAAAACwLhJYUav96U9/in/84x8Z61deeWX07t17rftlCoyq6wmr4uLirO0DAAAAAAC1Rfb+FR6qUWlpafz+97+PJ554IuM1Z599dpx00knl6pvp6adsBkllPUWVl5eXtX0AAAAAAKC2EFhR6xQVFcUVV1wRL774YsZrTjrppLj44ovL3TtTYJTNwKqsXg0aNMjaPgAAAAAAUFsIrKhVli1bFueff3688847Ga85/fTT44orrqhQ/0yBVTbfLVVWL4EVAAAAAADrIoEVtcbs2bPj17/+dUyaNCnjNeecc05cdNFFFd6jcePGiesFBQUV7vlTy5cvz1gTWAEAAAAAsC4SWFErTJw4Mc4555yYM2dOYj0nJyeuvvrqcr+z6qdatGiRuF5WyFReZYVfmfYHAAAAAIC6rF7aA8DPee211+LEE0/MGFbl5eXFLbfcUumwKiJzYLR06dJK9/7RkiVLEtebNGkS6623Xtb2AQAAAACA2sITVtRof//73+OWW26J0tLSxHqzZs3irrvuip133jkr+7Vu3Tpxfd68eVnpX1avDTbYIGt7AAAAAABAbSKwokYqLi6O3//+9zF06NCM17Rv3z7+9re/xeabb561fTt06JC4Pnfu3KztkanXhhtumLU9AAAAAACgNhFYUeMUFhbGJZdcEq+//nrGa7p16xb33ntvxieiKqpjx46J69OmTcvaHlOnTk1c79y5c9b2AAAAAACA2sQ7rKhRli9fHmeeeWaZYVXfvn3j0UcfzXpYFRGxxRZbJK7PnDkzCgsLs7JHpsAq094AAAAAAFDXCayoMZYvXx79+/ePcePGZbzm1FNPjbvuuisaNWpUJTOsv/760a5duzXWi4uLY/LkyVnZ4/PPP09cz+bRhgAAAAAAUJsIrKgRVq1aFWeddVZ88MEHifV69erF1VdfHVdeeWXUq1e1f2y7d++euD5hwoRK954/f37MmDFjjfW8vLzYdtttK90fAAAAAABqI4EVqSspKYlLL7003n///cR6gwYN4o477oiTTz65WubZZZddEtfHjh1b6d5vvfVW4vq2224b+fn5le4PAAAAAAC1kcCK1N1yyy0Z31mVn58ff/vb32K//fartnl22223xPV33nknli9fXqner732WuJ67969K9UXAAAAAABqM4EVqXr99ddj8ODBibX8/Py4//77Mz7xVFU6dOgQ3bp1W2O9oKAgnn322Qr3nTlzZowePXqN9ZycnDj00EMr3BcAAAAAAGo7gRWpmT9/fvzud79LrNWrVy8GDRoUPXr0qOap/u2oo45KXP+///u/Cj9lddttt0VxcfEa6717944OHTpUqCcAAAAAANQFAitS88c//jEWLlyYWLvwwgujb9++1TzR/3fIIYdEixYt1lifM2dOXH/99eXu9/LLL8dzzz2XWKuud3MBAAAAAEBNJbAiFZ9++mm8+OKLibXtttsu+vfvX80T/a8mTZrEGWeckVh77rnn4vbbb1/rXuPGjYvf/va3ibWePXvGHnvsUaEZAQAAAACgrshNewDWTffcc0+UlpYm1j766KPYeuutq2zvww8/PG6++eafve6kk06Kp556Kr7//vs1avfee2/88MMPce2110bTpk0T7y8tLY0nnngiBg4cGIWFhWvUc3NzMwZZAAAAAACwLhFYUe1mzJgRo0ePTnuMn9WoUaO4+eab44QTTkh899Rzzz0XY8aMiaOPPjr22GOP2HTTTSM3NzfmzJkT48ePj6FDh8akSZMy9r/kkkuia9euVfkjAAAAAABArSCwotqNHDkySkpK0h5jrWy33XZx7bXXxnXXXZdYX7RoUfztb3+Lv/3tb+Xqe+CBB8bpp5+ejREBAAAAAKDW8w4rqt3bb7+d9gjlcuyxx8ZVV10VOTk5Wel38MEHxy233JK1fgAAAAAAUNsJrKh23377bdojlNspp5wS9913X2ywwQYV7pGXlxeXXnppDBo0KOrXr5/F6QAAAAAAoHYTWFHt5s+fn/YIFbLHHnvEK6+8Er/+9a+jWbNma31fbm5uHHjggfH0009H//79o149/28HAAAAAAD/Lae0tLQ07SGgtlm5cmX885//jHfffTe+/PLLmDZtWixdujQiIpo3bx4tW7aMLl26xA477BB77713tGnTJuWJ09G7d++YN29eYq1Vq1YxduzYap4IAAAAAICaKDftAaA2atiwYRxwwAFxwAEHpD0KAAAAAADUes4mAwAAAAAAIFUCKwAAAAAAAFIlsAIAAAAAACBVAisAAAAAAABSJbACAAAAAAAgVQIrAAAAAAAAUiWwAgAAAAAAIFUCKwAAAAAAAFIlsAIAAAAAACBVAisAAAAAAABSJbACAAAAAAAgVQIrAAAAAAAAUiWwAgAAAAAAIFUCKwAAAAAAAFIlsAIAAAAAACBVAisAAAAAAABSJbACAAAAAAAgVQIrAAAAAAAAUiWwAgAAAAAAIFUCKwAAAAAAAFIlsAIAAAAAACBVAisAAAAAAABSJbACAAAAAAAgVQIrAAAAAAAAUiWwAgAAAAAAIFUCKwAAAAAAAFIlsAIAAAAAACBVAisAAAAAAABSJbACAAAAAAAgVQIrAAAAAAAAUiWwAgAAAAAAIFUCKwAAAAAAAFIlsAIAAAAAACBVAisAAAAAAABSJbACAAAAAAAgVQIrAAAAAAAAUiWwAgAAAAAAIFUCKwAAAAAAAFIlsAIAAAAAACBVAisAAAAAAABSJbACAAAAAAAgVQIrAAAAAAAAUiWwAgAAAAAAIFUCKwAAAAAAAFIlsAIAAAAAACBVAisAAAAAAABSJbACAAAAAAAgVQIrAAAAAAAAUiWwAgAAAAAAIFUCKwAAAAAAAFIlsAIAAAAAACBVAisAAAAAAABSJbACAAAAAAAgVQIrAAAAAAAAUiWwAgAAAAAAIFUCKwAAAAAAAFIlsAIAAAAAACBVAisAAAAAAABSJbACAAAAAAAgVQIrAAAAAAAAUiWwAgAAAAAAIFUCKwAAAAAAAFIlsAIAAAAAACBVAisAAAAAAABSJbACAAAAAAAgVQIrAAAAAAAAUiWwAgAAAAAAIFUCKwAAAAAAAFIlsAIAAAAAACBVAisAAAAAAABSJbACAAAAAAAgVQIrAAAAAAAAUiWwAgAAAAAAIFUCKwAAAAAAAFIlsAIAAAAAACBVAisAAAAAAABSJbACAAAAAAAgVQIrAAAAAAAAUiWwAgAAAAAAIFUCKwAAAAAAAFIlsAIAAAAAACBVAisAAAAAAABSJbACAAAAAAAgVQIrAAAAAAAAUiWwAgAAAAAAIFUCKwAAAAAAAFIlsAIAAAAAACBVAisAAAAAAABSJbACAAAAAAAgVQIrAAAAAAAAUiWwAgAAAAAAIFUCKwAAAAAAAFIlsAIAAAAAACBVAisAAAAAAABSJbACAAAAAAAgVQIrAAAAAAAAUiWwAgAAAAAAIFUCKwAAAAAAAFIlsAIAAAAAACBVAisAAAAAAABSJbACAAAAAAAgVQIrAAAAAAAAUiWwAgAAAAAAIFUCKwAAAAAAAFIlsAIAAAAAACBVAisAAAAAAABSJbACAAAAAAAgVQIrAAAAAAAAUiWwAgAAAAAAIFUCKwAAAAAAAFIlsAIAAAAAACBVAisAAAAAAABSJbACAAAAAAAgVQIrAAAAAAAAUiWwAgAAAAAAIFUCKwAAAAAAAFIlsAIAAAAAACBVAisAAAAAAABSJbACAAAAAAAgVQIrAAAAAAAAUiWwAgAAAAAAIFW5aQ8AtdWCBQvin//8Z3z44Yfx2WefxYIFC2LRokWRk5MTTZo0iQ4dOsSWW24Zu+66a+y2227RuHHjtEcGAAAAAIAaSWAF5TRt2rS499574/nnn49Vq1YlXrNq1aqYP39+fPLJJzFs2LBo2rRpHHPMMXHWWWdFs2bNqnliAAAAAACo2RwJCOUwZMiQOPTQQ2P48OEZw6okS5cujb///e9xwAEHxBtvvFGFEwIAAAAAQO0jsIK1UFpaGjfeeGNcd911UVBQUOE+8+bNi3PPPTf+/ve/Z3E6AAAAAACo3QRWsBZuvPHGeOSRR7LSq7S0NAYNGpS1fgAAAAAAUNt5hxX8jBEjRsSjjz6asd6tW7c44ogjonv37rHRRhtFaWlpTJkyJcaMGRPDhg2L+fPnJ943cODA2HrrraNHjx5VNToAAAAAANQKOaWlpaVpDwE11bRp0+LQQw9NPAYwPz8/rrnmmjjyyCMz3l9QUBA333xzDB06NLHevn37ePnll2O99dbL2sw1Se/evWPevHmJtVatWsXYsWOreSIAAAAAAGoiRwJCGW677bbEsKpRo0bx0EMPlRlWRfw71PrDH/4Ql19+eWJ9xowZMXjw4KzMCgAAAAAAtZXACjKYOHFivPzyy4m1m2++Obp3777Wvc4444w4+eSTE2sPPPBALFu2rEIzAgAAAABAXSCwggwefvjhSDoxc6+99or999+/3P0uv/zy2HTTTddYX7p0aTz55JMVmhEAAAAAAOoCgRUkWLJkSbz66quJtXPPPbdCPfPy8uLCCy9MrA0fPrxCPQEAAAAAoC4QWEGCV199NVauXLnGepcuXcp1FOBP7bPPPtG6des11r/55puYOHFihfsCAAAAAEBtJrCCBG+//Xbi+j777FOpvrm5ubHXXnsl1t54441K9QYAAAAAgNpKYAU/UVJSEu+9915irXfv3pXun6nHmDFjKt0bAAAAAABqI4EV/MQ333wTixYtWmM9Ly8vunbtWun+mY4U/OKLL2LVqlWV7g8AAAAAALWNwAp+4quvvkpc32yzzaJBgwaV7r/RRhtFixYt1lhfvXp1fPHFF5XuDwAAAAAAtY3ACn7i66+/Tlzv3Llz1vbo1KlT4nqmsAwAAAAAAOoygRX8xDfffJO4vvHGG2dtj44dOyauT58+PWt7AAAAAABAbSGwgp+YM2dO4nqbNm2ytkerVq0S1wVWAAAAAACsiwRW8BPz589PXG/dunXW9sgUWC1YsCBrewAAAAAAQG2Rm/YAUNPMmzcvcb158+ZZ26NZs2aJ64sXL87aHjXBwoULM9bmz58fvXv3rsZpAAAAAAAor/XXXz+ef/75Kt9HYAX/ZfXq1bF8+fLEWuPGjbO2T6ZeS5YsydoeNUFJSUnGWmlpacZwEAAAAACAdYsjAeG/rFq1KmMtm4FVfn5+4vqKFSuytgcAAAAAANQWAiv4L4WFhRlrubnZeyCxfv36ieurV6/O2h4AAAAAAFBbCKzgv1RXYJWpV1FRUdb2AAAAAACA2kJgBf+luLg4Yy3TU1EVkalXWfsDAAAAAEBdJbCC/1JWKFVSUpK1fTIFU3l5eVnbAwAAAAAAaovsnXEGdUBZgVE23y+VqVeDBg2ytkdNkJeXl/GYw3r16kXLli2reSIAAAAAAMpj/fXXr5Z9BFbwXwRW2fXpp5+mPQIAAAAAALWAIwHhv+Tn50dOTk5ibcWKFVnbp6CgIHG9rgVWAAAAAACwNgRW8F/q168fTZs2TawtW7Ysa/tkCqxatGiRtT0AAAAAAKC2EFjBT2QKjZYuXZq1PRYvXpy4vsEGG2RtDwAAAAAAqC0EVvATrVu3TlyfN29e1vaYP39+4rrACgAAAACAdZHACn6iQ4cOietz587N2h6Zem244YZZ2wMAAAAAAGoLgRX8RMeOHRPXp02blrU9pk6dmri+2WabZW0PAAAAAACoLQRW8BObb7554vqUKVOytkemwCrT3gAAAAAAUJcJrOAnunXrlrg+adKkKC0trXT/6dOnx+LFi9dYz83NjU033bTS/QEAAAAAoLYRWMFPdOzYMVq0aLHG+rJly+Lbb7+tdP8JEyYkrm+zzTbRoEGDSvcHAAAAAIDaRmAFCXr16pW4/vbbb1e691tvvZW4vssuu1S6NwAAAAAA1EYCK0iw2267Ja6//vrrlepbVFQUo0ePTqz17t27Ur0BAAAAAKC2ElhBgr333jvxeL73338/vv766wr3ffXVV2PBggVrrHfs2DF22GGHCvcFAAAAAIDaTGAFCVq0aBF9+/ZNrN16660V6llYWBh/+ctfEmv9+vWLnJycCvUFAAAAAIDaTmAFGZx44omJ62+88UYMGzas3P0GDhwYU6ZMWWM9Pz8/jjrqqHL3AwAAAACAukJgBRnssMMOseuuuybWfv/732d8F1WSv/3tb/H4448n1s4444zYYIMNKjIiAAAAAADUCTmlpaWlaQ8BNdXkyZPjyCOPjMLCwjVqubm5cckll8Rpp50W9eolZ78FBQVx8803x9ChQxPrG220UbzwwgvRuHHjrM4NAAAAAAC1icAKfsbf//73GDRoUMb6pptuGscee2zsvPPO0bZt2ygpKYmpU6fGW2+9FUOGDIl58+Yl3pebmxuPPvpobLfddlU1OgAAAAAA1AoCK/gZpaWl8Zvf/CZeeOGFrPa99tpr44QTTshqTwAAAAAAqI28wwp+Rk5OTtx8881x0EEHZa2fsAoAAAAAAP4/T1jBWiotLY37778//vKXv0RRUVGFerRu3TpuvPHG2HPPPbM7HAAAAAAA1GICKyin7777Lu6666547bXX1jq4atasWRx11FHRv3//aNmyZRVPCAAAAAAAtYvACipo3rx5MXLkyBg/fnx89dVXMWvWrCgoKIjc3Nxo3rx5tGrVKrbddtvo0aNH7LXXXpGfn5/2yAAAAAAAUCMJrAAAAAAAAEhVvbQHAAAAAAAAYN0msAIAAAAAACBVAisAAAAAAABSJbACAAAAAAAgVQIrAAAAAAAAUiWwAgAAAAAAIFUCKwAAAAAAAFIlsAIAAAAAACBVAisAAAAAAABSJbACAAAAAAAgVQIrAAAAAAAAUiWwAgAAAAAAIFUCKwAAAAAAAFIlsAIAAAAAACBVAisAAAAAAABSJbACAAAAAAAgVQIrAAAAAAAAUiWwAgAAAAAAIFUCKwAAAAAAAFIlsAIAAAAAACBVAisAAAAAAABSJbACAAAAAAAgVQIrAAAAAAAAUiWwAgAAAAAAIFUCKwAAyqW4uDiKiorSHgMAYJ1TWFiY9ggAUGVy0x4AACCTJ598Mn73u98l1vLz8+Ott96KJk2aVNn+J510UowfPz7rfevXrx8NGjSIBg0aROPGjWODDTaI1q1bxyabbBJdunSJ7bffPjp27Jj1fctr0qRJ8eGHH8aXX34ZkyZNipkzZ8bSpUujoKAgIv7936Bp06bRokWL2GqrraJ79+6x7bbbRrdu3aJevex+L+rpp5+OK6+8MrE2atSo6NChQ1b3+6lx48bFySefnFh7+OGHY6eddqrS/QGAdcfy5cvj3Xffjc8//zwmTZoUX3/9dSxevDiWLVsWRUVFUb9+/WjatGk0b9482rZtG927d4/u3bvH9ttvH61atarU3lX1+TcbyvrMtdVWW1XJnnl5eZGXlxcNGjSIZs2aRatWrWLDDTeMLbbYIrp06RI9evSIFi1aZGWvTL/7nj17xiOPPJKVPQBqOoEVAFBjPf300xlrBQUF8eyzz8YJJ5xQjRNlR3FxcaxYsSJWrFgRixcvjh9++GGNa7bccss48sgj49hjj42GDRtW22zffPNNPPXUUzFy5MiYMmVKmdcWFBREQUFBzJ49OyZNmhTPPfdcRES0bds2jjjiiDjyyCOrPEgCAKgLCgsL46WXXopXXnklxo4dW+aTVMXFxbFo0aJYtGhRTJkyJcaNGxcR//5S1G677Rb9+vWLPffcM3Jz/bNfZRUVFUVRUVEUFBTEokWLYurUqRER8corr0TEv3/nPXr0iJNPPjn69OkTOTk5aY4LUOs5EhAAqJG+++67+Oijj8q8ZujQodU0TfWbPHlyDBw4MPr27Rtvv/12le/3ySefxIABA+Kggw6KwYMH/2xYVZZZs2bFPffcE/vss09ce+21sWjRouwNCgBQhyxfvjweeOCB6Nu3b1xxxRXxz3/+s8LH/hUXF8fo0aNjwIABsf/++8fo0aOzOyxrKC4ujnHjxsWAAQPimGOO+U+gBUDFCKwAgBqprKerfjRp0qT4+OOPq36YFM2dOzfOPPPMePDBB6uk/6JFi+K3v/1tHH300TFy5MgoLS3NWu+SkpIYOnRo7L///vHss89mrS8AQF3wxhtvxAEHHBB/+tOfYvbs2VntPW3atDjrrLPi3HPPjXnz5mW1N8k++eSTOOyww+KDDz5IexSAWktgBQDUOMXFxWsdcNTlp6x+VFpaGgMHDoynnnoqq31Hjx4dBx10UDzzzDNZ7ftTCxcujMsvvzxuu+22rAZiAAC10bJly+LSSy+Nc845J+tB1U+NGjUqjj766Pjmm2+qdB/+bfny5XHWWWfFl19+mfYoALWSw2wBgBrn7bffTvzLe7t27WLmzJn/s/bSSy/FlVdeGc2aNauu8WKHHXaI+++/v8L3l5SUxLJly2Lp0qXx/fffx2effRZjxoyJzz//vMz7/vCHP8Qvf/nL2GyzzSq894+eeOKJuOGGG6K4uLjM67p06RK77LJLdO/ePbbYYoto3rx5NG/ePEpLS2Px4sUxd+7cmDBhQnzwwQcxcuTIWLVqVcZe9913X8yYMSP+/Oc/R/369Sv9MwAA1Dbz5s2L/v37x2effVbmdfn5+bHHHnvEtttuG9tss020adMmmjVrFo0bN45ly5bFkiVL4uuvv45PPvkkRo0aFV999VXGXjNmzIjjjjsu7r333th+++2z/SPVaGeddVacddZZFb6/qKgoli5dGkuWLImvvvoqJk6cGK+99lqZQeOPgeTTTz8d6623XoX3BlgXCawAgBon6Ymfdu3axeGHHx733HPP/6yvXLkynn322TjppJOqa7yoX79+NG7cuFI9mjZtGu3atYstt9wy9t1337j44otjwoQJcdNNN2U85nDlypVx/fXXxyOPPFKpvf/617/GX/7yl4z1evXqxWGHHRYnnHBCdOvWLeN1DRs2jDZt2kS3bt3i+OOPj0WLFsWQIUPi3nvvjRUrViTe88ILL8SGG24YV1xxRaV+BgCA2mbGjBlx8sknx/Tp0zNe07Fjx+jfv38ceOCB0aRJk8RrWrRoES1atIiNN9449t5777j44ovjgw8+iFtvvTX+9a9/Jd6zePHiOPfcc+Opp56K9u3bZ9y/sp8z77rrrrj77rsTa5MmTapU74rIy8ur9Of2Fi1aRERE165d47DDDosrr7wyXn/99bjppptizpw5ifd8/fXXcf/998d5551Xqb0B1jWOBAQAapTFixfHqFGj1ljffvvtY6+99kq8p64cC9i9e/d47LHH4rjjjst4zfjx4+O9996r8B4jRowoM6z6xS9+EUOHDo2BAweWGVYladGiRZx99tnx/PPPx7bbbpvxugceeCCef/75cvUGAKjNli9fHuecc07GsCovLy8GDBgQL774Yhx99NEZw6pMevToEY8//nhcc801kZub/P30hQsXxrnnnpvxi0Wsnfr168f+++8fzz33XGy33XYZr3vwwQdj8eLF1TgZQO0nsAIAapQXXnghCgsL11jfYYcd/nMcyk999dVXdeblxrm5uXHttddGnz59Ml7z+OOPV6j3xx9/HL/73e8y1vfbb78YMmRIdO/evUL9f9SxY8f4xz/+ETvvvHPGa6699toqf2cDAEBNUFpaGpdffnnGJ4yaNm0a999/f1xwwQWVOkIuJycnTjrppLjzzjujQYMGidd8+eWXcfvtt1d4D/6/li1bxj333JPxibWlS5fGCy+8UM1TAdRuAisAoEZ56qmnEte33377yMnJib59+ybW68pTVhH/PpLv2muvjUaNGiXWR48eHcuXLy9Xz1WrVsVll12WGAZGRBx11FFx5513Zu2c/caNG8c999wTm2yySWK9oKAg7rjjjqzsBQBQkw0bNixGjhyZWGvatGk89thjscsuu2Rtv759+5b5JaXHH388vv/++6ztty5bf/3147e//W3G+osvvliN0wDUfgIrAKDGmDx5cuILqFu2bBlbbbVVRETsv//+ife++uqrsWjRoqocr1q1bds248+6atWq+PTTT8vV7/7774+pU6cm1nbeeee4/vrrIycnp9xzlqVx48Zx5513Rl5eXmJ9xIgR8fnnn2d1TwCAmmTRokVx6623Jtbq168ft99++38+52bT0UcfHQcccEBiraioKG655Zas77mu2nfffTM+ZTVhwoSMXxgDYE0CKwCgxnj66acT1/faa6+oV+/fH1t69OgRrVu3XuOaVatWxYgRI6pyvGq3++67Z6x98cUXa93nhx9+iPvvvz+x1rRp07jtttsyhkqV1aVLlzj22GMTayUlJfHQQw9Vyb4AADXBnXfemfFLVWeeeWbstttuVbb3lVdemfHp+ZEjR8a0adOqbO91TabP7UVFRfHVV19V8zQAtZfACgCoEVavXh3PPfdcYm2fffb5z/9er169jE8eDRkypEpmS0uHDh0y1ubMmbPWfR5++OFYuXJlYu3CCy+MDTbYoNyzlcfZZ5+d8XjD1157rdzHGwIA1AYLFizIeNx1u3bt4uyzz67S/du0aRMnnHBCYq20tDSeeeaZKt1/XVLW5/a5c+dW4yQAtZvACgCoEUaPHh3z589fYz0/Pz969+79P2uHHHJIYo/vvvsuxo8fXyXzpaFZs2YZa8uWLVurHgUFBRn/oWTDDTeM4447rkKzlUerVq0y/jcrKCiIV155pcpnAACobkOHDo1Vq1Yl1vr37x/5+flVPsMpp5zyn5MKfmrEiBFRWlpa5TOsC8r63L506dJqnASgdstNewAAgIjMxwHuuuuuaxxlsu2220anTp1iypQpa1w/dOjQ6NmzZ5XMWN0WL16csZbpiaWfev7552PJkiWJtaOPPjpyc6vn4+Bhhx0WTz75ZERE5OXlRdeuXaNHjx6x4447Ro8ePaplBgCA6lJSUhJPPPFEYi0/Pz8OPfTQapmjbdu2sfPOO8c777wTEf/+wlKPHj3+8zks2+8wXVeV9S7dtf3cDoDACgCoARYsWBBjxoxJrGV6WfShhx4ad9111xrrr776alx99dWx/vrrZ3XGNJT1nqq1Pcbv9ddfz1g7/PDDyz1TRe2www5x+eWXxy9+8YvYbrvtomHDhtW2NwBAdfv0009j9uzZibX9998/mjRpUm2zDBgwIA4++ODYcccdY+ONN662fdclX375ZcZaVR+/DVCXOBIQAEjdc889F0VFRWusN2nSJPr06ZN4T6ZvpRYVFdWZ8/jLCpvat2//s/evWrUq3n///cTaFltsUeZZ+1XhjDPOiF122UVYBQDUeZm+jBURsccee1TjJBE9evSII488UlhVRVatWlXmf++1+dwOwL8JrACA1GV6x9L++++/xnGAP9p4441ju+22S6w9+eSTtf48/s8//zzGjh2bWMvJyYmdd975Z3uMHz8+Vq5cmVjbbbfdKjUfAACZvf3224nr9evXj169elXzNFSlJ554IuN7qjbbbLPYcMMNq3kigNpLYAUApGrixIkxefLkxNrPne3/q1/9KnH9+++/j/fee6/Ss6WlsLAwrrnmmoyh29Zbbx2tWrX62T4TJkzIWNt2220rPB8AAJkVFxfHZ599lljr3LlzNGvWrJonoqpMmzYt8ZjyH/mSGED5CKwAgFQ9/fTTiesbbbRR9OzZs8x7DzzwwGjQoEFibciQIZWeLQ0rVqyI888/P+M/ckREnHrqqWvV69tvv81Y69q1a3lHAwBgLUydOjXxuOsIn8HqkmnTpsXpp58ey5YtS6zn5ubGiSeeWM1TAdRuAisAIDWFhYXx4osvJtYOOeSQyMnJKfP+5s2bx5577plYGzVqVMybN6+yI1ab0tLSGDlyZPzqV7+K0aNHZ7xuk002iYMPPnitemYKrBo2bBgdO3asyJgAAPyMsr40tPnmm1fjJFSFFStWxEMPPRS/+tWvYurUqRmvO+yww3zmBiin3LQHAADWXaNGjYpFixYl1jId95d03WuvvbbGelFRUTz99NPRv3//yoyYdatXr45Vq1bF4sWLY86cOfHtt9/GhAkT4s0334wffvihzHvz8vJi0KBBUb9+/bXaa9q0aYnr7dq1K/fcNVmfPn3SHgEA4D8yfQaL+PcpAtQOhYWFsWrVqliwYEHMmjUrvvrqq/jXv/4VY8aMyfjOqh+1b98+Lr/88mqaFKDuEFgBAKnJdBxg165dY7PNNlurHnvssUe0aNEiMfgaOnRo/PrXv/7ZJ7XKa/z48bHVVltltefauOqqq6J79+5rdW1paWnG40nqWmAFAFCTZPoMFhHRtm3bapyEu+++O+6+++5q3bNRo0bxl7/8JZo3b16t+wLUBY4EBABSMXv27Bg7dmxibW2fror491NHBx10UGJt+vTpGfeoTXJzc+PGG2+M448/fq3vKSgoiNLS0sRa48aNszUaAAA/sXz58ow1n8PqtlatWsXDDz8c3bp1S3sUgFpJYAUApOLZZ5+N4uLiNdZzc3PX+h1NPyor4Bo6dGi5Z6tJNtlkkxg8eHD069evXPeV9Q8l6623XmXHAgAgg7I+hzVs2LAaJ6E69erVK4YOHbrWJyIAsCZHAgIAqch0HGDv3r1jgw02KFevbbfdNjbddNP47rvv1qi98cYbMWfOnNhwww0rNGda2rRpE2eeeWYcd9xxkZeXV+77Mz1dFRFRr57vLAEAVJWSkpKMNZ/D6p5f/OIXceGFF8aee+6Z9igAtZ7ACgCodh999FFiuBRRvuMAf3rfHXfcscb66tWrY/jw4XHuuedWqG916tChQ/Tq1SsOOuig6NmzZ6X+QaNRo0YZaytXrqxwXwAAylbW57AVK1ZU4yRUhdzc3Nhss81ir732ikMOOSQ233zztEcCqDMEVgBAtcv0dFXjxo2jT58+Fep56KGHxp133pn4ZNHw4cPj7LPPrpHfaG3QoEFcfPHFccQRR0SLFi2y1jc/Pz9jra4FVqNGjYoOHTpU6R7jxo2Lk08+uUr3AADqhrI+h61ataoaJyGbWrduHddff33suuuujnYEqCICKwCgWq1cuTJeeumlxNp+++1X4b/8tW/fPnbccccYP378GrUZM2bEW2+9FXvssUeFev9Uz54945FHHslYLy0tjdWrV8fy5ctj9uzZ8c4778QzzzwTkyZNWuPawsLC+POf/xxfffVVXHbZZbH++utnZcbc3Nxo1KhR4rd4ly5dmpU9AABYU9OmTTPWlixZUo2TcN5558X555+fsV5aWhpFRUWxZMmSmDp1arzxxhsxYsSImDt37hrXzp07Ny677LI4++yz44wzzojcXP+sCpBtNe9rxgBAnfbqq6/GsmXLEmv77rtvLF++vML/s99++2Xcd8iQIVX1I60hJycn8vLyokWLFrHVVlvFaaedFs8++2wMGjQoMZAqLS2Np59+Og455JB4//33szZH+/btE9d/+OGHrO0BAMD/yvQZLCJi5syZ1TgJPycnJycaNGgQrVq1iu233z5+85vfxGuvvRbnnXdeYiBVUFAQt912Wxx77LExa9asFCYGqNt8FQAAqFaZjgOMiDj77LOrbN8333wzZs2aFW3btq2yPcqSk5MThx56aPTs2TPOOOOM+Prrr9e4Zt68eXH66afHX//619h9990rvWenTp0S95k7d24UFRVFXl5epfcAAOB/bbLJJhlrvjhU8+Xn58f5558fO+20U5xzzjmJX7b79NNP4/jjj4+HH364yo+mBliXeMIKAKg2M2bMiHHjxqWyd3FxcQwfPjyVvf9b27Zt46GHHopOnTol1gsLC2PAgAHx3nvvVXqvTHuUlJTE1KlTK90fAIA1ZfoMFhHx3XffVeMkVEbPnj3jvvvuy3hk+YwZM+Lkk0+OOXPmVPNkAHWXwAoAqDbPPPNMlJaWprb/sGHDori4OLX9f9SqVau49957M77foLCwMM4777z46quvKrXPNttsk7E2YcKESvUGACBZfn5+dO7cObHmM1jt0qNHj/jjH/+YsT5jxozo379/LF++vBqnAqi7BFYAQLUoLS2NESNGpDrDrFmzYvTo0anO8KPOnTvHwIEDM9aXLl0a5557bixdurTCe+y4444Za2n8Y8mnn34axx13XNxxxx3x3nvvRWFhYbXPAABQHTJ9DpsxY0bMnz+/mqeJuPLKK+Oyyy6L4cOHx/Tp06t9/9rsoIMOipNOOilj/Ysvvogrr7yyGicCqLsEVgBAtRg/fnxMmzYt7TFi6NChaY/wH/vss0+ceOKJGetTp06N3/72txXu37p169h0000Ta2+99VaF+1bUmDFj4l//+lf83//9X5xyyinRo0ePOPnkk+Oee+7xAnIAoE7ZaaedMtaq+3NYYWFhvPzyy/Hcc8/F1VdfHX369Ik+ffrEVVddFa+++mq1zlJbXX755dG1a9eM9VdffTUefPDB6hsIoI7KTXsAAGDd8PTTTyeuN2jQIMaOHRvNmjXL2l7Lli2LXXfdNVasWLFG7a233ooZM2ZE+/bts7ZfZVx22WXx3nvvxddff51YHzlyZAwbNiz69etXof6777574rsSpk2bFl9++WV06dKlQn0r4u233/6f/3vVqlUxbty4GDduXPTt2zfatWtXbbMAAFSlXXbZJXJzc2P16tVr1EaOHBmHHXZYtc3ywQcfrPG5ePr06TF9+vRYtmxZ7LffftU2S23VoEGDGDRoUBxxxBGxcuXKxGtuvfXW6N27d2yxxRbVPB1A3eEJKwCgyi1fvjxee+21xNqee+6Z1bAqIqJJkyax7777JtZKSkpi2LBhWd2vMho2bBg333xz5OZm/h7RwIEDY8aMGRXqf+ihh2asvfDCCxXqWREzZsyITz75JLHWuXPn2HLLLattFgCAqrb++uvHbrvtllh76623YvHixdU2y4svvpixtv/++1fbHLXdZpttFhdffHHGemFhYVxxxRWJISUAa0dgBQBUuZdffjkKCgoSa2UFKpVx5JFHZqwNHz68Rv1FcptttokzzzwzY3358uVx/fXXV6h3t27dYrPNNkusDR06tNpeEP3oo49GcXFxYs23egGAuijT59yVK1fG448/Xi0zLFy4MJ5//vnE2nrrrRd77LFHtcxRV/x4rHUmn332WfzjH/+oxokA6haBFQBQ5TIdB9i8efMq+0tyz549Y+ONN06szZ07N/75z39Wyb4VNWDAgIzBUsS/3/9U1rdjy3L00Ucnri9ZsiSeeOKJCvUsj2XLlsVTTz2VWMvJyYmDDz64ymcAAKhuffr0iQ022CCx9uijj1bLF4cef/zxWLVqVWKtT58+0bhx4yqfoS7JycmJm266KdZbb72M19x999014t29ALWRwAoAqFJTpkyJDz/8MLG2//77R4MGDapk35ycnDj88MMz1ocMGVIl+1ZUgwYN4o9//GPUq5f549lNN90UixYtKnfvY445JuM/lvz1r3+t8r9QDxo0KOOxN/vss09svvnmVbo/AEAa1ltvvTjjjDMSa/PmzYtbbrmlSvefNm1a3H///Ym1nJycOOuss6p0/7pqk002ifPPPz9jfeXKlXHddddV40QAdYfACgCoUpmeroqouuMAf3TEEUdkDIDGjh1b4775+Mtf/jKOP/74jPX58+fHn/70p3L3bdSoUcZ/LCkoKIirrroqioqKyt13bYwfPz6GDh2aWMvJyYkBAwZUyb4AADXB8ccfn/GLQ0888US89dZbVbJvaWlpXHPNNbFixYrE+r777htdunSpkr3XBaeddlpsvfXWGetjx46NESNGVN9AAHWEwAoAqDIlJSXx7LPPJtbat28fO+ywQ5Xu37Zt2+jVq1dirbS0NIYNG1al+1fExRdfHG3bts1Yf/rpp+O9994rd98TTjghOnXqlFgbP358XHHFFVFSUlLuvmX5+uuv44ILLojS0tLE+v777+8fSgCAOq1Ro0Zx0UUXJdZKS0vjggsuiAkTJmR93xtuuCHjZ8b69ev70lAl5ebmxg033BD169fPeM3AgQNjwYIF1TgVQO0nsAIAqsw777wTM2fOTKwdeuihkZOTU+UzHHnkkRlrTz31VJU9WVRRTZo0id/97ndlXnPddddlfBdBJg0bNow//elPGf9S/eKLL8ZFF10Uy5YtK1ffTL755ps49dRTY+HChYn11q1b/+zPCQBQFxx99NEZ39taUFAQZ555Zrz55ptZ2aukpCRuvvnmeOyxxzJeM2DAgNhqq62yst+6bJtttokTTzwxY33RokUxcODAapwIoPYTWAEAVSbN4wB/1Ldv32jRokVibd68eTFy5MhqmaM8+vbtG/vuu2/G+vfffx9//etfy913u+22K/NdBa+++mocccQRMX78+HL3/m9PPvlkHHnkkTF37tzEer169WLQoEEZj8cBAKhrbrrpplh//fUTa4sXL46zzjorBg4cWKkvD82aNStOOeWU+Mc//pHxmp122inOOeecCu/B/7roootio402ylh/7rnn4u23367GiQBqt9y0BwAA6qYlS5ZkDIO6desWnTt3rpY5GjRoEAcffHA8+uijifWhQ4fGAQccUC2zlMc111wT7777bixdujSx/sADD8RBBx1U7m/HXnDBBTF9+vR47rnnEutTpkyJk046KXbffff49a9/HTvuuONaPQlXWloab775Ztx///3xwQcf/OwMu+yyS7nmBgCozVq3bh33339/nHLKKYmhVGlpaTz44IMxYsSI+PWvfx1HHHFExoDrp+bOnRuPPPJIPP744xk/O0ZEbLTRRjFo0KCM73il/PLz8+O6664r80th1113XbzwwgvRqFGjCu0xfvz4Kn8ibtKkSVXaH2BtCawAgCrxwgsvZDy2rrqervrRUUcdlTGweu+992LKlCkZ3++UljZt2sQll1wSv//97xPrRUVFcc0118TQoUPL9Y8OOTk5MXDgwCgoKCjz6bIxY8bEmDFjon379rH33nvHNttsE1tttVW0aNEi8vPzY+nSpbFw4cKYMmVKjBs3Lt59992YOnXqz+5/6aWXRv/+/dd6XgCAuqJbt25x3333xZlnnhkrVqxIvGbRokUxaNCguP3226N3797Ro0eP2GabbaJdu3bRrFmziIhYuHBhzJs3Lz755JMYN25cjB8/PgoLC8vce5NNNol//OMf0aZNm6z/XOu6PffcMw444IB4+eWXE+vTp0+Pv/zlL3HFFVdU82QAtY/ACgCoEs8880ziem5ubhx88MHVOsvWW28dW2+9dXzxxRdr1EpLS2Po0KFx+eWXV+tMa+O4446L5557Lj766KPE+oQJE+LRRx+Nk08+uVx9c3Nz484774xbb701HnjggTKvnTFjRjzyyCPl6p+kXr16cc0118QJJ5xQ6V4AALVVjx494rHHHvvPU++ZrF69Ot58882svNuqS5cuMXjw4GjVqlWle5Hs6quvjrFjx8aSJUsS6w899FAccsgh8Ytf/KKaJwOoXTwDDABk3ddffx0TJkxIrPXq1SuVdxcdeeSRGWvPPPPMz34rNQ05OTlxww03RF5eXsZrbr/99pg5c2a5e+fm5sYVV1wRd911V8Z3fGVL+/bt4+GHHxZWAQBERNeuXeOZZ56JffbZp0r3ycnJieOOOy6GDh0qrKpirVu3jssuuyxjvbi4OK655pooLi6uxqkAah+BFQCQdU899VTGWnUfB/ijQw45JBo0aJBYW7BgQbz++uvVPNHa2WKLLeLMM8/MWC8oKMh4bODa2HfffWPkyJFxzjnnRH5+foX7JGncuHEMGDAgXnzxxdhxxx2z2hsAoDZr1qxZ3H333fHII4/Edtttl/X+2223XQwZMiSuv/76aNiwYdb7s6Z+/fpFjx49MtY/++yzeOihh6pxIoDaR2AFAGTV6tWr4/nnn0+s5efnR9++fat5on9r0aJF9OnTJ2N9yJAh1ThN+Zx77rmxySabZKz/85//jJdeeqnC/Zs2bRoXXXRRjBo1Kn73u9/FjjvuWKmXcW+55ZZx+eWXx+jRo+OCCy6o8AumAQDqup49e8aQIUPi4YcfjmOPPbZSJxE0atQoDj744Hj00UdjyJAh8ctf/jJ7g/KzcnJy4g9/+EPGL8lFRPzlL3+JadOmVeNUALVLTmlpaWnaQwAAULPMmzcvPv7445g0aVJMmjQppk6dGkuXLo3ly5fHsmXLoqSkJNZbb71o2bJltG3bNjbffPPo2rVr9OrVKzp27Jj2+AAAtVJxcXFMnDgxvvjii5g8eXJ89dVXMW/evFi2bFksX748VqxYEbm5uZGfnx8bbrhhdOzYMbp06RLbb7997LjjjrHeeuul/SMAQIUJrAAAAAAAAEiVIwEBAAAAAABIlcAKAAAAAACAVAmsAAAAAAAASJXACgAAAAAAgFQJrAAAAAAAAEiVwAoAAAAAAIBUCawAAAAAAABIlcAKAAAAAACAVAmsAAAAAAAASJXACgAAAAAAgFQJrAAAAAAAAEiVwAoAAAAAAIBUCawAAAAAAABIlcAKAAAAAACAVAmsAAAAAAAASJXACgAAAAAAgFQJrAAAAAAAAEiVwAoAAAAAAIBUCawAAAAAAABIlcAKAAAAAACAVAmsAAAAAAAASJXACgAAAAAAgFQJrAAAAAAAAEiVwAoAAAAAAIBUCawAAAAAAABIlcAKAAAAAACAVAmsAAAAAAAASJXACgAAAAAAgFQJrAAAAAAAAEiVwAoAAAAAAIBUCawAAAAAAABIlcAKAAAAAACAVAmsAAAAAAAASJXACgAAAAAAgFQJrAAAAAAAAEiVwAoAAAAAAIBUCawAAAAAAABIlcAKAAAAAACAVAmsAAAAAAAASJXACgAAAAAAgFQJrAAAAAAAAEiVwAoAAAAAAIBU5aY9AAAAANVv2bJlMWrUqPjkk09i4sSJMWfOnFi8eHEUFhZG48aNY6ONNootttgievfuHXvvvXc0a9YssceiRYvWWM/Pz4/1118/a7N+++238dhjj8Xbb78dM2fOjNzc3Nhwww1ju+22i7322iv23nvvyM2t+F9vv/3223j77bfjk08+ie+++y5mzZoVy5Yti9WrV0fDhg2jWbNm0aFDh9h8881j++23j1133TWrP19dVFpaGh9++GGMGjUqPv300/j+++9j6dKlUVxcHM2bN4+WLVtGly5dYtttt42+fftGu3bt0h4ZAICU5ZSWlpamPQQAAADV49tvv4177rknXn/99Vi5cuVa3dOoUaP41a9+Feeff360atXqP+uPPvpo3HDDDWtcf/jhh8fNN99cZs+77ror7r777jXWL7300ujfv/9//u977rkn/vrXv8bq1asz9mrTpk2cc845cfTRR0f9+vXX5keKVatWxfDhw2PIkCExefLktbrnR7m5udG7d+847bTTYpdddinXvUm22mqrxPW1+T2ujenTp0efPn0Sa+edd16cf/75Fe7RqlWrGDt27P+sjR49Om677baYNGnSWs1Xr1696NWrV5xzzjnRo0ePtboHAIC6x5GAAAAA64CVK1fGTTfdFIccckg8//zzax1WRUSsWLEihgwZEvvuu28888wzVTjl//rjH/8Yd955Z5lhVUTE7Nmz4/rrr08MwJKMGDEi9tlnn/jDH/5Q7rAqImL16tXx5ptvxqmnnhonnXRSfPXVV+XuURcVFhbGVVddFWedddZah1URESUlJfH222/HCSecEBdeeGEsWLCgCqcEAKCmElgBAADUcTNmzIjjjjsuHn744Z8Nf8qyfPny+O1vfxu///3vo6SkJIsTrumpp56Khx56qFz37LXXXmXWFy1aFGeddVZcccUVMXv27MqM9x/jx4+Pww8/PB577LGs9Kutli9fHqeffno89dRTlerzyiuvxBFHHBGffvppliYDAKC2EFgBAADUYdOmTYtjjz02Pv/886z1fPzxx+Pqq6/OWr+fmjFjRtx0003lumfTTTeN7t27Z6xPmzYtjjrqqBg9enQlp1tTUVFR/OEPf4jf//73sS6eul9UVBTnnXdevP/++1npN3PmzDjppJPiX//6V1b6AQBQO1T8rbQAAADUaAsWLIjTTz895syZU+Z1eXl50bNnz+jUqVO0bt06li1bFrNnz47x48dnvPfpp5+ODz/8sCrGjhtuuCGWL19ernsOP/zwjLXp06fHSSedFDNnzvzZPp07d45u3bpF69ato2nTpjFv3ryYNWtWjBs3LpYuXVrmvY8//ngUFxfHH/7wh3LNXtvdcsst8c477yTW6tevHzvttFNsuumm0bp161iwYEFMmzYt3n333TKPpVyxYkWcffbZ8fjjj8fmm29eVaMDAFCDCKwAAADqqKuvvjqmTp2asZ6fnx8DBgyII488Mlq2bLlGvaSkJN5///24/fbb46OPPlqjPmXKlKzOGxHx7rvvZgw/MqlXr14ceuihibWVK1fGgAEDygyr6tWrF8ccc0yccMIJscUWWyReU1hYGG+//XbcddddZT6tNnTo0Nh4443jzDPPLNfPUFstXLgwHnzwwTXWc3Nz48wzz4wTTjghNtxwwzXqy5YtixEjRsTtt98ey5YtS+y9ePHi+M1vfhPDhg2LvLy8bI8OAEAN40hAAACAOmjEiBHxxhtvZKxvt9128dJLL8WZZ56ZGFZF/DvI2WmnneKJJ56I3/3ud1G/fv2qGvc/ksKqbbbZJgYNGhRjxoyJiRMnxnvvvRcPPfRQnHrqqdGiRYvYaaedol27don9/vSnP8WXX36Zcb/OnTvH8OHD4/rrr88YVkVENGjQIPbee+8YPnx4XHnllWX+Lm6//faYOHFiGT9l3VFcXLzGWqdOnWLo0KFx8cUXJ4ZVERFNmjSJE088MV588cXYbrvtMvb/4osv4r777svavAAA1FwCKwAAgDqmsLAw7rjjjoz1nj17xuDBgzOGPD+Vk5MTJ554Ytx2223V+qRLTk5OXHzxxfHkk0/GoYceGm3atIm8vLxo2bJl7LzzznHllVfGqFGj4pprrkm8//PPP48hQ4Zk7N+1a9d47LHHomvXrms9U/369ePUU0+NO++8M+PvYvXq1XH11Vevk++z6tixYzz88MPRrVu3tbq+bdu2MXjw4DJDq8GDB8fChQuzNSIAADWUwAoAAKCOGT58eMYj8Nq3bx//93//F40bNy533/333z+uuuqqyo631s4777w4++yzo169zH91bdKkScZ3HN1xxx1RUlKSWGvXrl08+OCDsf7661dotn322SduvvnmjPUvv/wyXnjhhQr1rq2aNm0aDz74YLRt27Zc9zVu3Djuv//+jE9jFRQUJB47CABA3SKwAgAAqGMee+yxjLUbb7wxmjRpUuHexx9/fPTu3bvC96+tLbfcMs4555wK3//tt9/GmDFjMtZvuummaNasWYX7R0QcfPDBceCBB2asP/DAA5XqX9tcccUV0aFDhwrd27Rp07juuusy1ocPH554/CAAAHWHwAoAAKAO+eyzz+Lrr79OrO2+++7Rq1evSu9x9dVXV7rHzznllFMq9c6sESNGZDyS74ADDsha6HbttddGw4YNE2uff/55fPrpp1nZp6bbYYcdol+/fpXq0bdv3+jZs2dibd68efHuu+9Wqj8AADWbwAoAAKAOefnllzPWKhso/GizzTaLHXfcMSu9ktSrVy/69u1bqR4jR47MWDvmmGMq1fu/tWzZssynrMqaoy458cQTs9LniCOOyFh79dVXs7IHAAA1k8AKAACgDnnvvfcS15s3bx577bVX1vY56qijstbrp7beeuto0aJFhe+fPXt2fPPNN4m1jTfeOHbeeecK905y7LHHZqy99dZbWd2rJmrRokWlA8Yf7bfffpGfn59YGz9+fFb2AACgZhJYAQAA1BHLly+Pzz//PLHWrVu3yMvLy9peVfmEVbdu3Sp1f1nH8PXq1StycnIq1f+nunfvnvF9WJMnT47CwsKs7lfT7LnnntGgQYOs9MrPz4+uXbsm1r7//vuYN29eVvYBAKDmEVgBAADUEV9//XUUFxcn1jKFABXVvn37aNmyZVZ7/mirrbaq1P2ZQruIyodhSXJycjL2LSoqiq+++irre9Yk2f6z1aVLl4y1uv67BABYlwmsAAAA6ojvv/8+Y23LLbfM+n6/+MUvst4zIqJdu3aVuv+HH37IWMt2uPKjsoKwsuapC7L9O916660z1qZOnZrVvQAAqDkEVgAAAHXE9OnTM9aaN2+e9f2q6gmr1q1bV+r+mTNnZqxVNgzLpG3bthlrs2bNqpI9a4rNN988q/3K+u8/Y8aMrO4FAEDNIbACAACoI5YtW5ax1rRp06zvVxU9I/79HqPKWLJkScZakyZNKtU7k7J+F8uXL6+SPWuCnJycrP85KOu/UVl/xgEAqN0EVgAAAHVEWcFIVQQ1VRVYNWjQoFL3r1y5MnG9UaNGkZeXV6nemZT1u8g0T13QqFGjqFcvu/+0UNaf1RUrVmR1LwAAag6BFQAAQB2xevXqjLXS0tKs71cVPSP+/dROZRQWFiauN2zYsFJ9y7LeeutlrFX256nJqiIIbdSoUcZaWX/GAQCo3QRWAAAAdURZocmqVauyvl9NPZ4t01NUVfl0Tlm/i7ICmNqupKQk6z0zBY4Rdft3CQCwrhNYAQAA1BFlPe2yePHirO+3dOnSrPfMhkxPUq1cuTKKioqqZM+yfhdV+WTX2qiKUOlHVRFaFhQUZKw1btw46/sBAFAzCKwAAADqiDZt2mSszZ07N+v7VUUIlg3NmzfPWKuqkK2s4KaiIUu2jlysiqfrfrRy5cqsH9O3YMGCjLWWLVtmdS8AAGoOgRUAAEAd0bFjx4y177//Puv7TZ48Oes9s6Gs4G7GjBlVsufUqVMz1jbaaKMK9czWk1ErV67MSp9MFi5cmNV+P/zwQ8baJptsktW9AACoOQRWAAAAdUSXLl0y1r744ous7rVgwYKYPXt2VntmS1nB3WeffVYle5bVt6x5ypKtJ5fmz5+flT6ZTJo0Kav9vv3224y1Tp06ZXUvAABqDoEVAABAHdGmTZto3759Yu2jjz6K4uLirO31ySefZK1XtpUV3H3++edZ36+kpCRjaJOXlxft2rUr8/769esnrq9YsaLSs0VElQeL2f6dTpgwIXE9Pz8/Nttss6zuBQBAzSGwAgAAqEN69+6duL5kyZIYP3581vZ59tlns9Yr27p3756x9vbbb2ft3VA/ev/996OgoCCxts0222QMpH6Ul5eXuL58+fJKzxZR9Uc3fvzxx1nrtWTJkoxPq+2www6Rm5ubtb0AAKhZBFYAAAB1yP7775+x9uSTT2Zlj0WLFsWoUaOy0qsqtGnTJjbffPPE2owZM+Kdd97J6n7Dhw/PWNtpp51+9v78/PzE9Wy9GyqbgVKSMWPGxKJFi7LSa+TIkVFUVJRY69WrV1b2AACgZhJYAQAA1CE777xzxiPoXn311aw8bXP33XdHYWFhpftUpT59+mSsDRkyJGv7LFy4MF577bWM9V133fVnezRv3jxxffr06ZV+GmzWrFlV9t6uHxUVFcULL7yQlV6PPvpo4nq9evXioIMOysoeAADUTAIrAACAOqR+/fpx8sknJ9aKi4vjqquuqlTY9MEHH2QMFWqSI444ImPttddeizFjxmRlnxtvvDFWrlyZWOvcuXP06NHjZ3u0adMmcX3FihUZ3+e0th566KGsH4GY5L777oulS5dWqsfLL7+cMVzr1atXxt8TAAB1g8AKAACgjjn22GOjdevWibVPP/00LrnkkgqFVl9++WVceOGF1RKAVNYmm2wSe+65Z8b6NddcU+lj7F577bUynyw6/vjj16rPVlttlbH21FNPlXuuH02aNCkee+yxCt9fHnPmzImbb765UvffcMMNGeunnXZahXsDAFA7CKwAAADqmPz8/Lj00ksz1l9//fU455xzYv78+Wvdc+zYsXHyySfHvHnzsjFitbjgggsiJycnsTZ79uw49dRTY8GCBRXq/eabb8ZvfvObjPVOnTrFMcccs1a9dtttt4y1p59+ukJH+s2aNSvOP//8WLVqVbnvrajhw4fH3//+93LfN2/evDjttNMy/nns2bPnWh2tCABA7SawAgAAqIMOP/zw2GOPPTLW33777TjggAPi4YcfjsWLF2e8bvLkyXHppZfG6aefXuZ1NVHXrl3jxBNPzFj/4osv4vjjj4+JEyeudc+SkpJ47LHHYsCAAWWGQddee200aNBgrXrutNNOkZ+fn1grKiqKAQMGxLfffrvWM77//vtx7LHHxpQpU9b6nmwZNGhQ3H777bF69eq1un7y5Mlx0kknxddff51Yz8vLi9/+9rfZHBEAgBoqN+0BAAAAqBoDBw6Mfv36xYwZMxLrixcvjptuuin+/Oc/R8+ePaNTp07RunXrWLVqVcyZMyc+/vjjjEFJTk5OxqMBMz3VlIZLLrkkxo0bF5MnT06sf/fdd9GvX784+uij48QTT4wtttgi8bqioqJ455134q677opPP/20zD379+9frieCGjRoEIcddlg8/vjjifWZM2dGv3794sILL4x+/fpFo0aNEq+bOHFiDB48OF5++eU1/ts0adIkli1bttYzVca9994bo0ePjssuuyx69eoV9eqt+V3Z2bNnx+OPPx6DBw+OoqKijL0uvPDC6Nq1a1WOCwBADZFTWhsOHwcAAKBCfnyCpbLva/qpyy+/PP785z8n1o488sj44x//WOb9d911V9x9992JtVGjRkWHDh0qPeOPZsyYEcccc0zMnTv3Z6/ddNNNo3v37tG6deto2rRpzJs3L2bPnh3jxo1bqyfM9ttvv7jzzjvLHdrNnz8/+vbtGwUFBWVe16RJk+jZs2dsvvnm0bRp01ixYkVMnz49Pvroo5g2bVriPZtttlkcdthhceutt65RO++88+L888//2fmmT58effr0Wbsf5r+0bt06dt5552jbtm3k5+fHnDlz4ptvvokPPvggSkpKyry3or9LAABqJ09YAQAA1GFbbrllPPbYY/HrX/86fvjhh0r3y83Njeuuuy4OOOCAjIFVbm7N+qtm+/bt47HHHotTTz31Z38H3333XXz33XcV2qdfv35x/fXXVyhg2WCDDeKSSy6JG2+8sczrli1bFm+88Ua88cYba9W3Xbt2cd9998Wbb75Z7pnW1oEHHhjjx49PfL/Z3Llz4/nnny93z759+8att94qrAIAWId4hxUAAEAdt/nmm8eIESPigAMOqFSfdu3axQMPPBBHH310me8oWtt3N1WnTp06xbBhw2LnnXfOeu9GjRrFVVddFTfeeGOlwrqTTjopzj777KzN1blz53jkkUeiY8eOWeuZaZ8HH3ww1l9//Ur3ysnJiTPPPDPuvPPOyMvLy8J0AADUFgIrAACAdUDz5s3jjjvuiMceeyx22223xPcKlXXvgAED4sUXX4yddtopIiIKCwszXp/pHUtpa9WqVfzjH/+Ia6+9Npo3b56VnnvttVc8//zzccopp2Sl38UXXxx33HFHpcOfQw89NIYNG1blYdWPtthii3jqqaeid+/eFe6x6aabxuDBg+Oyyy6rcU/pAQBQ9XwCBAAAWIf06NEj/v73v8fMmTNjzJgx8f7778e3334bP/zwQyxfvjxKSkqicePGsdFGG8XWW28du+22W+y9997RsGHD/+mzatWqjHs0bdq0qn+MCqtXr16ccMIJceihh8aQIUPiySefjKlTp5arR35+fvTp0yfOOOOM2HrrrbM+4wEHHBC77rprPPTQQ/HEE08kHrWXSa9eveLcc8+NHXfcMetz/ZyNNtooHnjggRg2bFjcddddMXv27LW6b4sttoiTTjopjjzySEEVAMA6LKe0tLQ07SEAAACoXb744os47LDDEms33nhj9OvXr3oHqoTPPvssxo0bF5988klMmTIlZs2aFQUFBbF69epo3LhxNGvWLDp16hRdunSJ7bffPnbbbbdYb731qmW21atXxzvvvBPvvPNOTJw4MaZMmRKLFy+O1atXR35+frRq1Sq22GKL2GGHHWKvvfaKTp06Vckc06dPjz59+iTWzjvvvDj//PP/Z62oqChGjx4do0ePjs8++yxmzJgRy5cvj4YNG0aLFi2ic+fO8ctf/jJ233336N69e5XMDABA7eKrSwAAAJTbggULMtY23HDDapyk8rp27Rpdu3ZNe4xEubm5sfvuu8fuu++e9ijlkpeXF/vss0/ss88+aY8CAEAt4R1WAAAAlNsPP/yQsbbRRhtV4yQAAEBd4AkrAACAOuT999+PV199NTp37hybbrppdO7cOdq0aZP1fT7//PPE9dzc3Co7lg4AAKi7BFYAAAB1yMKFC+ORRx75n7X8/PzYdNNNY/DgwdGyZctK71FSUhKvv/56Ym3zzTePBg0aVHoPAABg3eJIQAAAgDok6f1RBQUF8dlnn8Unn3ySlT1effXVmDt3bmKtR48eWdkDAABYtwisAAAA6pDNNtss6tVL/qve888/X+n+BQUFcfvtt2es77333pXeAwAAWPcIrAAAAOqQpk2bxtZbb51Ye/nll2PChAkV7l1cXBxXXnllTJkyJbHeoUOH2GWXXSrcHwAAWHcJrAAAAOqYQw45JHG9uLg4zj777AodDbhkyZI4//zz45VXXsl4zaWXXprx6S4AAICy+JsEAABAHdOvX79o0aJFYm3+/Plx7LHHxrXXXhuTJk362V7z5s2LBx98MPbbb78YNWpUxut69eoVBx54YEVHBgAA1nG5aQ8AAABAdjVp0iSuvPLKuOKKKxLrJSUlMXTo0Bg6dGhsvPHG0bVr12jfvn00bdo0IiKWLVsWc+bMiUmTJsVXX30VxcXFZe7XoUOHuO2227L+cwAAAOsOgRUAAEAddNhhh8XEiRPjkUceKfO6qVOnxtSpUyu8T4cOHWLw4MHRsmXLCvcAAABwJCAAAEAddfXVV8c555wTOTk5VdJ/xx13jCeffDI22WSTKukPAACsOwRWAAAAdVROTk5cdNFFMXTo0OjatWvW+jZv3jyuvfbaeOSRR2KDDTbIWl8AAGDd5UhAAACAOm7bbbeN4cOHxyuvvBJPPfVUvPvuuz/7Xqokm266aRx77LHRr1+/aNy4cRVMCgAArKtySktLS9MeAgAAgOozZ86cGD9+fHz22Wfx2WefxezZs2PZsmWxdOnSKCkpiUaNGkXjxo2jXbt2sdlmm0WXLl1it912i06dOqU9OgAAUEcJrAAAAAAAAEiVd1gBAAAAAACQKoEVAAAAAAAAqRJYAQAAAAAAkCqBFQAAAAAAAKkSWAEAAAAAAJAqgRUAAAAAAACpElgBAAAAAACQKoEVAAAAAAAAqRJYAQAAAAAAkCqBFQAAAAAAAKkSWAEAAAAAAJAqgRUAAAAAAACpElgBAAAAAACQKoEVAAAAAAAAqRJYAQAAAAAAkCqBFQAAAAAAAKkSWAEAAAAAAJAqgRUAAAAAAACpElgBAAAAAACQKoEVAAAAAAAAqRJYAQAAAAAAkCqBFQAAAAAAAKkSWAEAAAAAAJAqgRUAAAAAAACpElgBAAAAAACQKoEVAAAAAAAAqRJYAQAAAAAAkCqBFQAAAAAAAKn6f3imkP8pnWFuAAAAAElFTkSuQmCC\n",
            "text/plain": [
              "<Figure size 1800x1200 with 1 Axes>"
            ]
          },
          "metadata": {},
          "output_type": "display_data"
        }
      ],
      "execution_count": 40
    },
    {
      "cell_type": "markdown",
      "source": "## RATIO OF CORRECT TRIALS - PROTOCOL SESSIONS",
      "metadata": {}
    },
    {
      "cell_type": "code",
      "source": "protocol_runs = first_row_test_runs[(first_row_runs['stim_condition'] == 0) | (first_row_test_runs['stim_condition'] == 1)]\n\nprotocol_runs = protocol_runs.drop(['run_type'], axis=1).reset_index()\n\nprotocol_runs\n",
      "metadata": {},
      "outputs": [
        {
          "name": "stderr",
          "output_type": "stream",
          "text": [
            "<ipython-input-45-030163e33e7b>:1: UserWarning: Boolean Series key will be reindexed to match DataFrame index.\n",
            "  protocol_runs = first_row_test_runs[(first_row_runs['stim_condition'] == 0) | (first_row_test_runs['stim_condition'] == 1)]\n"
          ]
        },
        {
          "data": {
            "text/html": [
              "<div>\n",
              "<style scoped>\n",
              "    .dataframe tbody tr th:only-of-type {\n",
              "        vertical-align: middle;\n",
              "    }\n",
              "\n",
              "    .dataframe tbody tr th {\n",
              "        vertical-align: top;\n",
              "    }\n",
              "\n",
              "    .dataframe thead th {\n",
              "        text-align: right;\n",
              "    }\n",
              "</style>\n",
              "<table border=\"1\" class=\"dataframe\">\n",
              "  <thead>\n",
              "    <tr style=\"text-align: right;\">\n",
              "      <th></th>\n",
              "      <th>level_0</th>\n",
              "      <th>index</th>\n",
              "      <th>session</th>\n",
              "      <th>run_nr</th>\n",
              "      <th>stim_condition</th>\n",
              "      <th>outcome</th>\n",
              "      <th>rat</th>\n",
              "      <th>group</th>\n",
              "    </tr>\n",
              "  </thead>\n",
              "  <tbody>\n",
              "    <tr>\n",
              "      <th>0</th>\n",
              "      <td>131</td>\n",
              "      <td>32434</td>\n",
              "      <td>2021-03-08T14_54_47</td>\n",
              "      <td>2.0</td>\n",
              "      <td>0.0</td>\n",
              "      <td>0.0</td>\n",
              "      <td>ARCH1</td>\n",
              "      <td>ARCH</td>\n",
              "    </tr>\n",
              "    <tr>\n",
              "      <th>1</th>\n",
              "      <td>133</td>\n",
              "      <td>33156</td>\n",
              "      <td>2021-03-08T14_54_47</td>\n",
              "      <td>4.0</td>\n",
              "      <td>1.0</td>\n",
              "      <td>0.0</td>\n",
              "      <td>ARCH1</td>\n",
              "      <td>ARCH</td>\n",
              "    </tr>\n",
              "    <tr>\n",
              "      <th>2</th>\n",
              "      <td>135</td>\n",
              "      <td>33827</td>\n",
              "      <td>2021-03-08T14_54_47</td>\n",
              "      <td>6.0</td>\n",
              "      <td>0.0</td>\n",
              "      <td>0.0</td>\n",
              "      <td>ARCH1</td>\n",
              "      <td>ARCH</td>\n",
              "    </tr>\n",
              "    <tr>\n",
              "      <th>3</th>\n",
              "      <td>137</td>\n",
              "      <td>34255</td>\n",
              "      <td>2021-03-08T14_54_47</td>\n",
              "      <td>8.0</td>\n",
              "      <td>1.0</td>\n",
              "      <td>1.0</td>\n",
              "      <td>ARCH1</td>\n",
              "      <td>ARCH</td>\n",
              "    </tr>\n",
              "    <tr>\n",
              "      <th>4</th>\n",
              "      <td>139</td>\n",
              "      <td>34840</td>\n",
              "      <td>2021-03-08T14_54_47</td>\n",
              "      <td>10.0</td>\n",
              "      <td>0.0</td>\n",
              "      <td>1.0</td>\n",
              "      <td>ARCH1</td>\n",
              "      <td>ARCH</td>\n",
              "    </tr>\n",
              "    <tr>\n",
              "      <th>...</th>\n",
              "      <td>...</td>\n",
              "      <td>...</td>\n",
              "      <td>...</td>\n",
              "      <td>...</td>\n",
              "      <td>...</td>\n",
              "      <td>...</td>\n",
              "      <td>...</td>\n",
              "      <td>...</td>\n",
              "    </tr>\n",
              "    <tr>\n",
              "      <th>4443</th>\n",
              "      <td>13799</td>\n",
              "      <td>91589</td>\n",
              "      <td>2021-12-03T09_51_57</td>\n",
              "      <td>49.0</td>\n",
              "      <td>1.0</td>\n",
              "      <td>1.0</td>\n",
              "      <td>ARCH8</td>\n",
              "      <td>ARCH</td>\n",
              "    </tr>\n",
              "    <tr>\n",
              "      <th>4444</th>\n",
              "      <td>13801</td>\n",
              "      <td>91761</td>\n",
              "      <td>2021-12-03T09_51_57</td>\n",
              "      <td>51.0</td>\n",
              "      <td>0.0</td>\n",
              "      <td>1.0</td>\n",
              "      <td>ARCH8</td>\n",
              "      <td>ARCH</td>\n",
              "    </tr>\n",
              "    <tr>\n",
              "      <th>4445</th>\n",
              "      <td>13803</td>\n",
              "      <td>91931</td>\n",
              "      <td>2021-12-03T09_51_57</td>\n",
              "      <td>53.0</td>\n",
              "      <td>1.0</td>\n",
              "      <td>1.0</td>\n",
              "      <td>ARCH8</td>\n",
              "      <td>ARCH</td>\n",
              "    </tr>\n",
              "    <tr>\n",
              "      <th>4446</th>\n",
              "      <td>13805</td>\n",
              "      <td>92599</td>\n",
              "      <td>2021-12-03T09_51_57</td>\n",
              "      <td>55.0</td>\n",
              "      <td>0.0</td>\n",
              "      <td>1.0</td>\n",
              "      <td>ARCH8</td>\n",
              "      <td>ARCH</td>\n",
              "    </tr>\n",
              "    <tr>\n",
              "      <th>4447</th>\n",
              "      <td>13807</td>\n",
              "      <td>92782</td>\n",
              "      <td>2021-12-03T09_51_57</td>\n",
              "      <td>57.0</td>\n",
              "      <td>1.0</td>\n",
              "      <td>1.0</td>\n",
              "      <td>ARCH8</td>\n",
              "      <td>ARCH</td>\n",
              "    </tr>\n",
              "  </tbody>\n",
              "</table>\n",
              "<p>4448 rows × 8 columns</p>\n",
              "</div>"
            ],
            "text/plain": [
              "      level_0  index              session  run_nr  stim_condition  outcome  \\\n",
              "0         131  32434  2021-03-08T14_54_47     2.0             0.0      0.0   \n",
              "1         133  33156  2021-03-08T14_54_47     4.0             1.0      0.0   \n",
              "2         135  33827  2021-03-08T14_54_47     6.0             0.0      0.0   \n",
              "3         137  34255  2021-03-08T14_54_47     8.0             1.0      1.0   \n",
              "4         139  34840  2021-03-08T14_54_47    10.0             0.0      1.0   \n",
              "...       ...    ...                  ...     ...             ...      ...   \n",
              "4443    13799  91589  2021-12-03T09_51_57    49.0             1.0      1.0   \n",
              "4444    13801  91761  2021-12-03T09_51_57    51.0             0.0      1.0   \n",
              "4445    13803  91931  2021-12-03T09_51_57    53.0             1.0      1.0   \n",
              "4446    13805  92599  2021-12-03T09_51_57    55.0             0.0      1.0   \n",
              "4447    13807  92782  2021-12-03T09_51_57    57.0             1.0      1.0   \n",
              "\n",
              "        rat group  \n",
              "0     ARCH1  ARCH  \n",
              "1     ARCH1  ARCH  \n",
              "2     ARCH1  ARCH  \n",
              "3     ARCH1  ARCH  \n",
              "4     ARCH1  ARCH  \n",
              "...     ...   ...  \n",
              "4443  ARCH8  ARCH  \n",
              "4444  ARCH8  ARCH  \n",
              "4445  ARCH8  ARCH  \n",
              "4446  ARCH8  ARCH  \n",
              "4447  ARCH8  ARCH  \n",
              "\n",
              "[4448 rows x 8 columns]"
            ]
          },
          "execution_count": 45,
          "metadata": {},
          "output_type": "execute_result"
        }
      ],
      "execution_count": 45
    },
    {
      "cell_type": "code",
      "source": "clustered_rat2 = protocol_runs.groupby(['group', 'rat'])['outcome'].mean().reset_index()",
      "metadata": {},
      "outputs": [],
      "execution_count": 58
    },
    {
      "cell_type": "code",
      "source": "sns.set(style=\"white\", context='talk')    \nplt.figure(figsize=(4,4),dpi=300)\n\ng = sns.stripplot(\n    x='group', y='outcome',\n    data=clustered_rat2,\n    dodge=False, jitter=.03,\n    alpha=.3, s=6,\n    palette=['lightgreen', 'purple']\n)\n\n# Show means\nsns.pointplot(\n    x='group', y='outcome',\n    data=clustered_rat2,\n    dodge=.4, \n    join=False,            \n    markers=\"o\", scale=.5, linewidth=1.5,\n    ci=\"sd\",\n    errwidth=.7,\n    palette=['dimgrey', 'dimgrey']\n)\n\ng.set(\n    ylim=(0.4, 1)\n)\n\nsns.despine()\n\n#plt.savefig(r'D:\\Plots\\performance_clustered_rat.tif' , dpi=300, bbox_inches='tight')",
      "metadata": {},
      "outputs": [
        {
          "data": {
            "image/png": "iVBORw0KGgoAAAANSUhEUgAABMcAAASoCAYAAAAQMa3YAAAAOXRFWHRTb2Z0d2FyZQBNYXRwbG90bGliIHZlcnNpb24zLjMuNCwgaHR0cHM6Ly9tYXRwbG90bGliLm9yZy8QVMy6AAAACXBIWXMAAC4jAAAuIwF4pT92AAD1bklEQVR4nOzdd5iU1d3/8c89bXthC0tbiiAqVcSCggp2Q0IUNZJYYmx5ghJNNFhiNBq7grHG2GJvGBuWGIkaSlQUW0BQAelte9/ZKffvD3672WXugd2de2Z2Zt6v6+J64JyZ7/mOT3TZz55zbsM0TVMAAAAAAABACnLEuwEAAAAAAAAgXgjHAAAAAAAAkLIIxwAAAAAAAJCyCMcAAAAAAACQsgjHAAAAAAAAkLIIxwAAAAAAAJCyCMcAAAAAAACQsgjHAAAAAAAAkLIIxwAAAAAAAJCyCMcAAAAAAACQsgjHAAAAAAAAkLIIxwAAAAAAAJCyCMcAAAAAAACQsgjHAAAAAAAAkLIIxwAAAAAAAJCyCMcAAAAAAACQsgjHAAAAAAAAkLIIxwAAAAAAAJCyCMcAAAAAAACQsgjHAAAAAAAAkLIIxwAAAAAAAJCyCMcAAAAAAACQsgjHAAAAAAAAkLIIxwAAAAAAAJCyCMcAAAAAAACQsgjHAAAAAAAAkLIIxwAAAAAAAJCyCMcAAAAAAACQsgjHAAAAAAAAkLJc8W4APd9ll12mN954o+3PF198sWbNmhXHjromGAxqyZIlWrp0qT7//HNt2bJFNTU1am5uVmZmpgoLC7X33ntr/PjxOvroo1VaWhrvlgEAAAAAQIwYpmma8W4CPdeyZct0xhlnqP3/TBIlHPP5fHrmmWf05JNPavPmzZ16j2EYOuKII3TxxRdrzJgxUe4QAAAAAADEGzvHEFZ9fb1mz56tRMxPv/32W11xxRX6+uuvu/Q+0zT173//W4sWLdIZZ5yh2bNny+PxRKlLAAAAAAAQb9w5BkvBYFBXXHGFNm3aFO9Wumzp0qU6/fTTuxyMtRcMBvXUU0/pnHPOUV1dnY3dAQAAAACAnoRwDJZuvvlmLViwIN5tdNmnn36qCy64QI2NjbbUW7ZsmX75y1+qubnZlnoAAAAAAKBn4VglQsyZM0dPPfVUvNvosoqKCl166aVhg6yCggJNmzZNRx11lPr166fc3FyVlZXp888/19///nd9/vnnlu9btmyZbr75Zt1www3RbB8AAAAAAMQB4RjamKapW265RU888US8W+mWq666SmVlZZZzP/zhD3X99dcrOzu7w3heXp6GDRum0047Tf/4xz/0hz/8QbW1tSHvf+GFF3TMMcfoiCOOiErvAAAAAAAgPjhWCUlSU1OTZs2albDB2MKFC/Xvf//bcu7cc8/VnDlzQoKxXZ1wwgl67rnnVFBQYDl/yy23yO/3R9wrAAAAAADoOQjHoO+//14//elP9e6778a7lW4xTVN33nmn5dyUKVM0e/bsTtcaNmyYHnzwQbnd7pC5tWvX6o033uh2nwAAAAAAoOchHEtx8+bN0/Tp07Vy5cp4t9JtH330kb755puQ8YyMDP3xj3+UYRhdqjd27Fj93//9n+Xco48+2q0eAQAAAABAz0Q4lqLWrFmjs88+W9dcc41tT3aMl3nz5lmOn3TSSerTp0+3ap5//vnKz88PGf/222/15ZdfdqsmAAAAAADoeQjHUkx5ebluuukm/fjHP9bHH38c9nWDBg3Sj3/84xh21j1NTU1hj4Oefvrp3a6bnp6u6dOnW869/vrr3a4LAAAAAAB6FsKxFPLaa6/pmGOO0ZNPPimfzxf2dYcddpief/55lZaWxrC77lm6dKlaWlpCxvv376/99tsvotrHHnus5fj7778fUV0AAAAAANBzEI6lkOXLl6upqSnsvNvt1qWXXqpHH3007BMbe5olS5ZYjk+aNCni2vvvv7/lEy43b96s1atXR1wfAAAAAADEH+EYJEmjR4/WvHnz9Ktf/UoOR+L8z2LZsmWW42PHjo24tsPh0MiRIy3nPv/884jrAwAAAACA+EucFARR0atXL1133XV68cUXIz6GGGumaWrNmjWWcyNGjLBljXB1/vvf/9pSHwAAAAAAxJcr3g0gPjIyMnTWWWfpwgsvVE5OTrzb6ZZNmzZZHhM1DEODBw+2ZY1BgwZZjn/33Xe21AcAAAAAAPFFOJZi8vLyNGPGDP385z9XYWFhvNuJyNq1ay3He/furYyMDFvWCPdQgk2bNtlSHwAAAAAAxBfhWAo5/fTTddlllyk9PT3erdhix44dluMlJSW2rVFUVGQ5XlZWppaWFnk8HtvWAgAAAAAAscedYylk2LBhSROMSVJ5ebnleLhAqzuKi4stx03TVFVVlW3rAAAAAACA+GDnGBJWRUWF5Xh+fr5ta+zuPraamhpbd6nF249+9CNVVlZazhUUFGj+/Pkx7ggAAAAAgOgjHEPCqq6uthzPysqybQ2PxyO32y2fzxcyV1tba9s6PUFlZWXY3XgAAAAAACQrjlUiYbW0tFiO2xmO7a5eY2OjresAAAAAAIDYIxxDwgoXjrlc9m6IdDqdluN+v9/WdQAAAAAAQOwRjiFhhQvHwoVZ3UU4BgAAAABA8iIcQ8IKF07ZvXMsXD3CMQAAAAAAEh/hGBJWuB1dgUDA1nXChWAej8fWdQAAAAAAQOwRjiFhud1uy3G7w7Fw9cKtDwAAAAAAEgfhGBJWuHDK5/PZug47xwAAAAAASF6EY0hYWVlZluNNTU22rtPY2Gg5TjgGAAAAAEDiIxxDwsrPz7ccb2hosG2NlpaWsDvRwq0PAAAAAAASB+EYEla4cKqurs62NWpra8POFRUV2bYOAAAAAACID8IxJKzi4mLL8fLyctvWCFfL7XYrLy/PtnUAAAAAAEB8EI4hYQ0YMMByvKyszLY1wtUKF8wBAAAAAIDEQjiGhFVaWmo5vnXrVgUCAVvW2LBhg+X4XnvtZUt9AAAAAAAQX4RjSFj9+vVTZmZmyLjP59PmzZttWSNcOLb33nvbUh8AAAAAAMQX4RgSlsPh0IgRIyznVq5cacsaX3/9teX4sGHDbKkPAAAAAADii3AMCW3MmDGW41999VXEtQOBgJYvX245N378+IjrAwAAAACA+CMcQ0I79NBDLceXLFkSce3PPvtMjY2NIeN9+/bVkCFDIq4PAAAAAADij3AMCe3ggw9WWlpayPjKlSu1cePGiGr/85//tByfOHFiRHUBAAAAAEDPQTiGhJaenq7Jkydbzj3//PPdrtvY2KjXXnvNcu6kk07qdl0AAAAAANCzEI4h4Z166qmW488884y2bdvWrZoPPfSQampqQsYHDx6sgw46qFs1AQAAAABAz0M4hoQ3adIkyzvAmpqa9Lvf/U6BQKBL9T777DM98sgjlnM///nPu9UjAAAAAADomQjHEDf33nuv9tlnH8tfL7/8cqfrOBwOzZo1y3Ju6dKluuqqqzodkH333XeaOXOmfD5fyNzgwYN12mmndbovAAAAAADQ8xGOISn84Ac/0IEHHmg599prr+nCCy/U9u3bd1vjH//4h372s5+pqqrKcn727Nlyu90R9woAAAAAAHoOV7wbAOxgGIZuvfVWTZs2TY2NjSHzixcv1vHHH69TTjlFxxxzjIYOHar09HRVVFTo888/10svvaRly5aFrX/GGWfo6KOPjuZHAAAAAAAAcUA4hqRRWlqqu+66SzNnzrQ8RtnU1KSnn35aTz/9dJfqHnjggbryyivtahMAAAAAAPQgHKtEUpk8ebLmzp0rj8djS72DDz5YDz/8sG31AAAAAABAz0I4hqRzwgkn6JlnntHAgQO7XcPhcOicc87RI488oszMTBu7AwAAAAAAPQnhGJLSmDFjNH/+fF122WUqLi7u9PsMw9ARRxyhp59+WldddZXS0tKi2CUAAAAAAIg3wzRNM95NANHk9/u1ePFiLVmyRCtWrNCGDRtUW1urQCCgnJwc5efna/jw4TrggAM0efJkDR48ON4tx8XEiRNVXl5uOVdUVKQlS5bEuCMAAAAAAKKPC/mR9FwulyZPnqzJkyfHuxUAAAAAANDDcKwSAAAAAAAAKYtwDAAAAAAAACmLcAwAAAAAAAApi3AMAAAAAAAAKYtwDAAAAAAAACmLcAwAAAAAAAApi3AMAAAAAAAAKYtwDAAAAAAAACmLcAwAAAAAAAApi3AMAAAAAAAAKYtwDAAAAAAAACmLcAwAAAAAAAApi3AMAAAAAAAAKYtwDAAAAAAAACmLcAwAAAAAAAApi3AMAAAAAAAAKYtwDAAAAAAAACmLcAwAAAAAAAApi3AMAAAAAAAAKYtwDAAAAAAAACmLcAwAAAAAAAApi3AMAAAAAAAAKYtwDAAAAAAAACmLcAwAAAAAAAApi3AMAAAAAAAAKYtwDAAAAAAAACmLcAwAAAAAAAApi3AMAAAAAAAAKYtwDAAAAAAAACmLcAwAAAAAAAApi3AMAAAAAAAAKYtwDAAAAAAAACmLcAwAAAAAAAApi3AMAAAAAAAAKYtwDAAAAAAAACmLcAwAAAAAAAApi3AMAAAAAAAAKYtwDAAAAAAAACmLcAwAAAAAAAApi3AMAAAAAAAAKYtwDAAAAAAAACmLcAwAAAAAAAApi3AMAAAAAAAAKYtwDAAAAAAAACmLcAwAAAAAAAApi3AMAAAAAAAAKYtwDAAAAAAAACmLcAwAAAAAAAApi3AMAAAAAAAAKYtwDAAAAAAAACmLcAwAAAAAAAApi3AMAAAAAAAAKYtwDAAAAAAAACmLcAwAAAAAAAApi3AMAAAAAAAAKYtwDAAAAAAAACmLcAwAAAAAAAApi3AMAAAAAAAAKYtwDAAAAAAAACmLcAwAAAAAAAApi3AMAAAAAAAAKYtwDAAAAAAAACmLcAwAAAAAAAApi3AMAAAAAAAAKYtwDAAAAAAAACmLcAwAAAAAAAApi3AMAAAAAAAAKYtwDAAAAAAAACmLcAwAAAAAAAApi3AMAAAAAAAAKYtwDAAAAAAAACmLcAwAAAAAAAApi3AMAAAAAAAAKYtwDAAAAAAAACmLcAwAAAAAAAApi3AMAAAAAAAAKYtwDAAAAAAAACmLcAwAAAAAAAApi3AMAAAAAAAAKYtwDAAAAAAAACmLcAwAAAAAAAApi3AMAAAAAAAAKYtwDAAAAAAAACmLcAwAAAAAAAApi3AMAAAAAAAAKYtwDAAAAAAAACmLcAwAAAAAAAApi3AMAAAAAAAAKYtwDAAAAAAAACmLcAwAAAAAAAApi3AMAAAAAAAAKYtwDAAAAAAAACmLcAwAAAAAAAApi3AMAAAAAAAAKYtwDAAAAAAAACmLcAwAAAAAAAApi3AMAAAAAAAAKYtwDAAAAAAAACmLcAwAAAAAAAApyxXvBtAzVFZW6v3339eyZcu0YsUKVVZWqrq6WoZhKDs7WwMGDNDw4cM1adIkHX744crKyop3y12ydu3ats/3/fffa8eOHWpqalJ6erry8/M1YMAA7b///powYYImTJggh4PcGAAAAACAVGCYpmnGuwnEz8aNG/Xggw9q/vz58nq9nXpPTk6OTj/9dP3yl79Ubm5ulDuMzAcffKAHH3xQn3/+eaff07dvX/3kJz/ROeeco8zMzCh217NMnDhR5eXllnNFRUVasmRJjDsCAAAAACD6CMdS2PPPP6/bbrtNjY2N3Xp/UVGR/vSnP+moo46yubPIbd++Xddcc40WLlzY7RrFxcWaPXu2pk2bZmNnPRfhGAAAAAAgFXF2LAWZpqkbb7xR1113XbeDMUkqLy/XzJkz9cgjj9jYXeQ+++wznXzyyREFY5JUVlam3/3ud7rmmmvU0tJiU3cAAAAAAKAnIRxLQTfeeKOeeuopW2qZpqk77rjDtnqR+uijj3TuueeqoqLCtprz5s3Teeed1+ljpwAAAAAAIHFwIX+KefXVV/X000+HnR81apSmT5+uMWPGqF+/fjJNU+vXr9fChQs1b968sKHTLbfcov32208HHnhgtFrfo++++04XXXSRmpqawr4mJydHxx9/vI477jiVlpaqV69eqqys1Pfff69//OMfevfdd9Xc3BzyvqVLl+rXv/617r//frlc/GsDAAAAAECy4M6xFLJx40ZNmzbN8ihlZmamrrnmGp1yyilh39/Y2Khbb71VL7zwguV8//799fbbbystLc22njvL6/XqlFNO0XfffRf2NdOmTdNVV12lgoKCsK/ZuHGj/vjHP2rx4sWW87NmzdLFF18ccb89EXeOAQAAAABSEccqU8jcuXMtg7GMjAw98cQTuw3GpJ0B2g033KDZs2dbzm/evFmPPvqoLb121cMPPxw2GDMMQ7///e91xx137DYYk6TS0lI9/PDDOv300y3n//KXv2j58uUR9wsAAAAAAHoGwrEUsXz5cr399tuWc7feeqvGjBnT6VrnnXeezj77bMu5xx57TPX19d3qsbuqqqp2G8pdc801Yfu14nA4dMMNN+jEE08MmfP7/brtttu61ScAAAAAAOh5CMdSxJNPPimrE7RTpkzRCSec0OV6s2fP1pAhQ0LG6+rq9OKLL3arx+566aWXwj518/jjj9eZZ57Zrbo33HCD+vbtGzK+dOlSffTRR92qCQAAAAAAehbCsRRQW1urd955x3Ju5syZ3arpdrt1ySWXWM699NJL3arZXa+//rrleGZmpq6//vpu183NzdWFF15oOffYY491uy4AAAAAAOg5CMdSwDvvvGP5BMZ99923S8cpd3XsscequLg4ZHzNmjUxu5dry5Yt+vbbby3nTjnlFPXq1Sui+ieffLLy8vJCxhcvXqzKysqIagMAAAAAgPgjHEsB4Z68eOyxx0ZU1+VyacqUKZZz7733XkS1O+uLL74IOxfuUv2uyMjI0IQJE0LGA4GA/v3vf0dcHwAAAAAAxBfhWJILBoNh78eaOHFixPXD1Vi4cGHEtTvjm2++sRwvLCzU3nvvbcsaBxxwgOX40qVLbakPAAAAAADih3Asya1Zs0bV1dUh4263WyNHjoy4frhjmStXrpTX6424/p5s3brVcnzcuHG2rTFs2DDL8S+//NK2NQAAAAAAQHwQjiW57777znJ86NCh8ng8Edfv16+f8vPzQ8b9fr9WrlwZcf09sQr+JKl37962rWF155gkrVu3Ti0tLbatAwAAAAAAYo9wLMmtXr3acnyvvfaybY1BgwZZjocL5uwUbndauECrO3JycizHA4GANm7caNs6AAAAAAAg9gjHktyaNWssxwcOHGjbGqWlpZbjmzZtsm2NcFwuV5fGu6OpqSns3ObNm21bBwAAAAAAxB7hWJLbsWOH5XhJSYltaxQVFVmOxyIcy8jIsBwPd9yyO2pqasLOhfvnCwAAAAAAEgPhWJKrqKiwHC8uLrZtjXDhWGVlpW1rhBPubrHt27fbtsbudofF4jMCAAAAAIDoIRxLcuXl5Zbjdt7JlZubazm+ux1Xdgl339myZctkmqYta3z++edh5+rr621ZAwAAAAAAxAfhWBLz+/1qaGiwnMvKyrJtnXC1amtrbVsjnFGjRlmOV1RUaPny5RHXN01TH330Udj5xsbGiNcAAAAAAADxQziWxMI9yVGyNxzLzMy0HN/dRfZ2GTNmTNinSf7tb3+LuP4HH3yw2ydStrS0RLwGAAAAAACIH8KxJLa74MbOpzk6nU7Lcb/fb9sa4bjdbh199NGWc2+//ba++uqrbtcOBAL6y1/+stvXxOIzAgAAAACA6CEcS2KxCsfC1fL5fLatsTszZsywHA8Gg7r00ku7/eTKBx54QF9++eVuX2MYRrdqAwAAAACAnoFwLIkFAoGwc+F2e3VHuFq7W99O48aN06RJkyznNm/erJ///OddfnrlE088ofvvv3+Pr/N4PF2qCwAAAAAAehbCsSS2uwAsGAzatk64EMztdtu2xp5cffXVSktLs5xbtWqVTjvtNL399tt7rFNZWanf//73uvnmmzs87TLc7jjCMQAAAAAAEhvhWBLbXThl511Z4WrFMjgaOnSorrjiirDz27dv16WXXqqTTz5Zf/3rX/XFF19oy5Ytqq6u1po1a7RgwQJdc801Ou644/TSSy91eG9hYaHOOussy7qEYwAAAAAAJDb7Lp5Cj5NK4ZgknXHGGdq4ceNun1L59ddf6+uvv+50zczMTD3wwAP6z3/+YzkfbrcaAAAAAABIDOwcS2KZmZlhL4xvamqybZ3GxkbL8Xjsqrryyiv1y1/+0pZaRUVFevTRR7X//vurrq7O8jW9evWyZS0AAAAAABAfhGNJzOl0Kicnx3Kuvr7etnXChWP5+fm2rdEVv/3tb/XnP/85ovUPP/xwvfzyyzrggAMkKWw4VlRU1O01AAAAAABA/BGOJblwAVG4sKc7ampqLMcLCwttW6OrTjzxRL399ts655xzlJmZ2en3jRo1Svfff78eeeQRlZSUtI3X1tZavp5wDAAAAACAxMadY0muuLhYGzZsCBkvLy+3bY2KigrL8XiGY5JUUFCgq666SrNmzdKCBQv00Ucf6euvv9aWLVvU2Ngot9utvLw8DR06VPvvv7+OOeYYjRw50rLWunXrLMd79+4dxU8AAAAAAACijXAsyQ0YMEDLli0LGS8rK7NtjXC1ekpwlJ2drZNOOkknnXRSt97f0tKitWvXhoynp6erX79+EXYHAAAAAADiiWOVSa60tNRyfOPGjbatYbUzTZKGDh1q2xrxtGbNGvl8vpDxoUOHyul0xqEjAAAAAABgF8KxJDds2DDL8fXr19u2RrhwLNzaiWbFihWW4/vss0+MOwEAAAAAAHYjHEtyo0aNshz/5ptvZJpmxPU3bdpkeSG/y+XSkCFDIq7fE/znP/+xHB89enSMOwEAAAAAAHYjHEtypaWllk+srK+vt7xHq6u++uory/HRo0fL4/FEXL+7vF6vLXV8Pp+WLFliOXfEEUfYsgYAAAAAAIgfLuRPAYcddpjeeuutkPHFixdHfC/YokWLLMcPPfTQiOp2xaOPPqrly5ervLxcZWVlKi8vV11dnRYtWhTxQwGWLFmi6urqkPGhQ4dqwIABEdUGAAAAAADxx86xFHD44Ydbjr/77rsR1fX5fPrggw8s5yZOnBhR7a74+uuv9dZbb2np0qX6/vvvVVdXJ0n67LPPIq797LPPWo4fe+yxEdcGAAAAAADxRziWAo466ijLI46ffPKJVq9e3e2677zzjiorK0PGS0tLNX78+G7X7aqRI0daji9YsCCiuitWrNDChQtDxp1Op2bMmBFRbQAAAAAA0DMQjqWA/Px8HXPMMZZzc+bM6VbNlpYW3XPPPZZzp512mgzD6Fbd7jjwwAMtxxcsWGB5JLIzWlpadP3111s+tOCYY45R3759u1UXAAAAAAD0LIRjKeLMM8+0HH/vvfc0b968Lte75ZZbtH79+pDxzMxMnXrqqV2uF4kxY8ZYPhmzqalJ9913X7dq3njjjfryyy9Dxp1Op2bOnNmtmgAAAAAAoOchHEsR48eP16RJkyznrr/++rB3h1l56KGHwt7Fdd5556mwsLDTte69917ts88+lr9efvnlTteZPn265fgzzzzTpeOVgUBAt99+u1544QXL+TPOOEP77rtvp+sBAAAAAICejXAshVxxxRWWd4/5fD5ddNFFevTRRxUMBsO+v7GxUddee23Yo5j9+vXTL37xC9v67YozzjhDJSUlIePBYFC/+c1v9Oyzz1oekWxv69atOu+88/Too49azg8cOFCXXHKJLf0CAAAAAICewRXvBhA7w4cP1yWXXKI77rgjZM7v9+v222/XvHnzNGPGDE2YMEF9+vRRMBjUhg0btGjRIj3//PMqLy+3rO1yuTR37lxlZWVF+2NYysrK0pVXXqnf/OY3IXOt94c999xzOvXUU3XQQQepd+/ecrvdqqqq0sqVK/Xee+/pH//4h1paWizrZ2dn6y9/+Yuys7Oj/VEAAAAAAEAMEY6lmPPOO08rV67UG2+8YTn//fff65Zbbuly3auvvlrjxo2LtL2I/OAHP9Dnn3+uJ5980nL+22+/1c0339zlupmZmbr33ns1bNiwSFsEAAAAAAA9DMcqU4xhGLr11ls1depU2+pde+21OuOMM2ypF6mrr75aJ510km31iouL9fTTT+uwww6zrSYAAAAAAOg5CMdSkNvt1pw5c3TZZZfJ7XZ3u05xcbEefPDBHhOMSTvDuttuu03XXnut0tLSIqo1bdo0vfbaaxo5cqRN3QEAAAAAgJ6GcCxFGYahCy+8UPPnz9fUqVO7FJLl5ubq3HPP1fz58zV58uToNRmBM844Q6+//rpOPfVUy4cQhON0OnX00UfrmWee0R133NGlJ28CAAAAAIDEY5h7eoQfUkJ5ebkWLFigpUuX6rvvvtO2bdvU2Ngol8ulvLw8FRUVaezYsTrwwAM1ZcoUZWZmxrvlTquoqNCiRYu0dOlSff3116qsrFR1dbWknUFfYWGhRowYoXHjxunII4+0fOplKpg4cWLYBy4UFRVpyZIlMe4IAAAAAIDoIxwDIIlwDAAAAACQmjhWCQAAAAAAgJRFOAYAAAAAAICURTgGAAAAAACAlEU4BgAAAAAAgJRFOAYAAAAAAICURTgGAAAAAACAlEU4BgAAAAAAgJRFOAYAAAAAAICURTgGAAAAAACAlEU4BgAAAAAAgJRFOAYAAAAAAICURTgGAAAAAACAlEU4BgAAAAAAgJRFOAYAAAAAAICURTgGAAAAAACAlEU4BgAAAAAAgJRFOAYAAAAAAICURTgGAAAAAACAlEU4BgAAAAAAgJRFOAYAAAAAAICURTgGAAAAAACAlEU4BgAAAAAAgJRFOAYAAAAAAICURTgGAAAAAACAlEU4BgAAAAAAgJRFOAYAAAAAAICURTgGAAAAAACAlEU4BgAAAAAAgJRFOAYAAAAAAICURTgGAAAAAACAlEU4BgAAAAAAgJRFOAYAAAAAAICU5Yp3AwAApCq/6Vez2Syv6ZXP9MmUKUOGPIZHaUaa0o10OQ1nvNsEAAAAkhrhGAAAMdYcbFZ1sFqNwUbL+UbtHDcMQ9lGtvKcefIYnli2CAAAAKQMwjEAAGIkaAZVEahQXbCuU683TVN1Zp3qzXrlO/KV78iXYRhR7hIAgNQTDATlrfHKW+tVoCUgGZIrzaX0/HR5sj0yHHz9BZIZ4RgAADHgN/3a6t8qn+nr8ntN01RVoErNZrNKnCVyGFwZCgCAHRorGlX9fbXqt9fLDJqWr3G4HModkKv8wflKy0mLcYcAYoFwDACAKPObfm3xb5Hf9EdUpynYpG3apr7OvuwgAwAgAv5mv7Z9uU0NOxr2+NqgP6jqddWqXletXkN6qWi/Ijmc/KAKSCb8Gw0AQJSVB8ojDsZaNQebVRWssqUWAACpqKGsQes+WNepYGxXVd9Xaf2/16uloSUKnQGIF8IxAACiqDZYG/bi/e6qDlTLG/TaWhMAgFTQsKNBm5duVsAX6HaNloYWbVyykYAMSCKEYwAARIlpmqoOVEelNrvHAADoGl+jT1uWbQl7t5iVQEtAvkaffI0+Bf3BtnG/16/NSzd3qRaAnos7xwAAiJJGs9G245QhtYON8pk+uQ13VOoDAJBstn25rUPAZcUMmmqqalJTRZNaGloU9HV8vTPNKU+2R1nFWZKk8lXlKh5RHLWeAcQG4RgAAFHSEOz6XSZdrZ/vzI/qGgAAJIP6bfVqLN/9NQcNOxpUu6l2twFawBtQk3dneObKcKmlrkX5Q/LlzuCHVUAiIxwDACBKvGZ07wWLdn0AAJJF9brqsHMBX0BVa6rkre3a11V/k19lK8vkyfZo+A+Hy3DwJGkgUXHnGAAAUWCapnymL6prtJhcBAwAwJ74m/1qKLPezR1oCaj86/IuB2Ptbftim7Z82rW7zAD0LIRjAABEQVC7v9MkUdYAACDRNVc3W44HA0GVf1Muvzey+0EDvoBqNtZo+1fbI6oDIH4IxwAASFCGOL4BAMCeNNdYh2N1m+vkb7LnwTm+Rp9qNtaoflu9LfUAxBbhGAAAUeA0nHIY0f0y6zK4OhQAgD0JtARCxnyNPtVvty/Ian2q5favtnO8EkhAhGMAAESJx/AkdH0AAJJV/fZ6KQoZlt/rV+3mWvsLA4gqwjEAAKIk3UiPav0MIyOq9QEASAZOj7PDn4OBoJoqmmxdw+H+37fWNetrbK0NIPoIxwAAiJIcR07UajsNpzKNzKjVBwAgWaTndfxhla/BZ/vRR3emu+33zdXNCgZ4aA6QSAjHAACIErfhVqYjOgFWriNXhsGF/AAA7El6fsdwrKW+xdb6Trezw+400zTlrfXaugaA6CIcAwAgigqdhbZfzO823Mpz5NlaEwCAZOVKdymrOKvtzwFv6AX9kcgsDv1BmK/RZ+saAKKLcAwAgChyG24VOApsrVnsLI76kzABAEgm+YPz235v2ngTv2EYHYK3tjV4YiWQUPibNQAAUZbrzFW+M9+WWr1dvZXuiO5F/wAAJJvsPtnKLNq5w8vhtO/b4Ow+2XKmOUPGHS6+1QYSCf/GAgAQAwXOAhU6C7t9T5jTcKrEVaJsR7bNnQEAkBr6jO0jh8shV4bLlnqudJdy+ls/fCctN82WNQDEBuEYAAAxkufMU39Xf6U5uvYX5ixHlvq7+ivLEXpsAwAAdI47061+B/ZTWk7kwZXT7VTh8EIZjtAfejlcDnmyPBGvASB27InMAQBAp3gMj/q7+qs52KzaYK2azCYFzNCLgVufdJnjyJHH4C/YAADYIas4S4OOHKSq1VVqaezeUytdaS4V7lMoV7r1t9PZfdjlDSQawjEAAOIg3ZHedneY3/TLb/plypQhQ27DLacRen8JAACIXHbvbA2fNlyr316t5prmrr23JFu5A3JlOMNfk9D+8n8AiYFwDACAOHMZLrkMviQDABArhcMLVbe5Tg1lDWrY0aDmqmaZpvUTJg2noczCTGWVZMmd4d5t3aziLGX0yohGywCiiL+JAwAAAABSitPtVMmYEm3+ZLPSctNkBkz5mnzyNfgUDATbXuPOcsuV4erUA3UcLodKxpZEu3UAUUA4BgAAAABIOdl9stVrr16qWlslw2nIk+2RJ7t793wahqE+Y/vscWcZgJ6Jp1UCAAAAAFJS75G9I74jzDAM9dm/j3L65djTFICYY+cYAAAAACBllYwuUUavDO1YvkMBX+gTpHfHk+1Rn/37cM8YkOAIxwAAAAAAKS13QK4yizJVubpSNRtrFPQHd/t6d4Zb+YPz1WuvXjIce76PDEDPRjgGAAAAAEh5rnSXeo/qraL9itSwvUHN1c1qrmlW0BeUDMmV5lJaXpoyCjKUWZTZqUv6ASQGwjEAAAAAAP4/h9OhnH453CEGpBAu5AcAAAAAAEDKIhwDAAAAAABAyiIcAwAAAAAAQMoiHAMAAAAAAEDKIhwDAAAAAKSERYsW6brrrtOiRYvi3QqAHoRwDAAAAACQEt58802VlZXpzTffjHcrAHoQwjEAAAAAQEpobm7u8H8BQJJc8W4AAAAAAIB489Z6Vbu5Vs3VzfLWehX0BSVDcqW5lJaXpoyCDOUOyJUrjW+jgWTDv9UAAAAAgJTVVNmkspVlaqpsCp00JV+TT74mn+q31at8Vbly+uaoaL8iuTPcsW8WQFQQjgEAAAAAUo4ZNFX2dZmqvq/q0ntqN9eqfnu9eo/srbyBeVHsEECsEI4BAAAAAFJLUNr00SY1VjR27+3+oLZ9uU0tDS0q3q/Y5uYAxBoX8gMAAAAAUocpObc7ux2MtVe5ulKVqyttaApAPBGOAQAAAABShrPOKUeTfd8Kl68qV3MNT78EEhnhGAAAAAAgNfgkZ5XT1pKmaWrbF9tsrQkgtgjHAAAAAAApwVHrkEz763prvWooa7C/MICYIBwDAAAAACQ9M2jKURe9b4Gr11VHrTaA6CIcAwAAAAAkvaaqJhlBI2r1G8saZZpR2JYGIOoIxwAAAAAASc9b441q/WAgqJb6lqiuASA6CMcAAAAAAEkvFsEV4RiQmAjHAAAAAABJzwxG/8hjLNYAYD/CMQAAAABA0jMc0btvLJZrALAf4RgAAAAAIOl5sj1JsQYA+xGOAQAAAACSXlpeWlTrO5wOwjEgQRGOAQAAAACSXkavDJmO6N0JllmcKcPgWCWQiAjHAAAAAABJz3AYCuYEo1Y/f3B+1GoDiC7CMQAAAABASgjmBqUobO5Ky01TVnGW/YUBxAThGAAAAAAgNbilQK+ArSUNw1DfcX1trQkgtlzxbgAAAAAAgFgJ5AQU9Nl3vLJo3yKl5Ub3sn8A0UU4BgBAAvGbfrWYLfKbfkk7f1rtMTzyyMMlwAAAdIYhBUoCyizMVGNFY0SlCvcuVMGwApsaAxAvhGMAAPRwATOgumCd6oJ18pk+y9cYhqEsI0u5jlylO9Jj3CEAAAnGIQ2YMEBlK8tUtbaqy293up0qHlmsvNK8KDQHINYIxwAA6MFqA7WqDFYqaO7++Idpmqo361UfrFeGI0PFzmK5DL7MAwAQjuEw1Htkb+X0zVHZyjI1VTZ16j05fXNUPKJYrnS+zgLJgn+bAQDogYJmUNsD29UU3PNf1HfVFGzSJnOTip3FynLw5CwAAHYnoyBDAycOlLfWq9rNtfLWeNVc07zzXjJDcqW5lJ6frvRe6codkCtXGt9GA8mGf6sBAOhhgmZQW/1b5TW9EdXY7t+u3q7eynZk29gdAADJKS03TcW5xfFuA0AcEI5BklRZWan3339fy5Yt04oVK1RZWanq6moZhqHs7GwNGDBAw4cP16RJk3T44YcrKyuxdiJUVlbq448/1scff6yvv/5alZWVqqqqktfrVX5+vgoKCtS/f38dcsghOvTQQ7XPPvvEu2UAKWxHYEdEwVh7ZYEyuQ230gyeogUAAABYMUzTNOPdBOJn48aNevDBBzV//nx5vZ37RiwnJ0enn366fvnLXyo3NzfKHUZm48aNeuihh/TKK6/I57O+xNrKyJEjNXPmTB199NEp8/S3iRMnqry83HKuqKhIS5YsiXFHQGqqD9Zrh3+HrTU9hkf9Xf1T5r9nAAC0amxs1LfffqsNGzZo69at+uqrr2SaphwOh6ZNm6ZBgwZp6NChcrnYNwKkMsKxFPb888/rtttuU2Nj9x5fXFRUpD/96U866qijbO4scqZp6qGHHtLdd9+tQCDQ7ToHHHCA/vznP6ukpMTG7nomwjEg/kzT1Ab/BgXM7v93K5wiZ5FynT37BxoAANhl48aNbSdj9vRD8pycHE2cOFFHHnmk8vJ4+iSQigjHUpBpmrrpppv01FNPRVzLMAxdfvnlOv/8823ozB6NjY26/PLL9a9//cuWesXFxbr77rs1fvx4W+r1VIRjQPxFY9dYK4/h0QD3gKjUBgCgp/B6vXrttdf0wQcfdPm9aWlpmj59uiZNmsRuayDFOOLdAGLvxhtvtCUYk3YGbXfccYdt9SIVDAZ12WWX2RaMSVJZWZnOP/98rVq1yraaAGClLlgXtdotZouag81Rqw8AQLzt2LFDt9xyS7eCMWlnsPbcc8/pL3/5S6evnAGQHNg5lmJeffVVXXHFFWHnR40apenTp2vMmDHq16+fTNPU+vXrtXDhQs2bN08VFRWW73M6nXryySd14IEHRqv1Trntttv02GOPhZ3v1auXfvKTn2jixIkaMGCAMjMzVVlZqeXLl+uf//yn/vWvfyncvxL9+vXTvHnzVFRUFK3244qdY0D8rfOtU9AMRq1+obNQeU6OiwAAks/27dt11113qba21pZ6Q4cO1axZs+TxeGypB6BnIxxLIRs3btS0adMs7xjLzMzUNddco1NOOSXs+xsbG3XrrbfqhRdesJzv37+/3n77baWlxeeJaN98841OOukkBYPW31iefvrpmj17trKzs8PW+Oqrr3TppZdq8+bNlvPTpk3THXfcYUu/PQ3hGBBfPtOnjb6NUV0j25Gt3q7eUV0DAIBYa2pq0s033xz2B/ndNW7cOJ1//vkcsQRSAMcqU8jcuXMtg7GMjAw98cQTuw3GpJ0B2g033KDZs2dbzm/evFmPPvqoLb12x5133hk2GLvkkkt0ww037DYYk6QxY8bopZde0l577WU5P3/+fH399dcR9woAu4rGJfwhayj6awAAEGsvv/yy7cGYJH3++ef65JNPbK8LoOchHEsRy5cv19tvv205d+utt2rMmDGdrnXeeefp7LPPtpx77LHHVF9f360eI7Ft2zYtXLjQcu7444/XzJkzO12roKBADzzwgDIyMkLmTNPU448/3t02AQAAANho9erVUT3hMG/ePDU1NUWtPoCegXAsRTz55JOWd2lNmTJFJ5xwQpfrzZ49W0OGDAkZr6ur04svvtitHiPx3nvvWY673W5deeWVXa43ZMgQnXXWWZZz//73vxUIsPsCgL0cRvS/JDvljPoaAADE0oIFC6Jav6GhQR9++GFU1wAQf4RjKaC2tlbvvPOO5VxXdlS153a7dckll1jOvfTSS92qGYlPP/3Ucvywww5Tv379ulXzJz/5ieV4dXW1li9f3q2aABCOW+6o32niMbhUGACQPCorK/Xf//436ussXLgw7EO7ACQHwrEU8M4776i5uTlkfN999+3SccpdHXvssSouLg4ZX7NmTczDo7KyMsvxSJ6eWVpaqv79+1vOhbuwHwC6yzAMpRnRfaBJtOsDABBLK1asiElotWPHDu3YsSPq6wCIH8KxFLB48WLL8WOPPTaiui6XS1OmTLGcC3fMMVrCPWXRKrzrij59+liOhwvjACAS2cbuHxoSCZfhUrqRHrX6AADE2vr166O7gF8yfIbkk9atXRfdtQDEFeFYkgsGg/roo48s5yZOnBhx/XA1wl2OHy3hjiK1tLREVNfjsT6CZLUTDwAile3IjtrdYzmOHB5FDwBIKlu2bLG3YFBy1Dnk3uaWZ4NHnk0euTe75dns0ao3VmndB+u0/b/b5a312rsugLhzxbsBRNeaNWtUXV0dMu52uzVy5MiI64c7lrly5Up5vV6lpcXmCE+vXr0sxyPd/hxuh1hOTk5EdQHAisNwqJejlyoC9j6O3mW4lOfIs7UmAADx1tDQYE8hU3LWOuWscUpB65d4m73y1u38Vb2uWpmFmeo9urfScriyAEgG7BxLct99953l+NChQ8PuiuqKfv36KT8/P2Tc7/dr5cqVEdfvrH322cdyfOnSpd2uWVlZqbVr11rOWT2pEwDskOvIVbrD3uOPRc6imDwNEwCAWLJlR7RPcm91y1kVPhjbuVjHPzZWNGr9wvWqXF0ZeQ8A4o6/KSe51atXW47vtddetq0xaNAgy/FwwVw0TJgwwXL8s88+04YNG7pV8/XXX1cwGPoV0u12a/To0d2qCQB7YhiGejt7y2XYs7m7wFmgTEemLbUAAOhJMjMj+/pmtBjybPPIaNlzyGZ1IsYMmipbWaYdy7msH0h0hGNJbs2aNZbjAwcOtG2N0tJSy/FNmzbZtsaeTJ48WYWFhSHjfr9fc+bM6XK9iooK/fWvf7WcO/roo5WdHb1LswHAZbjUz9VPHiOyHb4FzgLlO/PtaQoAgB4m3JPlOyUgube7pUDnXm71vUarqu+rVPGdvVciAIgtwrEkF+7OrZKSEtvWKCoqshyPZTjm8Xh08cUXW8794x//0MMPP9zpWk1NTZo1a5YqK0O3SDscDv3f//1ft/sEgM5qDcjynF2/K8xtuNXP1Y9gDACQ1MKdYOkMV4Wr08GYJBUXF+92vuLbCi7qBxIY4ViSq6iw/gnGnv7j3hXhwjGrcCmaZsyYoSOPPNJy7s4779RNN92kpqam3dZYv369zjjjDC1btsxy/pxzztF+++0Xca8A0BkOw6FCZ6EGuAcox5Gzx3vD0ow0FbuKNcA1wPZ7ywAA6GlGjRolh6Pr39I6Gh1yNHb+fb3yeykvb/c/rDKDprZ9sa3LvQDoGXhaZZIrLy+3HN/Tf9y7Ijc313K8pqbGtjU6w+FwaO7cubrooov00Ucfhcw/+eSTeuutt3Tqqadq4sSJGjBggLKyslRdXa1vv/1WCxYs0BtvvCG/329Z/9hjj9Xll18e7Y8BACE8hkfFrmIVmoVqMVvkNb3ya+d/qxxyyGN45DE8chvuOHcKAEDs5Ofna/To0fryyy+79D5nrbNLrx85cmSnLv9vrmlWU2WTMgoyulQfQPwRjiUxv98f9vHGWVlZtq0TrlZtba1ta3RWdna2Hn30Ud19993629/+Jp/P12G+vLxcDz74oB588MFO13Q4HPr5z3+u3/3ud3I6u/aFFADs5DAcSjfSlS52hQEAIO38AXaXwjGfZDR3/imXGekZ2meffTr9+ur11YRjQALiWGUS83rDn3m3MxwL95SYPR1hjBaXy6XLLrtMr732mqZPny6Pp/sXWh944IF67rnndOWVVxKMAegxFi1apOuuu06LFi2KdysAAMTVXnvtpUmTJnX69Y7mrn0LPGnSJHnSOv/9RGN5Y5fqA+gZCMeSWEtLS9g5l8u+TYPhQqNwxxNjpba2Vunp6d1+xPOBBx6oP/7xj9p///3tbQwAIvTmm2+qrKxMb775ZrxbAQAg7qZPn97pO5UdLZ3/FnjY0GEaOmxol3rxN/vl98b3+yAAXUc4lsRiFY6Fq7XrkcZYWblypc4991zNmDFDzz77rKqrq7tV59NPP9UPf/hDnXPOOVq1apW9TQJABJqbmzv8XwAAUll6erouvvjiTt2rbPg6d6SyX79+mjJlSqfuGtuVrzE+3wcB6D7CsSQWCIR/NrGdRwTD1drd+tHyzDPP6LTTTtOSJUtsq/nhhx/q5JNP1p133qlgMGhbXQAAAAD2KC4u1mWXXaY+ffpEXGvIkCGa+oOpcrm7uaHAjLgFADHGhfxJbHcBmJ0hT7gQzO2O7VPT7rvvPt17771h510ul4455hhNmTJFY8aMUVFRkdLT01VRUaGNGzdqyZIleuutt7Rhw4aQ9waDQT388MP67rvvdO+990Z0jxkAAAAA+xUVFenKK6/UG2+8oX/9618yzdCUyjRMGbLeDZbmSdNhEw/TPvvs060dY60MZ/ffCyA+CMeS2O7CKTvvAwtXK5YB0quvvrrbYOyII47Q1VdfrSFDhoTM9e3bV3379tXBBx+sWbNm6ZVXXtHtt99u+bTNDz74QFdeeaXmzJkT0RdMAAAAAPbzeDyaPn26JkyYoA8++EBLly7tcN2M6TGlXZ4blpWZpZEjR2rEyBHKyIjsSZOGYciTzQ/SgURDOJbEUiUcq6io0E033RR2/oILLtBvf/tbORx7PkXscrl02mmn6aCDDtLMmTO1Zs2akNe8+eabOuCAA3TmmWdG1DcAAACA6OjXr59+9rOfafr06fruu++0ceNGbdmyRV8u/lKS5DAcmnDoBPUu7q2SkhI5nPbcOOTJ8dhWC0Ds8G9tEsvMzAy7u6mpqclyvDsaG60fVxyrcOz++++33OUlSTNmzNDll1/eqWCsvcGDB+tvf/ubevfubTn/5z//WRUVFV3uFQAAAED0NFU2qXxVuTZ9tElr3l2jTf/epMxtmRqdP1rTDp0ml3Pn/hCn06mxY8eqb7++toZZ2X2ybasFIHYIx5KY0+lUTk6O5Vx9fb1t64QLx/Lz821bI5ympia9/vrrlnPDhw/XNddc0+3aJSUluueeeywDxrq6Oj333HPdrg0AAADAPrWba7Xu3+u0YckGVXxXoYayBvmb/Qq0BORv9quxolFVa6vkKnPJ0eCQ0WhY3kkWCcMwlD8o39aaAGKDcCzJhQuo6urqbFujpqbGcrywsNC2NcJZtGhR2M9y6aWXRvxQgHHjxum4446znHvppZds/4IKAAAAoPP8Xr82L92srZ9tlbfW26n3BNOCMuoMla8sl7/Zvutmcktz5Urn5iIgERGOJbni4mLL8fLyctvWCHe8MBbh2BdffGE53rt3bx199NG2rHH22Wdbjm/dulVr1661ZQ0AAAAAXdPS0KINizaofnsXT8U4JKVJtZtqtWHRBlWurZS32quAL9DtXlzpLhWPsP7eC0DPRziW5AYMGGA5XlZWZtsa4WqFu6/LTt98843l+KRJk2xbY9y4ccrNzbWc++qrr2xbBwAAAEDn+L1+bfpwk3xNvk693gyaaqpokqPSIXeZW0azIV+DT/Xb67X5483a9t9t2vb5Nu347w41bG+QGej8CRHDYajf+H5yup3d/TgA4oxwLMmVlpZajm/cuNG2NTZs2GA5PnToUNvWCKeqqspyfK+99rJtDafTqWHDhlnObdmyxbZ1AAAAAHTO9q+2dzoYa6lv0Y7lO1S5plJGy//uE87umy1PlkdmwFT9tnqZpilfk0/V66u17cttaqrc80PMHE6H+h/cXxkFGd3+LADij3AsyYULddavX2/bGuHCsXBr2yncgwXsPtJZVFRkOR7uKZkAAAAAoqN2c63qt3XuKGXdlrqwd4sZDkPZ/bKVWZSpYEtQzVXNbXNBf1CVqytVtaZKZtB6F1l6froGHj5QWcVZ3fsgAHoMbgtMcqNGjbIc/+abb2SapuWTGLti06ZNlhfyu1wuDRkyJKLaneFwxCbfdTqtt0gHAt2/lwAAAABA11WuruzU62o31apuy+4fRGYYhjIKMuTOclte6N9Y0ahgMKiCYQVt3zt5sjzKH5Kv/MH5EX8/BaBnIBxLcqWlpcrPz1d1dXWH8fr6eq1duzbio4/h7twaPXq0PB5PRLU7Iy8vz3J8+/bttq4T7qEDWVn8lAgAAACIlabKpk49lbKxonGPwVh7rjSXXMUu5Q7MlcPpkK/BJ1+jT2bQVMAbkL/Jr77j+iqjMEOZhZmRfAQAPRDHKlPAYYcdZjm+ePHiiGsvWrTIcvzQQw+NuHZnhLtTbcWKFbatYZqmvv/+e8u5cA88AAAAAGC/hh0Ne3xNwBdQzbrQ0y2d4av3Kas4S/mD81U8oli9R/VW71G95cnyKLM4k2AMSFIpG441NjZq3bp1WrZsmf7zn//o/fff17/+9a+wF9X7/aFn1BPF4Ycfbjn+7rvvRlTX5/Ppgw8+sJybOHFiRLU7K9yx0f/85z/yevf8E6XOWLlyZdgncu633362rAEAAABgz5qrm/f4mrpNdQoGgt2q72uwvuTfNE2VrbD+ngBA4kuJY5WmaeqLL77QkiVL9MUXX2jVqlVhj8nNnj1bv/jFL0LGb7jhBq1du1Y//OEPdeKJJ4Y9ztcTHXXUUfJ4PGppaekw/sknn2j16tXdvjj/nXfeUWVl6Hn/0tJSjR8/vls1uyrcrriGhga9/vrrOu200yJe4/nnn7ccz8vLIxwDAAAAYshbt/sfgJsBU40Vjd2u7/f6ZQZNGY7Qu8SaqprUXNOs9Lz0btcH0DMl9c6x7du3a+7cuTryyCP1s5/9TPfff7+WLFmi8vJymaYZ8mt3Nm3apE8//VTXX3+9jj76aD3wwANqatrzo317gvz8fB1zzDGWc3PmzOlWzZaWFt1zzz2Wc6eddlrMLqYcPny4hg8fbjl3//33R/z/ozVr1ujvf/+75dwJJ5wQ9qJ+AAAAAPYL9+TIVk2VTXt8zR7X2M33hrUbeVo9kIySMhxraGjQTTfdpOOOO04PP/ywduzY0SEEMwwj5NeebN68WYZhyDRN1dfX695779Vxxx2njz/+OAafKHJnnnmm5fh7772nefPmdbneLbfcovXr14eMZ2Zm6tRTT+1yvUj8/Oc/txzfunWr/vjHP3a7bl1dnWbNmmV5pNYwDJ199tndrg0AAACg66x2dLXnrY/8apXdfX/YVJUYGyQAdE3ShWMfffSRpk6dqqefflper9cyDJPU6R1jrbZs2SJJbTVM01RZWZnOO+88Pfzww1H7PHYZP368Jk2aZDl3/fXXh707zMpDDz2kZ5991nLuvPPOU2FhYadr3Xvvvdpnn30sf7388sudqnHSSSdp7733tpx79dVXdd111ykQCHS6J0kqLy/XBRdcoDVr1oRds7vHUQEAAAB0jyfLs9t5f0Nkd0U73c7dBnDeWm+nv4cEkDiSKhx75plndP7552vbtm0dQjFJIUFYV4797dixQz6fr61O6/sNw5Df79fcuXN133332fhJouOKK66QxxP6xcTn8+miiy7So48+qmAw/MWVjY2Nuvbaa8MexezXr5/lfW3R5nK59Kc//Ukul/UVes8//7x+8pOf6PPPP99jLdM09Y9//EOnnHJK2NcXFxdr9uzZEfUMAAAAoOvS8tJ2Ox/wde2H4rtyZ7vb6rTUt6ilvkW+Rl/bUU0zaCro695l/wB6rqS5kP/xxx/Xbbfd1haKtdo1JGsd64rNmze3/b5111jr71v/fP/996ukpMSWC+CjZfjw4brkkkt0xx13hMz5/X7dfvvtmjdvnmbMmKEJEyaoT58+CgaD2rBhgxYtWqTnn39e5eXllrVdLpfmzp2rrKysaH8MS+PGjdMVV1yhm266yXJ++fLlmjFjhsaNG6fjjz9eY8eO1YABA5Senq6amhpt3bpVH3/8sf75z3/q22+/DbuOx+PR3XffrYKCgmh9FAAAAABhZBVnqWptVVRq+5v88hpebftimwItHUM2wzDkynApvVe6/F6/nB7uHgaSSVKEY//85z916623SlKHnWK77hyTpIyMDA0aNEgDBw7UP//5z07tIPN6vW1Pe2wfiLVfwzRN3XjjjTr44IM1aNCgKH3SyJ133nlauXKl3njjDcv577//XrfcckuX61599dUaN25cpO1F5Oyzz1ZVVZUeeOCBsK/5/PPPO7WDzIrb7dbdd98dsydxAgAAAOgoszhT7ky3fI0+y3mH29Hl3WN+r18N2xsUaAmo1169LDdTmKYpX6NP/ia/1n2wTvmD81W8X7EcrqQ6jAWkrIT/N3nTpk264oorJIUGY62/79u3r37961/rxRdf1LJly/Tqq6+GfdKilQkTJuiDDz7QxRdfrIyMjJD6rbxer66//nq7PlpUGIahW2+9VVOnTrWt3rXXXqszzjjDlnqRuuSSS/SHP/xBbrfb1roFBQX629/+pqOOOsrWugAAAAA6zzAM9dqrV9h5d2bXvg9oqmxS7YZa+Zv9SstL2+OF/66MnftLqtdVa90H67igH0gSCR+OXXfddWpqago57miapnJzc3XzzTfrX//6l2bOnKkxY8bI4ejeRy4oKNDFF1+sd955R0cddVRIQNb6+w8//FCLFy+258NFidvt1pw5c3TZZZdFFCIVFxfrwQcf7DHBWKszzzxTzz33nPbbbz9b6h133HGaP3++DjroIFvqAQAAAOi+/MH5yuiVYTnnyd79hf3tNexoUGN5o0zTlMPtUGZh5h7f0/6BAL4mnzZ9uEmN5Y2dXhNAz5TQ4djHH3+sJUuWtIVh7cOqQYMG6dVXX9X06dO7dPn+nhQXF+uBBx7Qr371q5D7zVrNmzfPtvWixTAMXXjhhZo/f76mTp3apZAsNzdX5557rubPn6/JkydHr8kIjB49Wi+//LLuvPNOjRkzpsvvdzqdOuaYY/Tss8/q3nvvVVFRURS6BAAAANBVhmGoz7g+crpD7/3K6JXRqe//DK+h5urmtnrZJdl73DUmSZlFHQO0YCCozZ9sVkt9Sye7B9ATJfSdY4888kjb79sHZIMGDdKTTz6pkpKSqK19ySWXqLa2Vs8880zbf3xbe3jvvfdUVVWlXr3Cb/ftKYYMGaK5c+eqvLxcCxYs0NKlS/Xdd99p27ZtamxslMvlUl5enoqKijR27FgdeOCBmjJlijIz9/xTlc6YNWuWZs2aZUutXTkcDv3oRz/Sj370I61fv14LFy7Ul19+qbVr12rr1q2qr6+X3+9XWlqa8vLy1K9fPw0fPlwHHHCAjjzySOXn50elLwAAAADd5631qrmmWWm5adr25TYF/UG5PC65s93yZHmUUZix+91cQclo+t/3cNl9szt1HNOd6ZYnJ3RnWtAf1LYvtql0YqmtGzMAxE7ChmPl5eX6z3/+E/IfH4fDodtvvz2qwVirK664QosXL9aGDRs6jPv9fn3yySc67rjjot6DXYqKijRjxgzNmDEj3q1ExaBBg3TWWWfprLPOincrAAAAALoo6A+qZkONqtdVq6Xhf7u0MgoyVLW2Sg2NDZIkw2EoLSdNQX8w7GX5jqad4w63Q9klnQvGJClvYF7YuaaqJtVsqFH+oPxOfiIAPUnCHqtctGiRAoH/PYWkddfY6aefrrFjx8akB4/Ho4svvtjyaSZfffVVTHoAAAAAgGTWsKNB37//vXas2NEhGJN27uYqHlGs3AG5crgcMoOmmmua1dLQooayBpnBXb5XC0iG35CZZip/UH6ng7Gs4iyl5abt9jXV31d35WMB6EESNhz75JNPLMdjfTn88ccfr+zs7JDx5cuXx7QPAAAAAEg2ZSvLtOnjTfI3+8O+xnAYyumXoz7791GvvXopoyBD2b2zpaBUs6FGAV9ATrdT6b3SJbcUyA3IzDA7dceYJKXlpClvUPhdY628dV41VfL0SiARJeyxyrVr17b9vnXn1rBhwzR06NCY9uHxeLT//vtr8eLFMgyj7d6x7du3x7QPAAAAAEgmO1bsUNXaqk6/3nAYyizKbLs0v/fo3qpeX63m6mYVjyyW0+PcuT2kC9eCpeelq2BYQaeDtMaKRmUUWD9JE0DPlbA7xzZt2tThvjHDMDRixIi49LL33nuHjNXV1cWhEwAAAABIfLWba7sUjFkxHIZ6DemlgiEFqt1Yq2AgKAX2/D5JMpyG8gflq3CfQhnOzqdp3hpvN7sFEE8Ju3OsoaEhZKx3795x6ETKywvdYks4BgAAAABd5/f6tWP5DtvqpeWnyZPjkTvLLdNpSuFPaMrpdiqrd5YyizN37jTrIl+jL4JOAcRLwoZjLS0tIWNWd3/Fgt8f+l/X9g8LAAAAAAB0TuXqSgVa7P1+ynAa8jX4FCwMyufdGWDl9s/deWG/IbnSXXJnueVKd3U4odRVVg9rA9DzJWw4lp6ersbGxg5jFRUVcemlvLw8ZCwjg3PmAAAAANAVwUBQtRtro1PbH5Q74JbP5ZM7062c/jm2r+FwJezNRUBKS9h/c3Nzc0PGtmzZEodOpHXr1oWMFRQUxL4RAAAAAEhgjWWNCviicwrHmebUyKEjlZebp4MOOigqa6TlpkWlLoDoStidYwMGDNDWrVs7PCHy448/ViAQkNPZ9bPh3dXQ0KBly5a1bb01TVOGYahfv34x6wEAAAAAkkFzdXNU6w/da6gOPO7AqNVPz0uPWm0A0ZOwO8eGDx8eMlZfX6/FixfHtI93331XPl/opYtW/QEAAAAAwmuuiW445snxyO/dzY38ETAchrL7xOcebACRSdhwbPz48SFjpmnq7rvvjlkPPp9P9913n+WFjfvvv3/M+gAAAACAZBD0BaNaP7MoM2q1c/rmdOsJlwDiL2HDsUmTJsntdrf9uTWgWrlypZ566qmY9PCXv/xFmzZtChl3uVyaOHFiTHoAAAAAAHSO4TRUsJf990MbDkMFe3PvNJCoEjYcy83N1eTJkzs8Krf17rHbbrtNS5Ysier6b775ph544IG2NaX/3Tc2ceJEywcGAAAAAADCc6VH/1rsohFFtt8NVji8UGk5XMYPJKqEDcck6dxzz237fWtAZRiG/H6/Zs6cqVdffTUq6z733HO66qqrws6fddZZUVkXAAAAAJJZWl50AyZXukvudLf6HtDXtiOQWb2zVDCMXWNAIkvocGzcuHFtu8dad3C1/t7r9eqqq67SlVdeqS1bttiy3rZt23T55ZfrhhtuUEtLS9ua7f/v2LFjOVIJAAAAAN2Q0SsjuvULdtb3ZHtUemipXGmR7VTL6p2lfgf2s7yHGkDiiP6e1Si77rrr9Mknn6ixsbHDEcfW37/22mt66623dOKJJ+rYY4/VpEmTlJ7e+S20wWBQn332mV577TW9+uqr8vv9IYFYK6fTqWuvvdb2zwgAAAAAqSCjMEPuTLd8jb6o1M8rzWv7fVpumgYdOUjbv9qu+m31XapjOAwV7VukXnv1IhgDkkDCh2N9+/bVzTffrEsuuUSGYXQIrVp/39LSotdff12vv/66HA6H+vTpo4EDB1rWa73Qf8uWLVq3bp0+/fRT1dfv/A9l++Ctvdb1fv3rX2vEiBHR/cAAAAAAkKQMw1D+4HyVfV1me21PlkdZvbM6jLnSXOp/UH/Vb6tX1doqNVY07raGw+lQTv8cFQwtkCfbY3uPAOIj4cMxSTr++ON12WWXac6cOR1CMel/QVbrnwOBgDZv3tx21LL9hf6maWr+/PmaP39+h7FWu9ZqH5L98Ic/1IUXXhiNjwcAAAAAKaPXkF6q3Vgrb53X1rq9R/cOO5fdJ1vZfbLVUt+ixopGNVc379y9Zu58wmVabprS89KVWZwpp9ueu8oA9BxJEY5J0gUXXCCHw6E777xTUscgqzUwa6996LW78XDva19/6tSpuu222yL/EAAAAACQ4gyHoT7799GGxRvCft/WVXkD85RVnLXH13myPTt3hA2yZVkACSKhL+Tf1Xnnnaf77rtPubm5liGW1S6wXbUGae0Dtdb37npc0zAMXXTRRZozZ44cjqT6RwkAAAAAcZOen64+4/rYcp9XVnGWSkaX2NAVgGSVdInO0UcfrTfffFMnnniipI47vcIFZe21D8J2fW/7J2IOHz5czz33nGbNmhWDTwUAAAAAqSW3f676ju8rh6v737bm9s9V/4P7y3BwaT6A8JIuHJOkoqIi3XXXXXrllVc0depUeTyesGHXnn5JHQOzUaNGac6cOXrttdc0duzYeH5MAAAAAEhqOX1zNHjy4E4diWzP6XGq3/h+6ntAX4IxAHuUNHeOWdl33301Z84c1dXV6b333tOiRYv02WeftV3G3xkZGRkaMWKEJk2apKOPPlrDhw+PYscAAAAAgPbcGW4NmDBATVVNql5Xrfpt9Qr6gyGvMwxDaXlpyh+Ur5z+OXI4k3IvCIAoSOpwrFVOTo5+/OMf68c//rEkqba2VmvXrtX27dtVXl6u5uZmeb1eOZ1OpaWlKScnRyUlJerfv78GDx5syzl3AAAAAED3ZfTKUEavDElSS32LvHVeBf1BGYYhd6ZbaXlpBGIAuiUlwrFd5ebmav/99493GwAAAACAbmh7qiQA2IBYHQAAAAAAACmLcAwAAAAAAAApi3AMAAAAAAAAKSsl7xwDAKCn8Zk+eU2vfKZPpkwZMuQ23Eoz0uQ23PFuDwAAAEhahGMAAMRJwAyoPliv2mCtfKYv7Otchku5jlzlOHLkNJwx7BAAAABIfoRjAADEQUOwQeWBcgXMwB5f6zf9qgxUqjpYrUJnYQy6AwAAAFJHUoZjmzdv1hdffKEvv/xSGzZsUG1trerq6tTU1CTTNKO+vmEYWrBgQdTXAQAkHtM0VR4oV12wrsvvDZpBlfnL5OnjUcvGlih0BwAAAKSepArH3n33XT355JP69NNPQ+ZiEYq1MgwjZmsBABKHaZoqC5SpPlgfUR1nrlPp/dMV3BG0qTMAAAAgdSVFOFZZWakrrrhCixcvlhQ+CItFaBXLEA4AkFhqgjURB2OtnNlOOQPcPwYAAABEKuHDse3bt2vGjBnatm1bWzDFzi0AQE/TYraoKlhla01XgUveoFdpjjRb6wIAAACpxBHvBiLR0tKiiy66SFu3bpW0MxQzDEOmabb9AgCgJ6gMVNr/dcmQKoIV9tYEAAAAUkxC7xx74okntHz58radYu2/6Wi/e4yQDAAQT37Tr8ZgY1RqNweb1WK2yGN4olIfAAAASHYJG441Nzfrb3/7W9hgrPXPaWlpGjRokIqLi5WTkyO32y2XK2E/NgAgAXXnyZRdUR+sV4GzIKprAAAAAMkqYVOihQsXqrKyskMQ1j4omzx5ss477zwdcMABcjq5sBgAED9e05vQ9QEAAIBklrDh2NKlSzv8uTUkMwxDV155pc4555z4NAYAwC5azJao1iccAwAAALovYS/k/+KLL9p+3z4YO/XUUwnGAAA9SkCBqNYPmkHu1wQAAAC6KWHDsdYjle253W795je/iVNHAADEz65fEwEAAAB0TsKGY1VVVW2/b901NmHCBBUUcCExAKBncSq6d186De7WBAAAALorYcMxv98fMrbvvvvGoRMAAHYvzUiLan2P4YlqfQAAACCZJWw4lpOTEzKWnZ0dh04AANi9aIdj6UZ6VOsDAAAAySxhw7HS0tKQy4dramri1A0AAOFlO6L7w5to1wcAAACSWcKGY/vtt1/I2NatW+PQCQAAu+cyXMpyZEWldoYjQ27DHZXaAAAAQCpI2HBs8uTJbb83DEOmaeqjjz6KX0MAAOxGgbPA/idKmlKhs9DemgAAAECKSdhw7LDDDlNRUVGHsaqqKi1atChOHQEAEJ7bcKvAYe8TlX0VPi7jBwAAACKUsOGYx+PR2Wef3eHeMdM0NXfu3Dh2BQBAeHnOPOU4Qh8o0x3+Wr/8laFPbgYAAADQNQkbjknSOeeco0GDBklS21GVVatW6dZbb41nWwAAhFXsKlaeMy+iGv5qv7xbvDZ1BAAAAKS2hA7HPB6P7rjjDnk8O4+UtN499sQTT+iee+4JeZolAAA9QaGzUH1dfeUyXF16n9NwqsRVIt8OX5Q6AwAAAFJPQodjkjRmzBjddNNNbTvHWgOyv/zlL/r5z3+uzz//PM4dAgAQKsORoVJXqYpdxUpzpO32tWlGmopcRSp1lUbtqZcAAABAquraj6x7qB/+8IcyDENXXHGFAoFAW0D2ySef6Gc/+5n23XdfHX744RozZoyGDh2qvLw8ZWdnt+04AwAgHgzDUI6RoxxHjgJmQF7TK5/pkylThgy5DbfSjDQ5DWe8WwUAAACSVlKEY5I0depU9evXT5dcconKysraAjJJWrlypVatWhWzXgzD0Ndffx2z9QAAic9pOJVpZMa7DQAAACDlJE041tLSok8++UTBYFCmacowjLajlqZpcv8YAAAAAAAAQiRFOPbNN9/o0ksv1bp169rG2odhrSFZLBDCAQAAAAAAJI6ED8e+/vpr/eIXv1BtbW3YYCpWgVUsQzgAAAAAAABELqHDsbq6Os2aNUs1NTUhxyhbEVgBAAAAAAAgnIQOxx544AFt3ry5U6EYxx0BAAAAAACwq4QNx2pra/Xcc8+FBGO7/tnhcKi0tFSlpaXKyspSZiZPAgMAAAAAAMBOCRuOvffee2pubpZhGJbB2P7776+zzjpLkydPVlZWVjxbBQAAAAAAQA+VsOHYhx9+2Pb79qGYw+HQVVddpbPPPjterQEAAAAAACBBOOLdQHd9++23Hf5smqYMw9CFF15IMAYAAAAAAIBOSdhwbNu2bSGX7mdlZelXv/pVnDoCAAAAAABAoknYY5UNDQ1tv2/dNXbooYcqLS0tjl0BAGCvYDCob7/9VitWrND69eu1detWtbS0SJJaWlr0wAMPaPDgwdp///3Vr1+/OHcLAAAAJJ6EDcesDB48ON4tAABgi0AgoMWLF+v999/Xjh07wr5u+fLlWr58ud544w0NGzZMJ5xwgkaMGBHDTgEAAIDElrDhWHZ2tqqqqjqM5eTkxKkbAADss2XLFj355JPasGFDl963evVq3XfffTr44IN12mmn8bRmAAAAoBMSNhzr37+/KisrO9w71v6oJQAAieirr77So48+Kp/P1+0aS5cu1Zo1azRr1iz17t3bxu4AAACA5JOwF/Lvu+++IWNr166NQycAANjjv//9rx566KGIgrFWFRUVuuuuu1ReXm5DZwAAAEDySthwbNKkSW2/NwxDpmnqk08+kd/vj2NXAAB0z44dO/TYY48pGAzaVrOmpkZ//etfbQnbAAAAgGSVsOHY4Ycfruzs7A5jNTU1+uc//xmnjgAA6J5gMKinn35aXq/X9tqbN2/WP/7xD9vrAgAAAMkiYcOxzMxMnX766TJNU9L/do/dfffdbY+4BwAgESxbtkyrV6+OWv133nlHFRUVUasPAAAAJLKEDcck6cILL1RBQUGHsQ0bNujGG2+MU0cAAHTd+++/H9X6wWBQixYtiuoaAAAAQKJK6HAsLy9P1157bcjusXnz5umGG27g/jEAQI+3ceNGrVu3Lurr/Oc//1EgEIj6OgAAAECiSehwTJJOOOEEXXDBBSEB2XPPPadTTjlF//73v+PcIQAA4a1atSom69TX12vTpk0xWQsAAABIJK54N2CHyy67TD6fT48//rgMw2gLyL755hv93//9n/r27aspU6Zo7NixGj58uPr27au8vLx4tw0AgDZs2BDTtQYNGhSz9QAAAIBEkNDhWPvLi0899VSZpqknnniiQ0Bmmqa2bNmiZ599Vs8++2zb651Op7Kzs+XxeOR2u23tyzAMLViwwNaaAIDktH379pittW3btpitBQAAACSKhA7HfvjDH8owjJDx9kcsdx1r5ff7VV1dHZW+rHoCAMCK1+uN2Vo8zRkAAAAIldDhmBQaelnNte4ki3c/AADsyuHo5vWfhuRIc8hw//+vbwEp0ByQgrt5Cz+8AQAAAEIkfDi261/0rcIpqzG+QQAA9AS5ubmdP1rpkFy5Lrnz3XKkOSSLL2Vmiyl/rV++ap9Mf8evf9y3CQAAAIRK+KdV7qp1l9iefgEA0BOUlpZ26nWufJcyh2YqrU+aHOnWwZgkGR5D7iK3ModmytPb0+F1nV0LAAAASCUJv3NM4igjACBxDR48ePcvcEjp/dPlzHJ2rbAhuQvccmW71LSpSWaLyZMqAQAAAAsJHY4ddNBB8W4BAICIjBo1SmlpadYX8zukjIEZO3eKdZPhMZQxKEP93f05VgkAAABYSOhw7Kmnnop3CwAARCQ9PV2HHHKIFi5cGDrXPz2iYKyV4TQ05ugxCpgBOY0u7kADAAAAklzS3TkGAECiOfbYY+V2uzuMufJdXT9KGUZBQYEGDRmkikCFLfUAAACAZEI4BgBAnBUWFurHP/7x/wYcUlrvNFtqOwyHjppylBwOh+qD9WoKNtlSFwAAAEgWhGMAAPQAkydP1ogRIyRJ7jy3bV+hDzr4IBUXF7f9uTZYa09hAAAAIEkQjgEA0AM4HA5dcMEFGjZsmFz59lwJuv/Y/TVu3LgOYw3BBgXMgC31AQAAgGRAOAYAQA+RlpamX130K+07at+I6jgcDh122GGacOgEGTJC5r2mxZMxAQAAgBSV0E+rBAAg6bilo48+WkP2GqLFixeroaGhS28v6V2iyZMnq6CgIOxrvKZXmcqMtFMAAAAgKaRcOObz+bR69Wpt3rxZ27dvV0NDg5qbm2UYhtLT05WRkaGsrCz169dPpaWl6tu3rwwj9KfuAABEg19+SdJeQ/bSoIGDtGbNGq1YsULbtm8L+x6nw6lBgwdp1MhR6te/n+VusQ5rmH5bewYAAAASWUqEYytWrNCCBQu0aNEiffPNN/L7O/9Ngdvt1ujRo3XIIYdo4sSJGj9+fBQ7BQDgf5xOp4YPH67hw4erpaVFZWVlqqys1H8+/I+CwaAcDodOPvlkFRYUyul0xrtdAAAAICEldTj25ptv6tFHH9XKlSslSaZpdrlGS0uLPvvsM3322Wf6y1/+or322ks/+9nP9JOf/ERut9vulgEAKc4R5jpQj8ej/v37q3///vro44/awrHexb27vobBlaMAAABAq6T82/HXX3+tk08+WZdffrlWrlwp0zTbgjHDMLr8q/X9pmlqzZo1uvHGG/WjH/1IH374YZw/KQAg2aQZabbV8smnxmCjaoI1qg5WqzpYrdpgrVrMFrWYLbatAwAAACSypAvHHnvsMf3kJz/RqlWr2gKt9kGXpA5h155+SbJ8/7p163TuuefqrrvuittnBQAkH5fhktPo/hFJU6Yag40qD5Srwl+h2mCtmoJNag42qznYrMZgo+oCddrk26TNvs2qC9Z1a2c1AAAAkCyS6ljlddddpxdffLFDqCV1PE7ZPuTqrF3f3378oYce0vr16zV37lw5HEmXNQIA4iDLkaXaQG2X3+eTTzWBmt1euO823HIZO7/8e02vyvxlqjVqVewqlsfwdLtnAAAAIFElTZrzpz/9SS+88EKHnWLR2Dm267hpmnrnnXf0xz/+MV4fHQCQZHIduV1+T5PZpAp/xR6fRJlhZISMeU2vNvs3qyHY0OV1AQAAgESXFDvHnn32WT3zzDMhu7qk0N1jubm5GjVqlEaNGqWSkhLl5uYqJydHaWlpqq+vV11dnerr67VhwwatWLFCq1atUlNTU1utcAHZvHnzNHz4cJ155pmx/OgAgCTkMTzKdmSrPljfqdc3m82qCdSEjAfNoPzyK2AGZMqU03AqYAbUHGyW23B3OL5pmqa2+7erxFWiLEeWbZ8FAAAA6OkSPhxbvXq1brnllpAQrP2f09PTdeKJJ+qnP/2pxowZ06X6pmnqk08+0bx58/Tuu++qubnZci3TNDVnzhxNnjxZAwYMsOvjxUxlZaXef/99LVu2TCtWrFBlZaWqq6tlGIays7M1YMAADR8+XJMmTdLhhx+urCy+cQKAaCp0FqrJbFLADOz2dX75VRPsGIy1Xri/6y6yHCNHDWaD9P9vC0gz0pRhZCjdkd72mrJAmdKMtLajlwAAAECyS/i/+V5//fXy+XxtAZXUMRj7wQ9+oGuvvVb5+fndqm8Yhg4++GAdfPDBqq6u1p/+9Ce9+eabHXaRta7X3Nysm2++WQ888IAtny0WNm7cqAcffFDz58+X1+u1fI3X61VFRYW+/PJLzZs3Tzk5OTr99NP1y1/+Urm5XT/6Y6eXX35ZV111VdzWv/jiizVr1qy4rQ8geTkNp0qcJdoa2LrbC/NrgjVt8wEzoEaz0TJQy3BkhFz07zW98ppeeUyPch25chkuBc2gygJl6uvqa+8HAgAAAHqohL5z7MMPP9Qnn3zSIaRq/b3L5dKcOXM0d+7cbgdju8rPz9ecOXN0zz33yOPZeWlx+7VN09T777+vVatW2bJetD3//POaNm2aXnrppbDBmJW6ujo98sgjOvHEE/Xee+9FsUMASG3pjnT1dfaVw7D+cu1Mc8oX9EmSfKZPdcG6sMFYmpEWdp0Ws0UVgQp5zZ1fC5qCTWoKNtnwCQAAAICeL6HDsccff7zt9+13i7lcLt11112aOnVqVNY97rjjdM8998jpdHZYu9Xf/va3qKxrF9M0deONN+q6665TY2Njt+uUl5dr5syZeuSRR2zsDgDQXrojXQNcA5ThCL1I35G988u4z/RZXqbvMBzKdmTvNhhrZcpUdaC6LSCrDXb9aZkAAABAIkrYcKyqqkpLliwJuYTfMAz97ne/0zHHHBPV9Y888khdddVVHY66tO4eW7BggVpaWqK6fiRuvPFGPfXUU7bUMk1Td9xxh231AAChXIZLfV19VeIq+V9IZkiONIeCZjAkGHMYDmU4MpRr5Hbp7jBTpmoCNW3HM3d3nBMAAABIFgl759jixYvl9/tDLsffb7/9dPbZZ8ekh5/97Gd65ZVXtHz58g4hXWNjoxYvXqyjjjoqJn10xauvvqqnn3467PyoUaM0ffp0jRkzRv369ZNpmlq/fr0WLlyoefPmqaKiwvJ9t9xyi/bbbz8deOCB0Wq9R3I4EjZfBpCAshxZynJkqXlts8wcU/5efgUUkNtwyzAMOeWUS66Qu8W6IqigaoO16mX0ktf0Kt1I3/ObAAAAgASWsN/Zf/bZZyFjhmHo17/+dcgxx2gxDCPsZexW/cXbxo0bdf3111vOZWZm6uabb9bf//53nXHGGRo9erQKCwtVVFSk8ePH6ze/+Y0WLFig008/3fL9gUBAs2fP7tLdZYluwIAB+ulPfxrvNgCkINNvyvSZCnqDchtuZTmylGlkKs1IiygYa+U1vW1PvAQAAACSXcLuHFu9enXIWE5OjiZNmhTTPiZOnKi8vDzV1na8m2XlypUx7aMz5s6da3nHWEZGhp544gmNGTNmt+/PzMzUDTfcoEGDBun2228Pmd+8ebMeffRRzZw507ae92T69OmaPn161Or/9re/1ZtvvhkynpOTo7/+9a8qKCiI2toAsDuGw5AzK/IgLJzGYKOCCkatPgAAANBTJOzOsU2bNnU4UmkYhg455BC5XLHN+1wulw455JC2Y52t945t2LAhpn3syfLly/X2229bzt166617DMbaO++888IeXX3sscdUX1/frR57moceesgyGHM4HLr77rs1bNiwOHQFADuZhilnevTCMa/p5c4xAAAApISEDcd23aklSSUlJXHoxHpdq/7i6cknn7T8JmfKlCk64YQTulxv9uzZGjJkSMh4XV2dXnzxxW712JMsXLhQd911l+XczJkzNXHixBh3BAAdGY7oXiFgylTQYOcYAAAAkl/ChmPNzc0hY8XFxXHoRCoqKgoZa2hosHhlfNTW1uqdd96xnOvuEUi3261LLrnEcu6ll17qVs2eoqysTLNnz1YwGPpN4cEHHxzTY6MAEE+GYnOHJwAAABBPCRuOWR2frKuri0Mn1uvG+njn7rzzzjuWYeK+++7bpeOUuzr22GMtA8k1a9Zo+fLl3a4bT6Zp6sorr1RVVVXIXH5+vu688045ndE7xgQAnWUGTCmKpx4dhoNwDAAAACkhYcOx7OzskLGysrI4dGK9bmZmZhw6sbZ48WLL8WOPPTaiui6XS1OmTLGce++99yKqHS9PPfVU2H9ev//97+N2dBcAQphSoCEQtfIZRgbhGAAAAFJCwoZjffr06XCHlmmacdut9NVXX3V4OEBrfz1BMBjURx99ZDlnx71Z4WosXLgw4tqxtnHjRs2ZM8dy7sgjj9S0adNi3BEAhGf6zaiFY4ZhKNORKafBTlkAAAAkv4QNx9pfBt8aTK1du1Zr1qyJaR+rV6/W999/32HMMAwNGjQopn2Es2bNGlVXV4eMu91ujRw5MuL64Y5lrly5Ul6vN+L6sfTHP/7R8vhpVlaWrr/++jh0BADhBZuDMgOmshxZttfOMrLklFNpRprttQEAAICeJmHDsbFjx1qOP/vsszHt4+mnn7YcD9dfrH333XeW40OHDpXH44m4fr9+/ZSfnx8y7vf7tXLlyojrx8r8+fPDHqf87W9/q759+8a4IwDYvWBLUApK2Y5suQz77rl0G25lObLkMBxyy21bXQAAAKCnSthwbNKkSR3+bBiGTNPU888/r1WrVsWkhxUrVujFF19s27nW3iGHHBKTHvZk9erVluN77bWXbWuE2yUXLpjraerr63Xrrbdazg0fPlw//elPY9wRAHSCKflr/TJkqJezly1HIF2GS/nOfBkylO3Itvz6BgAAACSbhA3HhgwZor333jtkPBAI6PLLL7c8SminyspKXX755QoGgyFzAwcO1H777RfV9Tsr3DHTgQMH2rZGaWmp5fimTZtsWyOaHnroIZWXl1vOXX311TydEkCP5a/2S5KccqrAWSC30f2dXh6HZ2fIpp3/zct15NrSIwAAANDTJWw4JkkzZsxouwDfNE0ZhiHDMLR69Wqdf/75qq+vj8q6tbW1Ov/88/X999+37Vhr38NPfvKTqKzbHTt27LAct/Opi0VFRZbjiRCObd26VY8//rjl3DHHHKNDDz00tg0BQBeYLaZynTtDrNaArKs7vhyGQ7mOXPVy/C8Yy3PmyWNEfvQeAAAASAQJHY6ddtppbSFP+5BKkpYvX65p06bpww8/tHXNxYsXa9q0aVq5cmXbNx/tvwnJzc3V6aefbuuakaioqLAcLy4utm2NcOFYZWWlbWtEy5w5cywfHOB2u3XFFVfEoSMA6JoCR0HbnWOtxyGLncXKdeTu9i4yt+FWriNXxc5iZToyZchoG+/l6BWT3gEAAICeIKHDMY/Ho9/85jcdQrHW3VuStGXLFp177rm67LLL9PHHH0e01ocffqhf//rXuuCCC7Rt27YOu8Xar3vppZcqOzs7orXsFO64YF5enm1r5OZaH72pqamxbY1o+Pbbb/XGG29Yzk2fPt3Wo6cAEC0Ow6E+rj4d7hxzyKFMR6aKnEUqcZWowFmgfGe+8p35KnQWqsRVokJnYYdQTJKchlN9XH3kMBL6rwcAAABAl9j3eKs4Oemkk/T222/r3//+d9vusfYBmWmaeuutt/TWW29p4MCBOuywwzRy5EiNGjVKffv2VXZ2doc7pQKBgOrq6rR582atWLFCK1as0JIlS7R58+a2eu1rt65pGIYmTJjQoy5v9/v9amhosJzLysqybZ1wtWpra21bIxruv//+DsFqK7fbrV/96ldx6AgAusdjeNTP1U/b/NvkM30d5gwZnToi6TE8KnGVRHRvGQAAAJCIEj4ck6Tbb79dp5xyijZv3hwSkLU/brl+/Xpt2LAh5P3p6enKyMhQU1OTmpubQ+bbByi7BmOt+vbtqzlz5tj90SJidVywlZ3hWGZmpuV4U1OTbWvYbc2aNfrnP/9pOXf66aerb9++Me4IACLjNtwa4BqgymClagJd27mb78xXL0cvnk4JAACAlJQU5yby8vL0t7/9rcP9Y1YhWfux9r+amppUWVmppqYmy3mr97cPyYqLi/XEE0+ooKAgnv8YQrS0tISdc7nsy0XDPc3R7/fbtobdHnjgAcsnjaalpemXv/xlHDoCgMgZhqFCZ6EGugcq35m/2zvHXIZLvZy9NNA9UAXOAoIxAAAApKyk2DkmSaWlpXr66ad10UUX6ZtvvmkLs6T/7fxqP9ZV4XaPDR8+XA8++KD69esX4SewX6zCsXC1fD6f5Xi8bdmyRW+//bbl3I9+9CP17t07xh0BgL1chksFzgIVOAvkN/1qMVsUUEDSzqdaegzPboMzAAAAIJUkxc6xVgMGDNCLL76on/70px2OU+5u19iud06Fe82uu8ck6cwzz9QLL7zQI4Mxaef9aeGE2+3VHeFq7W79eHruuefC9nbOOefEthkAiDKX4VKmI1M5jhzlOHKU6cgkGAMAAADaSapwTNp5LO66667TSy+9pCOOOEJS6M6xXX+1t7vXtAZlkydP1t///nddc801ysjIiO0H7ILdBWBWRwq7K1zQ5Hb3vEudW1paNG/ePMu5SZMmae+9945xRwAAAAAAIJ6S9kfHI0aM0EMPPaTvv/9er7zyiv71r39pzZo1lq9tH5BZPb1QkoYNG6ajjz5a06dP16BBg6LSs912F07ZeR9YuFoez56fjhZrb7zxhqqqqizn2DUGAAAAAEDqSdpwrNWQIUP029/+Vr/97W+1fft2/fe//9XKlSu1ZcsWbd26VbW1tWpublZLS4vcbrfS09OVl5enkpISlZaWat9999Xo0aPbLvtPJIRjoV566SXL8QEDBmjSpEkx7gYAAAAAAMRb0odj7ZWUlKikpETHHHNMvFuJiczMzA53pLXX1NRk2zqNjY2W4z0tHNu0aZM+++wzy7mTTz6ZJ7UBAAAAAJCCku7OMfyP0+lUTk6O5Vx9fb1t64QLx/Lz821bww7z58+3DAoNw9DJJ58ch44AAAAAAEC8EY4luXABVV1dnW1r1NTUWI4XFhbatoYd5s+fbzk+YcIE9e/fP8bdAAAAAACAniAljlW2tLSooaFBvXr16vJ7//73v2vJkiU64IADNH78eO23335R6DB6iouLtWHDhpDx8vJy29aoqKiwHO9J4dh3330X9oEMP/7xj2PcDQAAAAAA6CmSdudYfX29nnjiCZ1zzjk66KCD9Pjjj3erzooVK/TWW2/ppptu0vTp0/WDH/xATz75pK07r6JpwIABluNlZWW2rRGuVu/evW1bI1IffPCB5bjT6dTkyZNj2gsAAAAAAOg5km7nWH19ve677z699NJLamhokCSZpqnvv/++W/U2bdrUVkOS1q5dq1tuuUX33HOPfvOb3+iMM86wp/EoKS0ttRzfuHGjbWtY7UyTpKFDh9q2RqTChWMHHnhgt3YUAgAAAACA5JBUO8c++ugj/ehHP9ITTzyh+vp6mabZIdTqjo0bN8owjA6/TNNUfX29brzxRs2YMaMtQOuJhg0bZjm+fv1629YIF46FWzvWampq9Pnnn1vOpcqTSwEAAAAAgLWkCcdefPFFnXvuudq2bZtM0+wQZkk7A5xgMNjlups3b277fWvQ1j4k++KLL3TmmWd2O3yLtlGjRlmOf/PNN5ZPbuyqTZs2WV7I73K5NGTIkIjr2+HDDz9UIBCwnDv66KNj3A0AAAAAAOhJkiIce+WVV3Tddde1hV+tgVj78Mfn83X5KOGOHTvU0tLS9udd67b+edu2bTrrrLN6ZEBWWlpq+cTK+vp6W/r96quvLMdHjx4tj8cTcX07fPrpp5bjgwcP5imVAAAAAACkuIQPx7799lv94Q9/kNQxvGrdPdZeV8Mgr9er8ePHKyMjo8MRzfbrtO4iq6io0KWXXtohTOspDjvsMMvxxYsXR1x70aJFluOHHnpoxLXtsmzZMsvxCRMmxLgTAAAAAADQ0yR0OBYMBnX11VfL7/e3jbUPrFoDrYMPPli///3vNXbs2C7VLy0t1TPPPKNly5bphRde0JlnnqmcnJwOIVn73Wnfffedbr/9dns+nI0OP/xwy/F33303oro+ny/sRfcTJ06MqLZd6uvr9c0331jOEY4BAAAAAICEDsfefPNNLV++PGQnV+vvJ02apNdee01PPvmkzjzzTBUUFHRrHcMwNHbsWF1zzTV69913OzyhsnW91qDsueee07p16yL7YDY76qijLI84fvLJJ1q9enW3677zzjuqrKwMGS8tLdX48eO7XddO//3vf8PeNzZu3LgYdwMAAAAAAHqahA7Hnn322Q5/br+T6+qrr9YjjzyiffbZx9Y18/Ly9Ic//EG33367XC5XyHwwGNRjjz1m65qRys/PD/tUxjlz5nSrZktLi+655x7LudNOOy3kSGu8rFy50nK8oKBAffr0iXE3AAAAAACgp0nYcGzNmjX6/PPPOwRirTvHrr32Wp199tlRXf9HP/qRfv/733c4Vtnay6uvvqq6urqort9VZ555puX4e++9p3nz5nW53i233KL169eHjGdmZurUU0/tcr1oWbVqleX4yJEjY9wJAAAAAADoiRI2HPvkk0/aft8aShmGoWOOOUY//elPY9LDjBkzdMQRR3QIyKSdd3F9/PHHMemhs8aPH69JkyZZzl1//fVh7w6z8tBDD4Xs2mt13nnnqbCwsNO17r33Xu2zzz6Wv15++eVO1wknXDi27777RlwbAAAAAAAkvoQNx7744ouQMcMw9Otf/zqmfVx88cWW4z0tHJOkK664wvLuMZ/Pp4suukiPPvqogsFg2Pc3Njbq2muvDXsUs1+/fvrFL35hW792CHf/26BBg2LbCAAAAAAA6JESNhz79ttv237funNr+PDh2nvvvWPax5gxY9S/f/+Q8eXLl8e0j84YPny4LrnkEss5v9+v22+/XT/4wQ/0+OOPa9WqVaqurlZlZaW++OIL3XvvvTr22GP1wgsvWL7f5XJp7ty5ysrKiuZH6JLy8nJ5vV7LucGDB8e2GQAAAAAA0COF3iifIKqrqztc+m4YRtyePnjwwQfrlVdekWEYbUc8rZ7i2BOcd955Wrlypd544w3L+e+//1633HJLl+teffXVPe7pj1u2bAk7N3DgwBh2AgAAAAAAeqqE3TlWU1MTMlZUVBSHTqTevXuHjFVVVcWhkz0zDEO33nqrpk6dalu9a6+9VmeccYYt9ey0Y8cOy3Gn06ni4uIYdwMAAAAAAHqihA3HrI7L7XoxfqxYHSVsbGyMQyed43a7NWfOHF122WVyu93drlNcXKwHH3ywRwZjklRfX285XlBQIIcjYf+nDwAAAAAAbJSwCUF2dnbIWFlZWRw6kSoqKkLG0tLS4tBJ5xmGoQsvvFDz58/X1KlTuxSS5ebm6txzz9X8+fM1efLk6DUZoXABZbx2GAIAAAAAgJ4nYe8cy8vLCzlauWnTprj0sn379pCxvLy8OHTSdUOGDNHcuXNVXl6uBQsWaOnSpfruu++0bds2NTY2yuVyKS8vT0VFRRo7dqwOPPBATZkyRZmZmbasP2vWLM2aNcuWWrsaMWKE5dNES0tLo7IeAAAAAABIPAkbjg0ZMkTr16/vcAn+J598ooaGhpg+MTEQCOijjz5qeziAaZoyDMPyCZY9WVFRkWbMmKEZM2bEuxXb7L///tp///3j3QYAAAAAAOjBEvZY5b777hsy5vP59O6778a0j48++kjV1dUh4/vss09M+wAAAAAAAEDXJWw4dvDBB3f4c+vusbvvvtvysv5oME1Tf/7zny3nDjjggJj0AAAAAAAAgO5L2HDskEMOUX5+fsj4tm3bdOedd8akh6eeekr//e9/245UtnK73TriiCNi0gMAAAAAAAC6L2HDMafTqRNPPFGmaUr6311fpmnq6aef1oMPPhjV9d944w3deuutHYKx1h4mT55s+TRNAAAAAAAA9CwJG45J0rnnniun0ynpf8cq2x+vvO222+T3+21f9/HHH9eVV16pYDAoSW0BXavzzz/f9jUBAAAAAABgv4QOx0pLSzVt2rQO4VT7gOzxxx/X1KlTNX/+fFtCsvfff1+nnHJKW+i2ayBnGIaOPfZYjRkzJuK1AAAAAAAAEH2ueDcQqSuvvFKLFi1SRUVFW0jVPrBav369Zs+erZtuuklTpkzRIYccotGjR2vgwIFyu91h6/p8Pm3YsEFff/21Pv30U73//vsqKyuT9L8ATlKHY5W5ubn6/e9/H90PDAAAAAAAANskfDiWl5enG2+8UTNnzuwQirUPsEzTVHV1tV599VW9+uqrkiSHw6H8/Hz16tVLaWlpcrlc8vl88nq9qq6uVnV1dduxydYarXa9gN80TTmdTt15550qKSmJ/ocGAAAAAACALRI+HJOkyZMn64YbbtAf/vAHSQoJyNqHZK0CgYAqKipUUVHR4T3hWF283/73N9xwgw4//HDbPxsAAAAAAACiJynCMUk69dRT5XQ6df3118vr9YYEYu1DsvbaP+2yldXrdq3V+ue0tDTdfPPNmjp1qn0fBgAAAAAAADGR0Bfy7+rkk0/WCy+8oGHDhlmGYq27yXYNwnb91WrX1+9aa/jw4Xr++ecJxgAAAAAAABJUUoVjkrTPPvvotdde00033aS+fftahlvhdobtatfXt9YqKirS1VdfrZdffln77bdf1D4LAAAAAAAAoitpjlW253A4dMopp+jkk0/WkiVL9Oqrr2rhwoWqq6vr8LrdhWS73j/mdrt1yCGH6Mc//rGOP/54eTyeqPQOAAAAAACA2EnKcKyVw+HQ4YcfrsMPP1ymaWrlypVatmyZ1qxZo40bN2rTpk2qr69XY2OjvF6vHA6H0tLSlJeXp+LiYvXv31/Dhw/XyJEjddBBByk9PT3eHwkAAAAAAAA2SupwrD3DMDRixAiNGDEi3q0AAAAAAACgh0iZcAwAgJ7KNE21mC3yyy9Jcsopj+GRw0i6q0EBAACAHodwDACAOAiaQdUF61QfrJfX9Fq+xmN4lOXIUo4jRy6DL9kAAABANPA3bRtVVlZq9erVWr16tYYNG6aDDz443i0BAHqgmkCNqoJVCprB3b6uxWxRS6BF1cFq5Tny1MvRq9NPXAYAAADQOQkdjl111VUhY1OnTtWkSZNi1sP69ev1hz/8QatXr1ZVVVXb+GmnnUY4BgDoIGAGtD2wXc3B5i69zzRNVQeq1RhsVImrJErdAQAAAKkpocOxV155JeQn6MOHD49pOOZyubR06VIZhiHTNNvG16xZE7MeAAA9X8AMaKt/q1rMlm7XaDFbtMW/RYbbkLpfBgAAAEA7SXHTr2maHYKpWCoqKmr7vWEYbWHd1q1b49IPAKDnMU1T2wPbIwrGWgXMgNIGpCXJV3AAAAAg/pLir9bxvH/F4bD+R1hTUxPjTgAAPVVNsKbLRyl3x3AbSitOs60eAAAAkMqSIhyLp3A7xJqb7fsmCACQuPymX1XBqj2/sItcvVwy0ricHwAAAIgU4ViEXnrpJcvxtDR+og8AkOqCdVE7+u/Od0elLgAAAJBKEvpC/ngwTVMNDQ3atm2bXn/9dT388MOWxzoLCwvj0B0AoKepC9ZFrbYzx6mgGZTD4GddAAAAQHf1iHDszTff1OWXX96t97b/abxpmrr99tt1++2329Val9ZvfWKlYRgaOnRozHoAAPRMftMvv+mP3gKOnU+wTDfSo7cGAAAAkOR6xI+ap06dqoMPPrjtqZOd/WWlqzUi/RXuYQATJkyI5j8yAEAC8JrepFgDAAAASGY9IhyTpOuuu05ut1uGYXT6l5WuvN+OX+3XbZWWlqZp06ZF/Z8ZAKBnC5iBqK/hVxR3pgEAAAApoMeEY3vttZfOPffcth1hibJzbNc+DMPQRRddpIKCgqj/MwMAAAAAAEBkekw4JkkzZ87UgAEDJHVuB5iVWO8ca/3VGpSddtppuuCCC2L5jw0A0EOF+1plJ0fP+lIOAAAAJJwe9TfqtLQ0/f73v0+oO8dafw0fPlxz5szRDTfcEON/agCAnirNSIv6Gh7DE/U1AAAAgGTWI55W2d6UKVP0hz/8QVVVVXt87X333df2U/nWy/EPO+wwjRs3Lmr9OZ1OeTweZWZmKi8vTyUlJdprr73Uq1evqK0JAEhMbrnbdhdHSywCOAAAACCZ9bhwTJLOOOOMTr3uvvvuCxmbNGmSfvGLX9jdEgAAXWYYhrKMLNWb9VGpH2wKymX0yC/lAAAAQMLoUccqAQBINrmO3KjV9lfzpEoAAAAgUoRjAABEUbojXZmOTNvrBpuDCtQFbK8LAAAApJqED8faX84fzTtdAADoriJnkRyGfV9yPS6PvFu9Sk9Pt60mAAAAkKoS+qKSW265JWRs9OjRcegEAIDwXIZLvZ29tT2w3ZYf5Bwx5ggt3LxQxx57rA3dAQAAAKnNMNluBUDSxIkTVV5ebjlXVFSkJUuWxLgjIPk0BhsjDsiKnEXKdUbvHjMAAAAg1ST8sUoAABJFpiNTA1wDlO7o+nFIj+FRf1d/gjEAAADAZgl9rBIAgETjNtzq6+yrBkeDaoO1ag427/b1HsOjXEeuchw5MgwjRl0CAAAAqYNwDACAGDMMQ9lGtrId2fKZPjWbzfKa/6+9+w6Pqkz/P/6ZNCAhIUBCD71Kky5NRUBBFBFEUAQLKAoq+kVAELHBhpUFC65rg6UI0kEBEQVEpEiw0USalBBpISSkkTq/P/aCn5hzQpI5M5PkvF/X5bX63DP3cw+wED455zlpynL+7+mTvg5fBTgCVMJRQiUcJbw8LQAAAFC8EY4BAOBF/g5/+Tv8Faxgb48CAAAA2BJnjgEAAAAAAMC2ivSVY127dvX2CIYcDoc2bNjg7TEAAAAAAABwHUU6HIuJiZHD4ZDT6fT2KNfgwGQAAAAAAICioUiHY1cUpjCqsAV1AAAAAAAAMMeZYwAAAAAAALCtYnHlmLvldjVYYbpqDQAAAAAAAPlTLMIxd9zK+NfQ6+8B2F/34zZKAAAAAACAoqtIh2Nt2rSxvGd2drbS0tKUlpam2NhYxcfHXxOAORyOq2GZ0+lUcHCwIiMj1aFDB8tnAQAAAAAAgHs5nFz6lKv09HQdPnxYv/76qzZu3KgdO3bI6XReE5D5+vrqtdde03333eflaYGC69ixo2JjYw1rYWFh2rZtm4cnAgAAAADA/TiQ/zoCAgLUuHFjDRo0SLNnz9aqVavUunXrq1eTORwOZWVladKkSVq1apV3hwUAAAAAAEC+EI7lU4MGDTRv3jwNGDDgmoAsOztbkyZN0t69e708IQAAAAAAAPKKcKwAfHx89Nprr6l79+7XBGTp6ekaN26cMjMzvTwhAAAAAAAA8oJwzAVvvPGGQkNDr1k7duyYFi5c6J2BAAAAAAAAkC+EYy4IDQ3VY489ds3VY06nU3PmzBHPOQAAAAAAACj8CMdcdN9998nPz++atdOnTysqKspLEwEAAAAAACCvCMdcVK5cOTVr1izHlWJbtmzx0kQAAAAAAADIK8IxC9xwww051vbv3++FSQAAAAAAAJAfhGMWKF++/NV/v3Lu2PHjx703EAAAAAAAAPKEcMwCDocjx1pCQoIXJgEAAAAAAEB+EI5ZIDY2Nsdaenq6FyYBAAAAAABAfhCOWWDv3r051kqVKuWFSQAAAAAAAJAfhGMuio6O1p49e3LcWhkeHu6liQAAAAAAAJBXhGMuevvtt+V0Oq/+t9PplMPhUJ06dbw4FQAAAAAAAPKCcMwFCxcu1Nq1a68+ofKvWrVq5aWpAAAAAAAAkFd+3h6gKEpNTdW7776rOXPmGD6pUpJuvfVWzw4FAAAAAACAfCMcM+F0OpWRkaHLly8rOTlZcXFxOnnypKKiovTVV18pPj7+6i2Uf//f5s2bq1atWt7+CAAAAAAAALiOIh2ONWrUyCv7XrmF0uh2Skl64oknPD0SAAAAAAAACqBIh2NGwZQnXLmV8u8hmcPhUNu2bXXbbbd5ZS4AAAAAAADkT5EOxySZnvnlbn8Nxq4IDQ3VP/7xD6/MAwAAAAAAgPwr8uGY5J0ryP4aijmdToWGhuqDDz5Q1apVPT4LAAAAAAAACqZYhGPevnqsR48eGjNmDMEYAAAAAABAEVPkwzFvnTtWoUIF3XLLLerfv7+aNWvmlRkAAAAAAADgmiIdjt17771u38PX11f+/v4KDAxUmTJlVLFiRTVo0EANGzZ0+94AAAAAAABwryIdjkVGRnp7BAAAAAAAABRhPt4eAAAAAAAAAPAWwjEAAAAAAADYFuEYAAAAAAAAbItwDAAAAAAAALZFOAYAAAAAAADbKtJPq8yvI0eOaM+ePTpw4ID+/PNPnTlzRsnJyUpLS5PD4VDJkiVVsmRJBQUFqWrVqqpWrZqqV6+uFi1aKCIiwtvjAwAAAAAAwGLFPhw7dOiQlixZoo0bN+rMmTPX1JxOp+F7HA6Hfvzxx2vWKlWqpI4dO+r+++9Xs2bN3DYvAAAAAAAAPMfhNEuIirjffvtN06dP1/bt2yXlHoT9VW4/HFde27hxY40ZM0bt2rWzaFrA+zp27KjY2FjDWlhYmLZt2+bhiQAAAAAAcL9id+ZYenq6pk6dqvvuu0/bt2+X0+mU0+mUw+Ew/OfvzF7ncDiu9tq3b58eeeQRjRkzRklJSV74lAAAAAAAALBCsQrHYmNj9eCDD2ru3LnKzs6+JhSTdDXc+us/Rsxe9/dea9as0cCBAxUdHe2ZDwgAAAAAAABLFZtw7MyZMxowYID2799/TSj214ArL1eOScZXjxn1cTqdOnLkiB544AECMgCAVzmdTqVlpyk5O1nJ2cm6nH1Z2c5sb48FAAAAFHrF4kD+S5cu6ZFHHlFMTEyOq7uka88V+/vVYn5+fipdurRKlCihpKQkpaSk5HiN0dVnV9adTqdiY2M1bNgwLVq0SGXLlnXb5wQA4K+yndlKyk5SYnai0pxphq/xd/irtE9pBfsEy89RLP7YBwAAACxVLL5KHjdunI4fP24ail357zp16qhjx45q2rSpmjRpokqVKqlUqVLX9HI6nUpOTtaJEyf022+/af/+/dq6datOnTqVo+eVq8icTqdOnjypV155Re+++65HPjMAwN4uZV1SXHbcda8Oy3Bm6GLWRcVnx6uMTxmV9SlreuU0AAAAYEdF/mmVK1eu1Pjx4w2DsSv/3rNnTz344INq06ZNgffZsWOHFi1apPXr15vu5XA49Pbbb+uOO+5w5SMBXsHTKoGiIcuZpXNZ55SanVqg9wc4AlTRr6L8Hf4WTwYAAAAUTUU6HEtNTVXXrl118eJFSboaUF359woVKmjy5Mm6+eabLdtz69atevnll3X69OlrQrEre0ZERGj9+vXy8Sk2x7nBJgjHgMIvy5ml05mnle5Md6mPr8NXlf0qK8ARYNFkAAAAQNFVpBOcJUuWKC4uTpKuucXR6XSqQYMG+uKLLywNxiSpU6dO+vzzz3XDDTdcs+cVp06d0po1ayzdEwAAp9Ops1lnXQ7GpP+FbGcyz3BgPwAAAKAiHo4tWrTo6lVbf72Kq2bNmpo9e7ZCQ0Pdsm9ISIhmz56tOnXqXN37CqfTqYULF7plXwCAfV3KvqTL2Zct65fpzNSFrAuW9QMAAACKqiIbjh08eFDHjh3Lse7j46Np06apfPnybt0/NDRU06ZNu+b2ySsh2Z49e3T27Fm37g8AsI8sZ5bisuMs75uYnai0bOOnXAIAAAB2UWTDsR07dlzz31euGuvfv7+aNm3qkRluuOEGDRw4UH8/ts3pdOrbb7/1yAwAgOIvMTsxx581VknITnBLXwAAAKCoKLLh2O7duw3XH3roIY/O8eCDDxqu79+/36NzAACKr8TsRLf1TnYmc/YYAAAAbK3IhmMnTpy4+u9Xvpteu3Zt1a1b16Nz1KlTR/Xq1btmzel06vfff/foHACA4inTmakMZ4bb+judTqU5ubUSAAAA9lVkw7EzZ85ccxC+w+FQkyZNvDJL48aNrwZ0V2Y6d+6cV2YBABQvVjyd8noIxwAAAGBnRTYcS0lJybFWoUIFL0xivG9iovtugQEA2EemMt2+R5ay3L4HAAAAUFj5eXuAgsrIyHmLSenSpb0wiRQYGJhjLT3d/d/pt1JcXJy+/fZb/fTTT9q/f7/i4uIUHx8vh8Oh0qVLq1q1aqpfv746deqkzp07KygoyNsj51tWVpZ27dqlHTt2aN++fTp+/LguXryoy5cvq3Tp0goNDVXFihXVsmVLtWvXTm3btpWfX5H9vwiA4sI95/D/bQsPbAIAAAAUUkX2b/4lSpRQamrqNWvnz5/3yiyxsbE51kqUKOGFSfIvOjpaH3zwgVavXq20NOPbatLS0nThwgXt3r1bS5cuVXBwsAYMGKDhw4crJCTEwxPnX0pKiubPn6+FCxfqzJkzhq9JSEhQQkKCTpw4oaioKH3wwQeqWrWqHnvsMfXv37/I/HwCKH58HO6/yNtXvm7fAwAAACisiuxtlWXLls2xZhZ8uJvRvmXKlPHCJPmzaNEi9e7dW8uWLTMNxowkJibqk08+Uc+ePbVp0yY3Tui6TZs26fbbb9eMGTPy/esjJiZGb7zxhu677z4dOXLETRMCQO4CHAHFYg8AAACgsCqy4ViVKlWuOQTf6XQqKipKmZnuP5vlrzIyMrRz586rB/E7nU45HA5VrVrVo3Pkh9Pp1OTJk/XKK68Ynt2WV7GxsRoxYoQ++eQTC6ezhtPp1JtvvqmnnnrK5SsKDx06pPvuu0+bN2+2ZjgAyAd/+bv96rESDq6OBQAAgH0V2XCsYcOGOdYSExO1fft2j86xbds2w8P369Sp49E58mPy5MmaP3++Jb2cTqemTZtmWT8rOJ1OjR8/XrNmzbKsZ2pqqkaNGqUff/zRsp4AkBcOh0NBDved81jCp4T8HEX2lAUAAADAZUX2q+GWLVvmCGScTqdmzpypm2++2SMzOJ1Ovfvuu4a1li1bemSG/Fq1apU+/fRT03qTJk3Ut29fNWvW7OrVeSdOnNCWLVu0dOlSXbhwwfB9kZGRatSokVq3bu2u0fNs+vTpWrlypWm9evXq6tevn9q2bauqVavK39//6plq69at09atWw3fd/nyZY0cOVLr1q1TuXLl3DU+AOQQ4huixGz3PAU5xKfwnx0JAAAAuJPDeeXexCImKSlJN910k7Ky/v/j56/c0vjyyy/rwQcfdPsMn376qSZPnnz1lsorM/j5+WnLli2FLkCJjo5W7969DW+lDAwM1MSJE9WvXz/T96ekpGjq1KlavHixYb1q1apat26dVw+v37Jlix5//HHDmr+/v0aPHq0hQ4bI19f88OkdO3boxRdfND2jrG/fvoqMjLRk3sKkY8eOhg+XkKSwsDBt27bNwxMB+KuzmWeVnJ1sac8AR4Cq+lW95s8xAAAAwG6K7G2VpUuXVpcuXfTXbO/K2WORkZHasmWLW/f/9ttvNXXq1BzBmMPhULt27QpdMCZJM2bMMAzGSpUqpblz5+YajEn/C9Bef/11jR071rAeExNj6a2M+ZWUlKQJEyYY1kJCQjRr1iw9+uijuQZjktS+fXstWrRINWvWNKyvXLlSBw8edHVcAMiX8r7l5euw9qmS4X7hBGMAAACwvSIbjknS4MGDr/77Xw/nz8jI0LPPPqsNGza4Zd+vvvpKzz333NXD//9+8d3DDz/sln1dsW/fPq1bt86wNnXqVDVr1izPvYYOHaohQ4YY1mbPnq2kpKQCzeiqWbNmGR6+7+/vr/fee0/t2rXLc6/KlSvr3//+t/z9/XPUnE6nli9f7tKsAJBffg4/VfCtYFmYFeYbxkH8AAAAgIp4ONa2bVt16NDh6hVbTqfz6r9fvnxZzzzzjMaNG6eEhARL9rt48aJGjx6t559/XmlpaVf3/Ov/Nm/e3GNnnuXHvHnzcoR4ktSlSxf16NEj3/3Gjh2rWrVq5VhPTEzUkiVLCjSjKxISEjRnzhzD2gsvvJCvYOyKunXr6v777zesrV69+ppbegHAE0r5lFJF34ouB2RhvmEK8eWsMQAAAEAq4uGYJE2cOFEBAQGSdM1fFq4EVl988YVuvfVWjR8/vkBPGnQ6nYqKitKYMWPUpUsXffnll1eDsL/v6evrq1deecXFT2S9S5cuaf369Ya1ESNGFKinv7+/Ro0aZVhbtmxZgXq6YuXKlYa3jDZt2tT0Kre8MDu7Li4uTocPHy5wXwAoqECfQFXzq6aSPiXz/V5/h7+q+FUhGAMAAAD+osg+rfKK2rVra8yYMZoyZcrVoOpKeHUlIEtNTdWqVau0atUqlSpVSo0aNVLjxo1VpUoVlS5dWsHBwSpZsqRSU1OVmJiopKQkxcTEaN++fTp48KAuX758ta+kHPtc+d/nnntOjRo18s4PRC7Wr19/9TP8VcOGDfN1O+Xfde/eXeHh4TluZTx69Kj27dunJk2aFLh3fpldrTZ69Gj5+BQ8A65bt67q16+vQ4cO5ajt379fDRs2LHBvACioKyFXUnaSLmVf0uXsnL/H/1WAI0AhPiEK9gnmjDEAAADgb4p8OCb97+yxAwcOaMWKFdcEV5Jy/HdKSop+/vln/fzzz3nq/fcD/416S1KfPn00bNgwFz+Je2zdutVwvXv37i719fPzU5cuXQyDqU2bNnksHDty5IiOHj2aY7158+Zq3769y/1vuukmHT9+XKGhoSpXrpzKlSunsmXLKiSEKy8AeFdpn9Iq7VNaGc4MXXZeVrozXZnO/52H6SMflXCUUAmfEpwtBgAAAOSiWIRjkjRlyhRlZWXp888/v+aqsb9eRXaF0dlbZv7+HXaj0O3uu+/WP/7xDws+hfWys7P1ww8/GNY6duzocv+OHTsahmNbtmzRs88+63L/vNi8ebPhep8+fSzp/+KLL+qll16ypBcAuIO/w1/+jpwPEAEAAABwfUX+zLErHA6H/vnPf+q55567ehvd30OyvwZbef1H0jXv/2tPHx8fPfvss5o2bVqhvU3l6NGjio+Pz7Hu7++vxo0bu9zf7LbMAwcOKC0tzeX+ebF9+/Ycaz4+PurWrZsl/X19fS3pAwAAAAAACp9iE45d8eSTT2rBggVq1KhRjkDLKOy63j/StWHalfUbbrhBixYtKvCB9p5idmh8nTp1rj7IwBVVqlRRaGhojvXMzEwdOHDA5f7X43Q6tXfv3hzrdevWVYUKFdy+PwAAAAAAKNqKXTgmSTfeeKOWL1+ut956SzfeeKOlV461bNlS77zzjlasWKGmTZt682PmyZEjRwzXa9eubdkeNWrUMFz3xNMcjx07pkuXLuVYL4wPRgAAAAAAAIVPsTlz7O8cDod69uypnj176vjx49qwYYO2b9+uffv2GYYpZoKDg9W0aVN17NhRXbt2Vc2aNd03tBsYHVQvSdWrV7dsj4iICO3evTvH+qlTpyzbw4zRUySl/IVjGRkZkv53qykAAAAAALCXYhuO/VXNmjU1bNiwq0+TPHXqlP7880+dPn1aly5d0uXLl5Weni5/f3+VLFlSZcqUUcWKFRUREaGqVat6eXrXnDt3znC9YsWKlu0RFhZmuO6JcOzkyZOG61WqVDFcT0lJ0XfffactW7Zo//79OnnypFJTUyVJgYGBioiIUPPmzXXLLbfolltuITADAAAAAKCYs0U49nfVqlVTtWrVvD2GR1y4cMFwPTw83LI9zMKxuLg4y/YwEx0dbbj+9/PG4uPj9dFHH2np0qWmVw6mpKTo4MGDOnjwoJYsWaKwsDA9/vjjGjRoECEZAAAAAADFVLE8cwz/X2xsrOF6mTJlLNsjJCTEcD0hIcGyPcycPXvWcP2v4d8XX3yhO+64Q7NmzcrXLbWxsbGKjIxU3759dfDgQZdnBQAAAAAAhQ/hWDGWmZmp5ORkw1pQUJBl+5j1yk8QVVAXL140XA8MDJTT6dSUKVM0ZswYxcfHF3iPQ4cOaeDAgfr2228L3AMAAAAAABROhGPFWFpammnNynAsMDDQcP3KWV7uZBZ6lShRQq+++qrmzZtnyT4pKSl65plntHHjRkv6AQAAAACAwsGWZ47ZRXp6umnNz8+6n3pfX1/D9czMTMv2MGN2ddrixYu1aNGiHOuhoaHq1auXbrvtNtWuXVthYWFKTk7W2bNntWPHDq1du1Z79+417JmRkaHRo0frs88+y9fTMAEAAAAAQOFFOFaMeSocM+uVkZFh2R5mzD7jjBkzcqwNGjRIzz77rEJDQ69ZDwgIUNmyZdWwYUM9+uijWrt2raZMmWL4MIPU1FS98MILWrFihUqUKGHJZwAAAAAAAN7DbZXFWFZWlmnN7GqvgjDrldv+VjEL4P667u/vr8jISE2aNClHMGakV69e+uyzzxQREWFYP3LkiObOnVugeQEAAAAAQOFCOFaM5RaAZWdnW7aPWQjm7+9v2R5m8nLr5iuvvKK+ffvmq2+NGjU0e/Zs07PZPv74Y6WkpOSrJwAAAAAAKHwIx4qx3MIpK88DM+sVEBBg2R5mfHxy/yV8zz33qH///gXqXb16db388suGtUuXLmnt2rUF6gsAAAAAAAoPwrFizA7hWG6f0d/fX88//7xL/e+55x7VqFHDsPbVV1+51BsAAAAAAHgf4VgxFhgYKIfDYVhLTU21bB+z2ws9EY7ltkePHj1UuXJll/r7+Pho0KBBhrWoqCiPPHQAAAAAAAC4D+FYMebr66vg4GDDWlJSkmX7mIVjeTn83lWlS5c2rd18882W7NG+fXvD9fT0dB06dMiSPQAAAAAAgHcQjhVzZgFVYmKiZXskJCQYrpcvX96yPczkFsC1adPGkj3q1aunkJAQw9qJEycs2QMAAAAAAHgH4VgxFx4ebrgeGxtr2R4XLlwwXPdEOFauXDnDdYfDoQoVKliyh8PhUKVKlQxr58+ft2QPAAAAAADgHYRjxVy1atUM160Mdcx6WRVO5cbsTLHg4GD5+vpatk+ZMmUM1608uw0AAAAAAHge4VgxFxERYbgeHR1t2R4nT540XK9Tp45le5ipXr262/eQpBIlShiumz3wAAAAAAAAFA2EY8Vc3bp1DdetPCvLLBwz29tKtWvXNlxPTk5WZmamZfvEx8cbruf2QAAAAAAAAFD4EY4Vc02aNDFcP3jwoJxOp8v9T506ZXggv5+fn2rVquVy/+tp2rSp4XpWVpalAaDZQwfKli1r2R4AAAAAAMDzCMeKuYiICMMnOiYlJemPP/5wuf+ePXsM15s2baqAgACX+19PxYoVVbFiRcPa7t27LdkjKSlJMTExhjVPXB0HAAAAAADch3DMBjp06GC4vnXrVpd7f//994br7du3d7l3Xpl9vi1btljSf8+ePcrOzs6xHhAQoJo1a1qyBwAAAAAA8A7CMRvo3Lmz4fo333zjUt+MjAxt3rzZsNaxY0eXeudHly5dDNc3btxoelZYfmzYsMFwvV27dh65Og4AAAAAALgP4ZgN3HbbbYYhzq5du3TkyJEC912/fr3i4uJyrEdERKhVq1YF7ptfN998s0JCQnKsp6ena968eS71TkxM1MqVKw1rZqEcAAAAAAAoOgjHbCA0NFTdunUzrE2fPr1APdPT0/Xuu+8a1vr37y+Hw1GgvgVRqlQp9enTx7D23//+1/S8sLyYOXOmUlJScqwHBgbq7rvvLnBfAAAAAABQOBCO2cRDDz1kuL5p0yYtXbo03/0iIyMNnwYZGBio++67L9/9XPXoo48aXh2XkpKi0aNHKy0tLd89t23bZnrl2T333GN4tRoAAAAAAChaCMdsolWrVurUqZNh7bXXXjM9O8zIRx99pIULFxrWhg4dqvLly+e518yZM9WgQQPDf1asWJHnPlWqVNGQIUMMa7/88oueeeYZJScn57nfzp079fTTT8vpdOaoBQYGasSIEXnuBQAAAAAACi/CMRsZN26c4dVVGRkZGjlypGbNmmX4VMYrUlJSNGnSJNNbMatUqaJHH33Usnnz65lnnlG9evUMa99995369eunnTt35tojMzNTs2bN0uOPP254O6UkPf3006pQoYLL8wIAAAAAAO/z8/YA8Jz69etr1KhRmjZtWo5aZmam3nzzTS1dulQDBw7UTTfdpEqVKik7O1snT57U999/r0WLFik2Ntawt5+fn2bMmKGgoCB3fwxTJUuW1DvvvKMHHnhACQkJOerHjh3TkCFD1KpVK911111q2bKlKlSooIyMDJ05c0bbtm3T559/ruPHj5vuccstt+ixxx5z46cAAAAAAACeRDhmM0OHDtWBAwe0Zs0aw/qxY8cUGRmZ774TJkxQixYtXB3PZXXq1NFHH32koUOHKikpyfA1P/30k3766ad8977hhhs0bdo0jz5sAAAAAAAAuBe3VdqMw+HQ1KlT1atXL8v6TZo0SYMGDbKknxVuvPFGffbZZ6pSpYplPVu2bKm5c+eqTJkylvUEAAAAAADeRzhmQ/7+/po+fbpGjx4tf3//AvcJDw/XBx98UKiCsSvq16+vzz//XL1793apj6+vr5588knNnz+fp1MCAAAAAFAMEY7ZlMPh0BNPPKHVq1erV69e+QrJQkJC9Nhjj2n16tW69dZb3Teki0JCQjRt2jQtXbpUt912m3x9ffP8Xn9/f911111au3atnn/+efn5cQcyAAAAAADFkcPpdDq9PQS8LzY2Vhs2bFBUVJQOHz6sM2fOKCUlRX5+fipTpozCwsLUvHlztW7dWl26dFFgYKC3R863c+fO6bvvvlNUVJSOHj2qmJgYJScnS5KCg4NVoUIFNWrUSK1atVL37t0VGhrq3YE9rGPHjqYPXAgLC9O2bds8PBEAAAAAAO5HOAZAEuEYAAAAAMCeuK0SAAAAAAAAtkU4BgAAAAAAANsiHAMAAAAAAIBtEY4BAAAAAADAtgjHAAAAAAAAYFuEYwAAAAAAALAtwjEAAAAAAADYFuEYAAAAAAAAbItwDAAAAAAAALZFOAYAAAAAAADbIhwDAAAAAACAbRGOAQAAAAAAwLYIxwAAAAAAAGBbhGMAAAAAAACwLcIxAAAAAAAA2BbhGAAAAAAAAGyLcAwAAAAAAAC2RTgGAAAAAAAA2yIcAwAAAAAAgG0RjgEAAAAAAMC2CMcAAAAAAABgW4RjAAAAAAAAsC3CMQAAAAAAANgW4RgAAAAAAABsi3AMAAAAAAAAtkU4BgAAAAAAANsiHAMAAAAAAIBtEY4BAAAAAADAtgjHAAAAAAAAYFuEYwAAAAAAALAtwjEAAAAAAADYFuEYAAAAAAAAbItwDAAAAAAAALZFOAYAAAAAAADbIhwDAAAAAACAbRGOAQAAAAAAwLYIxwAAAAAAAGBbhGMAAAAAAACwLcIxAAAAAAAA2BbhGAAAAAAAAGyLcAwAAAAAAAC2RTgGAAAAAAAA2yIcAwAAAAAAgG0RjgEAAAAAAMC2CMcAAAAAAABgW4RjAAAAAAAAsC3CMQAAAAAAANgW4RgAAAAAAABsi3AMAAAAAAAAtkU4BgAAAAAAANsiHAMAAAAAAIBtEY4BAAAAAADAtgjHAAAAAAAAYFuEYwAAAAAAALAtwjEAAAAAAADYFuEYAAAAAAAAbItwDAAAAAAAALZFOAYAAAAAAADbIhwDAAAAAACAbRGOAQAAAAAAwLYIxwAAAAAAAGBbhGMAAAAAAACwLcIxAAAAAAAA2BbhGAAAAAAAAGyLcAwAAAAAAAC2RTgGAAAAAAAA2yIcAwAAAAAAgG0RjgEAAAAAAMC2CMcAAAAAAABgW4RjAAAAAAAAsC3CMQAAAAAAANgW4RgAAAAAAABsi3AMAAAAAAAAtkU4BgAAAAAAANsiHAMAAAAAAIBtEY4BAAAAAADAtgjHAAAAAAAAYFuEYwAAAAAAALAtwjEAAAAAAADYFuEYAAAAAAAAbItwDAAAAAAAALZFOAYAAAAAAADbIhwDAAAAAACAbRGOAQAAAAAAwLYIxwAAAAAAAGBbhGMAAAAAAACwLcIxAAAAAAAA2BbhGAAAAAAAAGyLcAwAAAAAAAC2RTgGAAAAAAAA2yIcAwAAAAAAgG0RjgEAAAAAAMC2CMcAAAAAAABgW4RjAAAAAAAAsC3CMQAAAAAAANgW4RgAAAAAAABsi3AMAAAAAAAAtkU4BgAAAAAAANsiHAMAAAAAAIBt+Xl7ABQOcXFx+vbbb/XTTz9p//79iouLU3x8vBwOh0qXLq1q1aqpfv366tSpkzp37qygoCBvjwwAAAAAAOAywjGbi46O1gcffKDVq1crLS3N8DVpaWm6cOGCdu/eraVLlyo4OFgDBgzQ8OHDFRIS4uGJry87O1stW7ZUamqq2/YYNGiQJk2a5Lb+AAAAAADAM7it0sYWLVqk3r17a9myZabBmJHExER98skn6tmzpzZt2uTGCQvm2LFjbg3GAAAAAABA8UE4ZkNOp1OTJ0/WK6+8opSUlAL3iY2N1YgRI/TJJ59YOJ3rDhw44O0RAAAAAABAEUE4ZkOTJ0/W/PnzLenldDo1bdo0y/pZ4bfffvP2CAAAAAAAoIjgzDGbWbVqlT799FPTepMmTdS3b181a9ZMVapUkdPp1IkTJ7RlyxYtXbpUFy5cMHxfZGSkGjVqpNatW7tr9Dz7/fffvT0CAAAAAAAoIgjHbCQ6OlqvvfaaYS0wMFATJ05Uv379ctTCwsLUqlUrDR8+XFOnTtXixYtzvCYrK0tjx47VunXrVKJECctnzw9uqwQAAAAAAHlFOGYjM2bMMDxjrFSpUpo7d66aNWuW6/sDAwP1+uuvq0aNGnrzzTdz1GNiYjRr1iyNGDHCspnz6+zZs4qLi8uxXrNmTa1fv94LEwEAAAAAgMKMM8dsYt++fVq3bp1hberUqdcNxv5q6NChGjJkiGFt9uzZSkpKKtCMVjC7aqxJkyYengQAAAAAABQFhGM2MW/ePDmdzhzrXbp0UY8ePfLdb+zYsapVq1aO9cTERC1ZsqRAM1rB7DD+pk2bengSAAAAAABQFBCO2cClS5dMbyks6C2Q/v7+GjVqlGFt2bJlBeppBbPD+LlyDAAAAAAAGCEcs4H169fr8uXLOdYbNmyYr9sp/6579+4KDw/PsX706FHt27evwH1dYXTlmI+Pj2644QYvTAMAAAAAAAo7wjEb2Lp1q+F69+7dXerr5+enLl26GNY2bdrkUu+CSEpK0qlTp3Ks16lTR4GBgR6fBwAAAAAAFH6EY8Vcdna2fvjhB8Nax44dXe5v1mPLli0u986v33//3fBcNc4bAwAAAAAAZgjHirmjR48qPj4+x7q/v78aN27scn+z2zIPHDigtLQ0l/vnh9lh/Jw3BgAAAAAAzBCOFXOHDx82XK9Tp44CAgJc7l+lShWFhobmWM/MzNSBAwdc7p8fZvsRjgEAAAAAADOEY8XckSNHDNdr165t2R41atQwXDcL5tzFKBzz9/dXw4YNPToHAAAAAAAoOvy8PQDc6+jRo4br1atXt2yPiIgI7d69O8e60eH47pKRkWEYBNarV08lSpS4+t/R0dHasmWLfvrpJx08eFBxcXG6dOmS/P39Va5cOVWvXl033nijbr75ZrVs2dJj8wMAAAAAAO8gHCvmzp07Z7hesWJFy/YICwszXPdkOHb06FFlZGTkWL9yS+XGjRv16aefaseOHYaH9mdmZiomJkYxMTHasWOH/vOf/6hGjRp6/PHH1bdvX/n6+rr9MwAAAAAAAM/jtspi7sKFC4br4eHhlu1hFo7FxcVZtsf1mB3G7+vrq4ceekgjRozQ9u3bDYMxMydOnNDEiRPVr18//f7771aNCgAAAAAAChHCsWIuNjbWcL1MmTKW7RESEmK4npCQYNke12N2GP9nn32mXbt2udx7wIABWrNmjUt9AAAAAABA4UM4VoxlZmYqOTnZsBYUFGTZPma9Ll26ZNke1+PuJ2NevnxZL7zwghYtWuTWfQAAAAAAgGdx5lgxlpaWZlqzMhwLDAw0XE9NTbVsj+vJy22PgYGB6t69u2699VY1aNBAZcuWVXZ2tmJjY3XixAl9//332rhxo+ntoE6nU6+99prCw8PVtWtXqz8CAAAAAADwAsKxYiw9Pd205udn3U+92WH1mZmZlu2Rm+joaCUmJub6mgEDBui5555TuXLlctTCwsLUsGFD3XHHHRo/frz++9//6qOPPjIMF7Ozs/Xiiy/q888/V5UqVSz7DAAAAAAAwDu4rbIY81Q4ZtbL6OmR7pDbLZWlS5fW22+/rddff90wGPu7oKAgPf3005o3b57p6y9duqTJkycXeF4AAAAAAFB4EI4VY1lZWaY1s6u9CsKsV277W8ksHPP399dHH32knj175rvnjTfeqHnz5qlUqVKG9Y0bN+rnn3/Od18AAAAAAFC4cFtlMZZbAJadnW3ZPmYhmL+/v2V75Obuu+9WrVq1FB0drVOnTl393xEjRqhVq1YF7luvXj1NmjRJ48ePN6zPmTNHLVu2LHB/AAAAAADgfYRjxVhu4ZSV54GZ9QoICLBsj9zUrl1btWvXdkvvvn37au7cuYYH/n/77bdKSkpS6dKl3bI3AAAAAABwP26rLMbsEo6529ChQw3X09PT9cMPP3h4GgAAAAAAYCXCsWIsMDBQDofDsJaammrZPikpKYbrxSUc69Kli3x8jP+vsnv3bg9PAwAAAAAArEQ4Voz5+voqODjYsJaUlGTZPmbhWGhoqGV7eFNwcLAaNGhgWPvjjz88PA0AAAAAALAS4VgxZxZQJSYmWrZHQkKC4Xr58uUt28Pb6tSpY7h++vRpD08CAAAAAACsRDhWzIWHhxuux8bGWrbHhQsXDNeLUzhWpkwZw3Wzq+YAAAAAAEDRQDhWzFWrVs1w/fz585btYdarQoUKlu3hbWa3pzqdTg9PAgAAAAAArEQ4VsxFREQYrkdHR1u2x8mTJw3XzW5FLIqSk5MN18uWLevhSQAAAAAAgJUIx4q5unXrGq6fOHHCsj3MwjGzvYui+Ph4w/Xi8tABAAAAAADsys/bA8C9mjRpYrh+8OBBOZ1OORwOl/qfOnXK8EB+Pz8/1apVy6XeeXHhwgWdOXNGFy5cUFxcnGJjY3XhwgVVrVpVDz30kGX7/Pnnn4brZme6AQAAAACAooFwrJiLiIhQaGhojiufkpKS9Mcff7h86+OePXsM15s2baqAgACXeufF9OnTtXz58hzr1atXtywcS09P1759+wxrN954oyV7AAAAAAAA7+C2Shvo0KGD4frWrVtd7v39998brrdv397l3nlRv359w/WTJ08qLi7Okj1++eUXpaWlGdZat25tyR4AAAAAAMA7CMdsoHPnzobr33zzjUt9MzIytHnzZsNax44dXeqdV2bhmCR99dVXluzx2WefGa5XqVJFNWrUsGQPAAAAAADgHYRjNnDbbbcZ3uK4a9cuHTlypMB9169fb3h1VkREhFq1alXgvvnRsmVLBQUFGdaMbrfMr+joaH399deGtQEDBrjcHwAAAAAAeBfhmA2EhoaqW7duhrXp06cXqGd6erreffddw1r//v1dPug/r0qWLKk77rjDsLZv3z6Xrh7Lzs7W+PHjlZWVlaNWokQJ3X///QXuDQAAAAAACgfCMZswO5x+06ZNWrp0ab77RUZG6sSJEznWAwMDdd999+W7nyv69u1rWouMjNS5c+cK1Pedd97Rrl27DGsDBgxQuXLlCtQXAAAAAAAUHoRjNtGqVSt16tTJsPbaa6+Znh1m5KOPPtLChQsNa0OHDlX58uXz3GvmzJlq0KCB4T8rVqzIU482bdqoS5cuhrUzZ85o+PDhunDhQp5nkqR//etf+uCDDwxrVatW1fPPP5+vfgAAAAAAoHAiHLORcePGGZ49lpGRoZEjR2rWrFnKzs42fX9KSoomTZpkeitmlSpV9Oijj1o2b3689NJLKlGihGHtt99+U9++ffP0dM5jx47pscce08cff2xYdzgcmjJligIDA12aFwAAAAAAFA5+3h4AnlO/fn2NGjVK06ZNy1HLzMzUm2++qaVLl2rgwIG66aabVKlSJWVnZ+vkyZP6/vvvtWjRIsXGxhr29vPz04wZM0wPx3e3iIgIvf7663rxxRfldDpz1M+cOaOhQ4eqRYsWuvPOO9W6dWuFh4fLx8dH586d08GDB/X1119ry5YtysjIMN1n1KhRat++vTs/CgAAAAAA8CDCMZsZOnSoDhw4oDVr1hjWjx07psjIyHz3nTBhglq0aOHqeC7p06ePYmNjDcO/K3755Rf98ssvBeo/ePBgPfXUUwUdDwAAAAAAFEKEYzbjcDg0depUOZ1OrV271pJ+L7/8sgYNGmTBdK4bNmyYSpUqpalTpyo9Pd2Snj4+Pnr22WcJxgAAAAAAKIY4c8yG/P39NX36dI0ePVr+/v4F7hMeHq4PPvig0ARjVwwaNEiLFy9W7dq1Xe5Vo0YNzZ07l2AMAAAAAIBiinDMphwOh5544gmtXr1avXr1yldIFhISoscee0yrV6/Wrbfe6r4hXXDDDTdozZo1mjFjhm644YZ8v79OnTp65ZVXtHbtWrVt29YNEwIAAAAAgMLA4TQ6vRy2Exsbqw0bNigqKkqHDx/WmTNnlJKSIj8/P5UpU0ZhYWFq3ry5WrdurS5duhS5pzUeOXJEO3fuVFRUlE6cOKH4+HjFx8crMzNTpUqVUlhYmGrVqqVmzZqpY8eOatq0qbdH9riOHTuaPnAhLCxM27Zt8/BEAAAAAAC4H+EYAEmEYwAAAAAAe+K2SgAAAAAAANgW4RgAAAAAAABsi3AMAAAAAAAAtkU4BgAAAAAAANsiHAMAAAAAAIBtEY4BAAAAAADAtgjHAAAAAAAAYFuEYwAAAAAAALAtwjEAAAAAAADYFuEYAAAAAAAAbItwDAAAAAAAALZFOAYAAAAAAADbIhwDAAAAAACAbRGOAQAAAAAAwLYIxwAAAAAAAGBbhGMAAAAAAACwLcIxAAAAAAAA2BbhGAAAAAAAAGyLcAwAAAAAAAC2RTgGAAAAAAAA2yIcAwAAAAAAgG0RjgEAAAAAAMC2CMcAAAAAAABgW4RjAAAAAAAAsC3CMQAAAAAAANgW4RgAAAAAAABsi3AMAAAAAAAAtkU4BgAAAAAAANsiHAMAAAAAAIBtEY4BAAAAAADAtgjHAAAAAAAAYFuEYwAAAAAAALAtwjEAAAAAAADYFuEYAAAAAAAAbItwDAAAAAAAALZFOAYAAAAAAADbIhwDAAAAAACAbRGOAQAAAAAAwLYIxwAAAAAAAGBbhGMAAAAAAACwLcIxAAAAAAAA2BbhGAAAAAAAAGyLcAwAAAAAAAC2RTgGAAAAAAAA2yIcAwAAAAAAgG0RjgEAAAAAAMC2CMcAAAAAAABgW4RjAAAAAAAAsC3CMQAAAAAAANgW4RgAAAAAAABsi3AMAAAAAAAAtkU4BgAAAAAAANsiHAMAAAAAAIBtEY4BAAAAAADAtgjHAAAAAAAAYFuEYwAAAAAAALAtwjEAAAAAAADYFuEYAAAAAAAAbItwDAAAAAAAALZFOAYAAAAAAADbIhwDAAAAAACAbRGOAQAAAAAAwLYIxwAAAAAAAGBbhGMAAAAAAACwLcIxAAAAAAAA2BbhGAAAAAAAAGyLcAwAAAAAAAC2RTgGAAAAAAAA2yIcAwAAAAAAgG0RjgEAAAAAAMC2CMcAAAAAAABgW4RjAAAAAAAAsC3CMQAAAAAAANgW4RgAAAAAAABsi3AMAAAAAAAAtkU4BgAAAAAAANsiHAMAAAAAAIBtEY4BAAAAAADAtgjHAAAAAAAAYFuEYwAAAAAAALAtwjEAAAAAAADYFuEYAAAAAAAAbItwDAAAAAAAALZFOAYAAAAAAADbIhwDAAAAAACAbRGOAQAAAAAAwLYIxwAAAAAAAGBbhGMAAAAAAACwLcIxAAAAAAAA2BbhGAAAAAAAAGyLcAwAAAAAAAC2RTgGAAAAAAAA2yIcAwAAAAAAgG0RjgEAAAAAAMC2CMcAAAAAAABgW4RjAAAAAAAAsC3CMQAAAAAAANgW4RgAAAAAAABsi3AMAAAAAAAAtuXn7QFQOMTFxenbb7/VTz/9pP379ysuLk7x8fFyOBwqXbq0qlWrpvr166tTp07q3LmzgoKCvD2yW7z44otauXLlNWv33nuvpk6d6qWJAAAAAACAOxGO2Vx0dLQ++OADrV69WmlpaYavSUtL04ULF7R7924tXbpUwcHBGjBggIYPH66QkBAPT+w+GzduzBGMAQAAAACA4o3bKm1s0aJF6t27t5YtW2YajBlJTEzUJ598op49e2rTpk1unNBz4uLiNGnSJG+PAQAAAAAAPIxwzIacTqcmT56sV155RSkpKQXuExsbqxEjRuiTTz6xcDrvePXVVxUbG+vtMQAAAAAAgIcRjtnQ5MmTNX/+fEt6OZ1OTZs2zbJ+3rB69WqtX7/e22MAAAAAAAAv4Mwxm1m1apU+/fRT03qTJk3Ut29fNWvWTFWqVJHT6dSJEye0ZcsWLV26VBcuXDB8X2RkpBo1aqTWrVu7a3S3OHv2rCZPnuztMQAAAAAAgJcQjtlIdHS0XnvtNcNaYGCgJk6cqH79+uWohYWFqVWrVho+fLimTp2qxYsX53hNVlaWxo4dq3Xr1qlEiRKWz+4uEydOVHx8vLfHAAAAAAAAXsJtlTYyY8YMwzPGSpUqpblz5xoGY38VGBio119/XWPHjjWsx8TEaNasWZbM6glLlizRli1bvD0GAAAAAADwIsIxm9i3b5/WrVtnWJs6daqaNWuW515Dhw7VkCFDDGuzZ89WUlJSgWb0pFOnTmnq1KneHgMAAAAAAHgZ4ZhNzJs3T06nM8d6ly5d1KNHj3z3Gzt2rGrVqpVjPTExUUuWLCnQjJ7idDo1fvx4JScne3sUAAAAAADgZYRjNnDp0iXTpzGOGDGiQD39/f01atQow9qyZcsK1NNT5s6dq6ioqBzr3bp188I0AAAAAADAmwjHbGD9+vW6fPlyjvWGDRvm63bKv+vevbvCw8NzrB89elT79u0rcF93Onr0qGbMmJFj/Z577lHXrl29MBEAAAAAAPAmwjEb2Lp1q+F69+7dXerr5+enLl26GNY2bdrkUm93yMzM1Isvvqi0tLRr1itUqKCXXnrJS1MBAAAAAABvIhwr5rKzs/XDDz8Y1jp27Ohyf7MehfEpkB9++KH27NmTY33y5MkqU6aMFyYCAAAAAADeRjhWzB09elTx8fE51v39/dW4cWOX+5vdlnngwIEcV2h504EDB/Sf//wnx3rfvn11yy23eGEiAAAAAABQGBCOFXOHDx82XK9Tp44CAgJc7l+lShWFhobmWM/MzNSBAwdc7m+F9PR0jR07VhkZGdesV65cWRMmTPDSVAAAAAAAoDAgHCvmjhw5Yrheu3Zty/aoUaOG4bpZMOdp7777rg4dOpRjffLkyQoODvbCRAAAAAAAoLAgHCvmjh49arhevXp1y/aIiIgwXD916pRlexTUL7/8olmzZuVYHzBggDp16uSFiQAAAAAAQGFCOFbMnTt3znC9YsWKlu0RFhZmuO7tcCw1NVUvvviisrOzr1mvWrWqxo4d66WpAAAAAABAYUI4VsxduHDBcD08PNyyPczCsbi4OMv2KIhp06bp+PHj16w5HA5NmTJFpUuX9s5QAAAAAACgUPHz9gBwr9jYWMP1MmXKWLZHSEiI4XpCQoJle+TXjh07tHDhwhzrDz74oNq3b++FiQq/ixcvmtYuXLigjh07enAaAAAAAICdlStXTqtXr/bIXoRjxVhmZqaSk5MNa0FBQZbtY9br0qVLlu2RH0lJSZowYYKcTuc16xEREXrhhRe8MlNR8PfbT//K6XSaBq0AAAAAABRl3FZZjKWlpZnWrAzHAgMDDddTU1Mt2yM/Jk+erD///POaNYfDocjISNNZAQAAAACAPRGOFWPp6emmNT8/6y4a9PX1NVzPzMy0bI+82rhxo1auXJljffDgwWrTpo3H5wEAAAAAAIUb4Vgx5qlwzKxXRkaGZXvkRVxcnCZNmpRjvWbNmho9erRHZwEAAAAAAEUD4VgxlpWVZVozu9qrIMx65ba/O7z66qs5zsXy8fFRZGSkSpYs6dFZAAAAAABA0UA4VozlFoDldvh6fpmFYP7+/pbtcT2rV6/W+vXrc6w/8sgjatmypcfmAAAAAAAARQtPqyzGcgunrDwPzKxXQECAZXvk5uzZs5o8eXKO9dq1a+u5557zyAzFgb+/v+mtsD4+PipbtqyHJwIAAAAA2FW5cuU8thfhWDFml3Bs4sSJio+Pv2bN19dX//znP1WiRAmPzFAc7N2719sjAAAAAADgcdxWWYwFBgbK4XAY1lJTUy3bJyUlxXDdE+HY4sWLtWXLlhzrw4YNU7Nmzdy+PwAAAAAAKNoIx4oxX19fBQcHG9aSkpIs28csHAsNDbVsDyPR0dGaOnVqjvX69evr6aefduveAAAAAACgeCAcK+bMAqrExETL9khISDBcL1++vGV7/J3T6dSECRNyBHN+fn6aOnWqx27pBAAAAAAARRtnjhVz4eHhOnnyZI712NhYy/a4cOGC4bo7w7G5c+cqKioqx/qQIUNUs2ZNJScn57tnenq64XpmZqZpv5IlS+b6VFAAAAAAAFC4EY4Vc9WqVdNPP/2UY/38+fOW7WHWq0KFCpbt8XcbN240XJ89e7Zmz55t6V6rV6/W6tWrDWvz5s1Tu3btLN0PAAAAAAB4DrdVFnMRERGG69HR0ZbtYXRlmiTVqVPHsj0AAAAAAADcgXCsmKtbt67h+okTJyzbwywcM9sbAAAAAACgsCAcK+aaNGliuH7w4EE5nU6X+586dcrwQH4/Pz/VqlXL5f4AAAAAAADuRDhWzEVERBg+sTIpKUl//PGHy/337NljuN60aVOeGAkAAAAAAAo9DuS3gQ4dOujLL7/Msb5161aXzwX7/vvvDdfbt2/vUt/rmT9/vuU9V6xYofHjx+dYv/feezV16lTL9wMAAAAAAN7HlWM20LlzZ8P1b775xqW+GRkZ2rx5s2GtY8eOLvUGAAAAAADwBMIxG7jtttsMb3HctWuXjhw5UuC+69evV1xcXI71iIgItWrVqsB9AQAAAAAAPIVwzAZCQ0PVrVs3w9r06dML1DM9PV3vvvuuYa1///5yOBwF6gsAAAAAAOBJhGM28dBDDxmub9q0SUuXLs13v8jISJ04cSLHemBgoO6777589wMAAAAAAPAGwjGbaNWqlTp16mRYe+2110zPDjPy0UcfaeHChYa1oUOHqnz58nnuNXPmTDVo0MDwnxUrVuS5DwAAAAAAQEEQjtnIuHHjDM8ey8jI0MiRIzVr1ixlZ2ebvj8lJUWTJk0yvRWzSpUqevTRRy2bFwAAAAAAwN0Ix2ykfv36GjVqlGEtMzNTb775pu68807NmTNHv//+u+Lj4xUXF6dff/1VM2fOVPfu3bV48WLD9/v5+WnGjBkKCgpy50cAAAAAAACwlJ+3B4BnDR06VAcOHNCaNWsM68eOHVNkZGS++06YMEEtWrRwdTwAAAAAAACP4soxm3E4HJo6dap69eplWb9JkyZp0KBBlvQDAAAAAADwJMIxG/L399f06dM1evRo+fv7F7hPeHi4PvjgA4IxAAAAAABQZBGO2ZTD4dATTzyh1atXq1evXvkKyUJCQvTYY49p9erVuvXWW903JAAAAAAAgJs5nE6n09tDwPtiY2O1YcMGRUVF6fDhwzpz5oxSUlLk5+enMmXKKCwsTM2bN1fr1q3VpUsXBQYGentkAAAAAAAAlxGOAQAAAAAAwLa4rRIAAAAAAAC2RTgGAAAAAAAA2yIcAwAAAAAAgG0RjgEAAAAAAMC2CMcAAAAAAABgW4RjAAAAAAAAsC3CMQAAAAAAANgW4RgAAAAAAABsi3AMAAAAAAAAtkU4BgAAAAAAANsiHAMAAAAAAIBtEY4BAAAAAADAtgjHAAAAAAAAYFuEYwAAAAAAALAtwjEAAAAAAADYFuEYAAAAAAAAbItwDAAAAAAAALZFOAYAAAAAAADbIhwDAAAAAACAbRGOAQAAAAAAwLYIxwAAAAAAAGBbhGMAAAAAAACwLcIxAAAAAAAA2BbhGAAAAAAAAGyLcAwAAFwjKytLGRkZ3h4DAOAm6enp3h4BAAoVP28PAACwryVLlujll182rAUGBur7779X6dKl3bb/4MGDFRUVZXlfX19fBQQEKCAgQEFBQSpfvrzCw8NVs2ZNNWzYUC1btlRERITl++bXwYMH9dNPP+n333/XwYMHdfr0aSUmJiolJUXS/34OgoODFRoaqgYNGqhZs2Zq3ry5mjRpIh8fa7+/tmLFCo0fP96wtnHjRlWrVs3S/f5u586dGjJkiGFt3rx5ateunVv3BwCrJScna8eOHfrtt9908OBBHTlyRAkJCUpKSlJGRoZ8fX0VHBysMmXKqFKlSmrWrJmaNWumli1bKiwszKW93fXnqxVy+z29QYMGbtnT399f/v7+CggIUEhIiMLCwlShQgXVq1dPDRs2VOvWrRUaGmrJXmY/9m3bttX8+fMt2QMojgjHAABes2LFCtNaSkqKPv/8cw0aNMiDE1kjKytLqampSk1NVUJCgv78888cr6lfv7769eungQMHqmTJkh6b7ejRo1q+fLk2bNigEydO5PralJQUpaSk6OzZszp48KC++OILSVKlSpXUt29f9evXz+2hFQAg79LT0/Xll1/qq6++0rZt23K9QiwrK0vx8fGKj4/XiRMntHPnTkn/+wZP586d1b9/f916663y8+OvjK7KyMhQRkaGUlJSFB8fr5MnT0qSvvrqK0n/+zFv3bq1hgwZoq5du8rhcHhzXMCWuK0SAOAVx44d0y+//JLraxYvXuyhaTzv0KFDioyMVLdu3bR161a377d7926NHDlSvXr10qxZs64bjOXmzJkzev/999W9e3dNmjRJ8fHx1g0KAMi35ORkzZ49W926ddO4ceP07bffFvjWyaysLG3evFkjR45Ujx49tHnzZmuHRQ5ZWVnauXOnRo4cqQEDBlwNzwB4DuEYAMArcrtq7IqDBw/q119/df8wXnT+/HkNGzZMc+bMcUv/+Ph4vfjii7r//vu1YcMGOZ1Oy3pnZ2dr8eLF6tGjhz7//HPL+gIA8m7Tpk3q2bOn/vnPf+rs2bOW9o6Ojtbw4cM1YsQIxcbGWtobxnbv3q0+ffroxx9/9PYogK0QjgEAPC4rKyvPYUpxvnrsCqfTqcjISC1fvtzSvps3b1avXr20cuVKS/v+3cWLFzV27FjNmDHD0vANAGAuKSlJo0eP1lNPPWV5KPZ3Gzdu1P3336+jR4+6dR/8T3JysoYPH67ff//d26MAtsEN5AAAj9u6davhF/KVK1fW6dOnr1n78ssvNX78eIWEhHhqPLVq1Uoff/xxgd+fnZ2tpKQkJSYm6vjx49q/f7+2bNmi3377Ldf3vf7667rxxhtVp06dAu99xWeffaY33nhDWVlZub6uYcOGat++vZo1a6Z69eqpTJkyKlOmjJxOpxISEnT+/Hnt2bNHP/74ozZs2KC0tDTTXh9++KFiYmL05ptvytfX1+XPAAAwFhsbqyeeeEL79+/P9XWBgYG65ZZb1Lx5czVt2lQVK1ZUSEiIgoKClJSUpEuXLunIkSPavXu3Nm7cqMOHD5v2iomJ0QMPPKAPPvhALVu2tPojFWrDhw/X8OHDC/z+jIwMJSYm6tKlSzp8+LD27dunr7/+OtdQ80r4uWLFCpUoUaLAewPIG8IxAIDHGV3JVLlyZd177716//33r1m/fPmyPv/8cw0ePNhT48nX11dBQUEu9QgODlblypVVv3593X777Xr++ee1Z88eTZkyxfRW0cuXL+vVV191+WlS//73v/Xuu++a1n18fNSnTx8NGjRITZo0MX1dyZIlVbFiRTVp0kQPPvig4uPjtWjRIn3wwQdKTU01fM+aNWtUoUIFjRs3zqXPAAAwFhMToyFDhujUqVOmr4mIiNATTzyhO++80/Spz6GhoQoNDVX16tV122236fnnn9ePP/6o6dOn6+effzZ8T0JCgkaMGKHly5eratWqpvu7+ufYzJkz9d577xnWDh486FLvgvD393f564IrT6Ns3Lix+vTpo/Hjx+ubb77RlClTdO7cOcP3HDlyRB9//LGefvppl/YGcH3cVgkA8KiEhARt3Lgxx3rLli3VpUsXw/cUl1srmzVrpgULFuiBBx4wfU1UVJR++OGHAu+xatWqXIOxG264QYsXL1ZkZGSuwZiR0NBQPfnkk1q9erWaN29u+rrZs2dr9erV+eoNALi+5ORkPfXUU6bBmL+/v0aOHKm1a9fq/vvvNw3GzLRu3VoLFy7UxIkTTZ9SefHiRY0YMcL0myTIG19fX/Xo0UNffPGFWrRoYfq6OXPmKCEhwYOTAfZEOAYA8Kg1a9YYPkGrVatWV2/5+LvDhw8Xm4Np/fz8NGnSJHXt2tX0NQsXLixQ719//VUvv/yyaf2OO+7QokWL1KxZswL1vyIiIkL//e9/ddNNN5m+ZtKkSW4/AwcA7MTpdGrs2LGmV04FBwfr448/1rPPPuvSbXgOh0ODBw/WO++8o4CAAMPX/P7773rrrbcKvAf+v7Jly+r99983vRIvMTFRa9as8fBUgP0QjgEAPMrs0PmWLVvK4XCoW7duhvXicvWY9L/bGidNmqRSpUoZ1jdv3qzk5OR89UxLS9OYMWMMg0dJuu+++/TOO+9Ydm5JUFCQ3n//fdWsWdOwnpKSorffftuSvQAA0tKlS7VhwwbDWnBwsBYsWKD27dtbtl+3bt1y/YbLwoULdfz4ccv2s7Ny5crpxRdfNK2vXbvWg9MA9kQ4BgDwmEOHDhkeHly2bFk1aNBAktSjRw/D965fv17x8fHuHM+jKlWqZPpZ09LStHfv3nz1+/jjj3Xy5EnD2k033aRXX31VDocj33PmJigoSO+88478/f0N66tWrbruQwgAANcXHx+v6dOnG9Z8fX311ltvXf1z1Er333+/evbsaVjLyMjQv/71L8v3tKvbb7/d9OqxPXv2mH7zC4A1CMcAAB6zYsUKw/UuXbrIx+d/fyS1bt1a4eHhOV6TlpamVatWuXM8j7v55ptNawcOHMhznz///NP06ZrBwcGaMWOGaYDlqoYNG2rgwIGGtezsbM2dO9ct+wKAnbzzzjum3yAaNmyYOnfu7La9x48fb3rV8YYNGxQdHe22ve3G7OuCjIyMXJ8kCsB1hGMAAI/IzMzUF198YVjr3r371X/38fExvaJq0aJFbpnNW6pVq2ZaM3tylZF58+bp8uXLhrVRo0apfPny+Z4tP5588knTW0S//vrrfN8iCgD4/+Li4kyPJKhcubKefPJJt+5fsWJFDRo0yLDmdDoNn0CNgsnt64Lz5897cBLAfgjHAAAesXnzZl24cCHHemBgoDp27HjN2t13323Y49ixY4qKinLLfN4QEhJiWktKSspTj5SUFNO/NFWoUCHXJ2NaJSwszPTnLCUlRV999ZXbZwCA4mrx4sVKS0szrD3xxBMKDAx0+wwPP/zw1Su8/27VqlVyOp1un8EOcvu6IDEx0YOTAPZj/HxeAAAsZnZLZadOnXLcrtG8eXPVqFFDJ06cyPH6xYsXq23btm6Z0dNyezS72ZVYf7d69WpdunTJsHb//ffLz88zf9T36dNHS5YskST5+/urcePGat26tdq0aaPWrVt7ZAYAKG6ys7P12WefGdYCAwPVu3dvj8xRqVIl3XTTTdq+fbuk/33zpXXr1ld/n7f6TEu7yu1s1bx+XQCgYAjHAABuFxcXpy1bthjWzA767d27t2bOnJljff369XrppZdUrlw5S2f0htzOFcvrrZDffPONae3ee+/N90wF1apVK40dO1Y33HCDWrRooZIlS3psbwAorvbu3auzZ88a1nr06KHSpUt7bJaRI0fqrrvuUps2bVS9enWP7Wsnv//+u2nN3UckAHbHbZUAALf74osvlJGRkWO9dOnS6tq1q+F7zL4bnpGRUWzON8kt2DJ7YtVfpaWladeuXYa1evXq5Xp2iTsMHTpU7du3JxgDAIuYfWNJkm655RYPTvK/B+b069ePYMxN0tLScv35zsvXBQAKjnAMAOB2Zmdi9ejRw/QJWNWrV1eLFi0Ma0uWLCny55v89ttv2rZtm2HN4XDopptuum6PqKgo04P43fnkMgCAZ2zdutVw3dfXVx06dPDwNHCnzz77zPRcsTp16qhChQoengiwF8IxAIBb7du3T4cOHTKsXe+slHvuucdw/fjx4/rhhx9cns1b0tPTNXHiRNOAr1GjRgoLC7tunz179pjWmjdvXuD5AADel5WVpf379xvWateunevh7ShaoqOjDY+SuIJveAHuRzgGAHArs4P4q1Spct2D9e+8804FBAQY1hYtWuTybN6QmpqqZ555xvQvPJL0yCOP5KnXH3/8YVpr3LhxfkcDABQiJ0+eNDySQOL3+OIkOjpajz32mOlTqv38/PTQQw95eCrAfgjHAABuk56errVr1xrW7r777us+3apMmTK69dZbDWsbN25UbGysqyN6jNPp1IYNG3TPPfdo8+bNpq+rWbOm7rrrrjz1NAvHSpYsqYiIiIKMCQAoJHL7BkjdunU9OAncITU1VXPnztU999yjkydPmr6uT58+/JkOeABPqwQAuM3GjRtNH0tudsuk0eu+/vrrHOsZGRlasWKFnnjiCVdGtFxmZqbS0tKUkJCgc+fO6Y8//tCePXv03Xff6c8//8z1vf7+/po2bZp8fX3ztFd0dLTheuXKlfM9d2Fm9tAGACjOzH6Pl/539TWKhvT0dKWlpSkuLk5nzpzR4cOH9fPPP2vLli2mZ4xdUbVqVY0dO9ZDkwL2RjgGAHAbs1sqGzdurDp16uSpxy233KLQ0FDDkG3x4sV6/PHHr3sFWn5FRUWpQYMGlvbMiwkTJqhZs2Z5eq3T6TS9BaO4hWMAYEdmv8dLUqVKlTw4Cd577z299957Ht2zVKlSevfdd1WmTBmP7gvYFbdVAgDc4uzZs6ZPY8zrVWPS/66m6tWrl2Ht1KlTpnsUJX5+fpo8ebIefPDBPL8nJSXF9ED/oKAgq0YDAHhJcnKyaY3f54u3sLAwzZs3T02aNPH2KIBtEI4BANzi888/V1ZWVo51Pz+/PJ+pdUVuYdrixYvzPVthUrNmTc2aNUv9+/fP1/ty+0tTiRIlXB0LAOBluf0+X7JkSQ9OAk/q0KGDFi9enOcryQFYg9sqAQBuYXZLZceOHVW+fPl89WrevLlq1aqlY8eO5aht2rRJ586dU4UKFQo0p7dUrFhRw4YN0wMPPCB/f/98v9/sqjFJ8vHhe18AUNRlZ2eb1vh9vvi54YYbNGrUKNMHEQFwL8IxAIDlfvnlF8MgS8rfLZV/f9/bb7+dYz0zM1PLli3TiBEjCtTXk6pVq6YOHTqoV69eatu2rUt/uSlVqpRp7fLlywXuCwAoHHL7fT41NdWDk8Ad/Pz8VKdOHXXp0kV33303TyAFvIxwDABgObOrxoKCggr85MHevXvrnXfeMbxiatmyZXryyScL5XfSAwIC9Pzzz6tv374KDQ21rG9gYKBprbiFYxs3blS1atXcusfOnTs1ZMgQt+4BAPmR2+/zaWlpHpwEVgoPD9err76qTp06cXssUIgQjgEALHX58mV9+eWXhrU77rijwF8IVq1aVW3atFFUVFSOWkxMjL7//nvdcsstBer9d23bttX8+fNN606nU5mZmUpOTtbZs2e1fft2rVy5UgcPHszx2vT0dL355ps6fPiwxowZo3Llylkyo5+fn0qVKmV49cD1Hg0PACj8goODTWuXLl3y4CR4+umn9cwzz5jWnU6nMjIydOnSJZ08eVKbNm3SqlWrdP78+RyvPX/+vMaMGaMnn3xSQ4cOlZ8ffyUHCoPC9y12AECRtn79etPHz99+++1KTk4u8D933HGH6b6LFi1y10fKweFwyN/fX6GhoWrQoIEeffRRff7555o2bZph+OV0OrVixQrdfffd2rVrl2VzVK1a1XD9zz//tGwPAIB3mP0eL0mnT5/24CS4HofDoYCAAIWFhally5Z64YUX9PXXX+vpp582DL9SUlI0Y8YMDRw4UGfOnPHCxAD+jpgaAGAps1sqJenJJ590277fffedzpw5o0qVKrltj9w4HA717t1bbdu21dChQ3XkyJEcr4mNjdVjjz2mf//737r55ptd3rNGjRqG+5w/f14ZGRkFOugfAFA41KxZ07TGN0EKv8DAQD3zzDNq166dnnrqKcNvHO7du1cPPvig5s2b5/bjAwDkjivHAACWiYmJ0c6dO72yd1ZWlpYtW+aVvf+qUqVKmjt3rmrUqGFYT09P18iRI/XDDz+4vJfZHtnZ2Tp58qTL/QEA3mP2e7wk04feoPBp27atPvzwQ9NjJWJiYjRkyBCdO3fOw5MB+CvCMQCAZVauXGl4YL6nLF26VFlZWV7b/4qwsDB98MEHpufFpKen6+mnn9bhw4dd2qdp06amtT179rjUGwDgXYGBgapdu7Zhjd/ji5bWrVvrH//4h2k9JiZGTzzxhJKTkz04FYC/IhwDAFjC6XRq1apVXp3hzJkz2rx5s1dnuKJ27dqKjIw0rScmJmrEiBEuHZ7fpk0b05o3/uK0d+9ePfDAA3r77bf1ww8/KD093eMzAEBxYvb7fExMjC5cuODhaaTx48drzJgxWrZsmU6dOuXx/YuyXr16afDgwab1AwcOaPz48R6cCMBfEY4BACwRFRWl6Ohob4+hxYsXe3uEq7p3766HHnrItH7y5Em9+OKLBe4fHh6uWrVqGda+//77AvctqC1btujnn3/Wf/7zHz388MNq3bq1hgwZovfff5/DowGgANq1a2da8/Tv8+np6Vq3bp2++OILvfTSS+ratau6du2qCRMmaP369R6dpagaO3asGjdubFpfv3695syZ47mBAFzFgfwAAEuYHcQfEBCgbdu2KSQkxLK9kpKS1KlTJ6Wmpuaoff/994qJicn1KV+eNGbMGP3www+GB+dL0oYNG7R06VL179+/QP1vvvlmw7NnoqOj9fvvv6thw4YF6lsQW7duvea/09LStHPnTu3cuVPdunVT5cqVPTYLABQH7du3l5+fnzIzM3PUNmzYoD59+nhslh9//DHHn7unTp3SqVOnlJSUlOsTpfE/AQEBmjZtmvr27avLly8bvmb69Onq2LGj6tWr5+HpAHvjyjEAgMuSk5P19ddfG9ZuvfVWS4MxSSpdurRuv/12w1p2draWLl1q6X6uKFmypKZOnWr4KPcrIiMjFRMTU6D+vXv3Nq2tWbOmQD0LIiYmRrt37zas1a5dW/Xr1/fYLABQXJQrV06dO3c2rH3//fdKSEjw2Cxr1641rfXo0cNjcxR1derU0fPPP29aT09P17hx4wwDUQDuQzgGAHDZunXrlJKSYljLLbxxRb9+/Uxry5YtK1RfVDZt2lTDhg0zrScnJ+vVV18tUO8mTZqoTp06hrXFixd77HDfTz/91PRhCFxNAAAFZ/bn6OXLl7Vw4UKPzHDx4kWtXr3asFaiRAndcsstHpmjuLhy9ICZ/fv367///a8HJwJAOAYAcJnZLZVlypRx2xfMbdu2VfXq1Q1r58+f17fffuuWfQtq5MiRpiGW9L/zunL7rnxu7r//fsP1S5cu6bPPPitQz/xISkrS8uXLDWsOh0N33XWX22cAgOKqa9euKl++vGHt008/9cg3QRYuXKi0tDTDWteuXRUUFOT2GYoTh8OhKVOmqESJEqavee+99wrFWa6AXRCOAQBccuLECf3000+GtR49eiggIMAt+zocDt17772m9UWLFrll34IKCAjQP/7xD/n4mP/RO2XKFMXHx+e794ABA0z/4vTvf//b7V9cT5s2zfTWnu7du6tu3bpu3R8AirMSJUpo6NChhrXY2Fj961//cuv+0dHR+vjjjw1rDodDw4cPd+v+xVXNmjX1zDPPmNYvX76sV155xYMTAfZGOAYAcInZVWOS+26pvKJv376mYdO2bdsK3Xdcb7zxRj344IOm9QsXLuif//xnvvuWKlXK9C9OKSkpmjBhgjIyMvLdNy+ioqJMnxDqcDg0cuRIt+wLAHby4IMPmn4T5LPPPnPbkyudTqcmTpxo+AAcSbr99ts9+uCX4ubRRx9Vo0aNTOvbtm3TqlWrPDcQYGOEYwCAAsvOztbnn39uWKtatapatWrl1v0rVaqkDh06GNacTmehOpj/iueff16VKlUyra9YsUI//PBDvvsOGjRINWrUMKxFRUVp3Lhxys7Oznff3Bw5ckTPPvusnE6nYb1Hjx78pQkALFCqVCk999xzhjWn06lnn31We/bssXzfN954w/TPJF9fX74B4iI/Pz+98cYb8vX1NX1NZGSk4uLiPDgVYE+EYwCAAtu+fbtOnz5tWOvdu7ccDofbZ8jtYP7ly5e77YqpgipdurRefvnlXF/zyiuvmJ7tYqZkyZL65z//afoF9tq1a/Xcc88pKSkpX33NHD16VI888oguXrxoWA8PD7/u5wQA5N39999veo5nSkqKhg0bpu+++86SvbKzszV16lQtWLDA9DUjR45UgwYNLNnPzpo2baqHHnrItB4fH6/IyEgPTgTYE+EYAKDAvHlL5RXdunVTaGioYS02NlYbNmzwyBz50a1bN91+++2m9ePHj+vf//53vvu2aNEi17Nf1q9fr759+yoqKirfvf9qyZIl6tevn86fP29Y9/Hx0bRp00xvAQIAFMyUKVNUrlw5w1pCQoKGDx+uyMhIl74RcubMGT388MO5Pi2xXbt2euqppwq8B6713HPPqUqVKqb1L774Qlu3bvXgRID9+Hl7AABA0XTp0iXT4KlJkyaqXbu2R+YICAjQXXfdpU8//dSwvnjxYvXs2dMjs+THxIkTtWPHDiUmJhrWZ8+erV69euX7u/LPPvusTp06pS+++MKwfuLECQ0ePFg333yzHn/8cbVp0yZPV/g5nU599913+vjjj/Xjjz9ed4b27dvna24AwPWFh4fr448/1sMPP2wYgDmdTs2ZM0erVq3S448/rr59+5qGaX93/vx5zZ8/XwsXLjT9s0mSqlSpomnTpuX6gBnkT2BgoF555ZVcv8H1yiuvaM2aNSpVqlSB9oiKinL7lX4HDx50a3/AnQjHAAAFsmbNGtNb/zx11dgV9913n2k49sMPP+jEiROm53F5S8WKFfV///d/eu211wzrGRkZmjhxohYvXpyvv4A4HA5FRkYqJSUl16vmtmzZoi1btqhq1aq67bbb1LRpUzVo0EChoaEKDAxUYmKiLl68qBMnTmjnzp3asWOHTp48ed39R48erSeeeCLP8wIA8qdJkyb68MMPNWzYMNOD8uPj4zVt2jS99dZb6tixo1q3bq2mTZuqcuXKCgkJkSRdvHhRsbGx2r17t3bu3KmoqCilp6fnunfNmjX13//+VxUrVrT8c9ndrbfeqp49e2rdunWG9VOnTundd9/VuHHjPDwZYA+EYwCAAlm5cqXhup+fn+666y6PztKoUSM1atRIBw4cyFFzOp1avHixxo4d69GZ8uKBBx7QF198oV9++cWwvmfPHn366acaMmRIvvr6+fnpnXfe0fTp0zV79uxcXxsTE6P58+fnq78RHx8fTZw4UYMGDXK5FwAgd61bt9aCBQuuXi1sJjMzU999950lZ5E1bNhQs2bNUlhYmMu9YOyll17Stm3bdOnSJcP63Llzdffdd+uGG27w8GRA8ce1sACAfDty5IjpU7E6dOjglbOmcjuYf+XKldf9brg3OBwOvfHGG/L39zd9zVtvvWX60IPc+Pn5ady4cZo5c6bpmWxWqVq1qubNm0cwBgAe1LhxY61cuVLdu3d36z4Oh0MPPPCAFi9eTDDmZuHh4RozZoxpPSsrSxMnTlRWVpYHpwLsgXAMAJBvy5cvN615+pbKK+6++24FBAQY1uLi4vTNN994eKK8qVevnoYNG2ZaT0lJMb31Mi9uv/12bdiwQU899ZQCAwML3MdIUFCQRo4cqbVr16pNmzaW9gYAXF9ISIjee+89zZ8/Xy1atLC8f4sWLbRo0SK9+uqrKlmypOX9kVP//v3VunVr0/r+/fs1d+5cD04E2APhGAAgXzIzM7V69WrDWmBgoLp16+bhif4nNDRUXbt2Na0vWrTIg9Pkz4gRI1SzZk3T+rfffqsvv/yywP2Dg4P13HPPaePGjXr55ZfVpk0blw5Srl+/vsaOHavNmzfr2WefLfDhwAAAa7Rt21aLFi3SvHnzNHDgQJeu4C5VqtTVB90sWrRIN954o3WD4rocDodef/1102/4SdK7776r6OhoD04FFH8Op9Pp9PYQAADAs2JjY/Xrr7/q4MGDOnjwoE6ePKnExEQlJycrKSlJ2dnZKlGihMqWLatKlSqpbt26aty4sTp06KCIiAhvjw8AyEVWVpb27dunAwcO6NChQzp8+LBiY2OVlJSk5ORkpaamys/PT4GBgapQoYIiIiLUsGFDtWzZUm3atFGJEiW8/REAwKMIxwAAAAAAAGBb3FYJAAAAAAAA2yIcAwAAAAAAgG0RjgEAAAAAAMC2CMcAAAAAAABgW4RjAAAAAAAAsC3CMQAAAAAAANgW4RgAAAAAAABsi3AMAAAAAAAAtkU4BgAAAAAAANsiHAMAAAAAAIBtEY4BAAAAAADAtgjHAAAAAAAAYFuEYwAAAAAAALAtwjEAAAAAAADYFuEYAAAAAAAAbItwDAAAAAAAALZFOAYAAAAAAADbIhwDAAAAAACAbRGOAQAAAAAAwLYIxwAAAAAAAGBbhGMAAAAAAACwLcIxAAAAAAAA2BbhGAAAAAAAAGyLcAwAAAAAAAC2RTgGAAAAAAAA2yIcAwAAAAAAgG0RjgEAAAAAAMC2CMcAAAAAAABgW4RjAAAAAAAAsC3CMQAAAAAAANgW4RgAAAAAAABsi3AMAAAAAAAAtkU4BgAAAAAAANsiHAMAAAAAAIBtEY4BAAAAAADAtgjHAAAAAAAAYFuEYwAAAAAAALAtwjEAAAAAAADYFuEYAAAAAAAAbItwDAAAAAAAALZFOAYAAAAAAADbIhwDAAAAAACAbfl5ewAAAAAUDklJSdq4caN2796tffv26dy5c0pISFB6erqCgoJUpUoV1atXTx07dtRtt92mkJAQwx7x8fE51gMDA1WuXDnLZv3jjz+0YMECbd26VadPn5afn58qVKigFi1aqEuXLrrtttvk51fwL3X/+OMPbd26Vbt379axY8d05swZJSUlKTMzUyVLllRISIiqVaumunXrqmXLlurUqZOln684cjqd+umnn7Rx40bt3btXx48fV2JiorKyslSmTBmVLVtWDRs2VPPmzdWtWzdVrlzZ2yMDAGzC4XQ6nd4eAgAAAN7zxx9/6P3339c333yjy5cv5+k9pUqV0j333KNnnnlGYWFhV9c//fRTvfHGGzlef++992rq1Km59pw5c6bee++9HOujR4/WE088cfW/33//ff373/9WZmamaa+KFSvqqaee0v333y9fX9+8fCSlpaVp2bJlWrRokQ4dOpSn91zh5+enjh076tFHH1X79u3z9V4jDRo0MFzPy49jXpw6dUpdu3Y1rD399NN65plnCtwjLCxM27Ztu2Zt8+bNmjFjhg4ePJin+Xx8fNShQwc99dRTat26dZ7eAwBAQXFbJQAAgE1dvnxZU6ZM0d13363Vq1fnORiTpNTUVC1atEi33367Vq5c6cYpr/WPf/xD77zzTq7BmCSdPXtWr776qmHYZmTVqlXq3r27Xn/99XwHY5KUmZmp7777To888ogGDx6sw4cP57tHcZSenq4JEyZo+PDheQ7GJCk7O1tbt27VoEGDNGrUKMXFxblxSgCA3RGOAQAA2FBMTIweeOABzZs377pBU26Sk5P14osv6rXXXlN2draFE+a0fPlyzZ07N1/v6dKlS671+Ph4DR8+XOPGjdPZs2ddGe+qqKgo3XvvvVqwYIEl/Yqq5ORkPfbYY1q+fLlLfb766iv17dtXe/futWgyAACuRTgGAABgM9HR0Ro4cKB+++03y3ouXLhQL730kmX9/i4mJkZTpkzJ13tq1aqlZs2amdajo6N13333afPmzS5Ol1NGRoZef/11vfbaa7LjKSYZGRl6+umntWvXLkv6nT59WoMHD9bPP/9sST8AAP6KA/kBAABsJC4uTo899pjOnTuX6+v8/f3Vtm1b1ahRQ+Hh4UpKStLZs2cVFRVl+t4VK1bop59+csfYeuONN5ScnJyv99x7772mtVOnTmnw4ME6ffr0dfvUrl1bTZo0UXh4uIKDgxUbG6szZ85o586dSkxMzPW9CxcuVFZWll5//fV8zV7U/etf/9L27dsNa76+vmrXrp1q1aql8PBwxcXFKTo6Wjt27Mj11t7U1FQ9+eSTWrhwoerWreuu0QEANkQ4BgAAYCMvvfSSTp48aVoPDAzUyJEj1a9fP5UtWzZHPTs7W7t27dJbb72lX375JUf9xIkTls4rSTt27DANWsz4+Piod+/ehrXLly9r5MiRuQZjPj4+GjBggAYNGqR69eoZviY9PV1bt27VzJkzc70Kb/HixapevbqGDRuWr89QVF28eFFz5szJse7n56dhw4Zp0KBBqlChQo56UlKSVq1apbfeektJSUmGvRMSEvTCCy9o6dKl8vf3t3p0AIBNcVslAACATaxatUqbNm0yrbdo0UJffvmlhg0bZhiMSf8Ljdq1a6fPPvtML7/8cp6fBOkKo2CsadOmmjZtmrZs2aJ9+/bphx9+0Ny5c/XII48oNDRU7dq1U+XKlQ37/fOf/9Tvv/9uul/t2rW1bNkyvfrqq6bBmCQFBATotttu07JlyzR+/Phcfyzeeust7du3L5dPWXxkZWXlWKtRo4YWL16s559/3jAYk6TSpUvroYce0tq1a9WiRQvT/gcOHNCHH35o2bwAABCOAQAA2EB6errefvtt03rbtm01a9Ys00Dp7xwOhx566CHNmDHDo1fwOBwOPf/881qyZIl69+6tihUryt/fX2XLltVNN92k8ePHa+PGjZo4caLh+3/77TctWrTItH/jxo21YMECNW7cOM8z+fr66pFHHtE777xj+mORmZmpl156yZbnj0VERGjevHlq0qRJnl5fqVIlzZo1K9eAbNasWbp48aJVIwIAbI5wDAAAwAaWLVtmehth1apV9Z///EdBQUH57tujRw9NmDDB1fHy7Omnn9aTTz4pHx/zL2NLly5teibV22+/bfpUzcqVK2vOnDkqV65cgWbr3r27pk6dalr//ffftWbNmgL1LqqCg4M1Z84cVapUKV/vCwoK0scff2x6lVlKSorhrZsAABQE4RgAAIANLFiwwLQ2efJklS5dusC9H3zwQXXs2LHA78+r+vXr66mnnirw+//44w9t2bLFtD5lyhSFhIQUuL8k3XXXXbrzzjtN67Nnz3apf1Ezbtw4VatWrUDvDQ4O1iuvvGJaX7ZsmeEtnAAA5BfhGAAAQDG3f/9+HTlyxLB28803q0OHDi7v8dJLL7nc43oefvhhl844W7VqleltjT179rQs4Js0aZJKlixpWPvtt9+0d+9eS/Yp7Fq1aqX+/fu71KNbt25q27atYS02NlY7duxwqT8AABLhGAAAQLG3bt0605qr4cUVderUUZs2bSzpZcTHx0fdunVzqceGDRtMawMGDHCp91+VLVs216vHcpujOHnooYcs6dO3b1/T2vr16y3ZAwBgb4RjAAAAxdwPP/xguF6mTBl16dLFsn3uu+8+y3r9XaNGjRQaGlrg9589e1ZHjx41rFWvXl033XRTgXsbGThwoGnt+++/t3Svwig0NNTlMPOKO+64Q4GBgYa1qKgoS/YAANgb4RgAAEAxlpycrN9++82w1qRJE0ufNOnOK8fy+qRDM7ndytihQwc5HA6X+v9ds2bNTM8vO3TokNLT0y3dr7C59dZbFRAQYEmvwMBA06eHHj9+XLGxsZbsAwCwL8IxAACAYuzIkSOmh5abBQ4FVbVqVZUtW9bSnlc0aNDApfebBYSS68GbEYfDYdo3IyNDhw8ftnzPwsTqX1sNGzY0rRX3H0sAgPsRjgEAABRjx48fN63Vr1/f8v1uuOEGy3tKUuXKlV16/59//mlaszrIuSK30C23eYoDq39MGzVqZFo7efKkpXsBAOyHcAwAAKAYO3XqlGmtTJkylu/nrivHwsPDXXr/6dOnTWuuBm9mKlWqZFo7c+aMW/YsLOrWrWtpv9x+/mNiYizdCwBgP4RjAAAAxVhSUpJpLTg42PL93NFTkumB7Hl16dIl01rp0qVd6m0mtx+L5ORkt+xZGDgcDst/HeT2c5Tbr3EAAPKCcAwAAKAYyy2EcUco5K5wzNXD3S9fvmy4XqpUKUsfSvBXuf1YmM1THJQqVUo+Ptb+NSO3X6upqamW7gUAsB/CMQAAgGIsMzPTtOZ0Oi3fzx09Jbn8NEmzp0OWLFnSpb65KVGihGnN6qdjFibuCF1LlSplWsvt1zgAAHlBOAYAAFCM5RbQpKWlWb5fYb3FzezqMHdedZTbj0VuYU9Rl52dbXlPs3BTKt4/lgAAzyAcAwAAKMZyu4onISHB8v0SExMt72kFsyvELl++rIyMDLfsmduPhTuvWMsLdwRYV7gjIE1JSTGtBQUFWb4fAMBeCMcAAACKsYoVK5rWzp8/b/l+7gjcrJDbkzndFejlFhIVNNCx6rZVd1w1eMXly5ctv9UxLi7OtOauJ6QCAOyDcAwAAKAYi4iIMK0dP37c8v0OHTpkeU8r5BYSxsTEuGXPkydPmtaqVKlSoJ5WXfHl7gcCXLx40dJ+f/75p2mtZs2alu4FALAfwjEAAIBirGHDhqa1AwcOWLpXXFyczp49a2lPq+QWEu7fv98te+bWN7d5cmPVFVkXLlywpI+ZgwcPWtrvjz/+MK3VqFHD0r0AAPZDOAYAAFCMVaxYUVWrVjWs/fLLL8rKyrJsr927d1vWy2q5hYS//fab5ftlZ2ebBkT+/v6qXLlyru/39fU1XLfqAQLuDjGt/jHds2eP4XpgYKDq1Klj6V4AAPshHAMAACjmOnbsaLh+6dIlRUVFWbbP559/blkvqzVr1sy0tnXrVsvO8rpi165dpofIN23a1DT8usLs6ZrJyckuzya5//bXX3/91bJely5dMr0Kr1WrVvLz87NsLwCAPRGOAQAAFHM9evQwrS1ZssSSPeLj47Vx40ZLerlDxYoVVbduXcNaTEyMtm/fbul+y5YtM621a9fuuu8PDAw0XLfqLC8rwysjW7ZsUXx8vCW9NmzYYPpE0Q4dOliyBwDA3gjHAAAAirmbbrrJ9Da+9evXW3IV0Xvvvaf09HSX+7hT165dTWuLFi2ybJ+LFy/q66+/Nq136tTpuj3Mnq556tQpl69yO3PmjNvOWbsiIyNDa9assaTXp59+arju4+OjXr16WbIHAMDeCMcAAACKOV9fXw0ZMsSwlpWVpQkTJrgUbP3444+mAUZh0rdvX9Pa119/rS1btliyz+TJk02fBlm7dm21bt36uj3Mnq6Zmppqev5WXs2dO9fy20iNfPjhh0pMTHSpx7p160yDvA4dOuT6FFIAAPKKcAwAAMAGBg4cqPDwcMPa3r179X//938FCsh+//13jRo1yiNhi6tq1qypW2+91bQ+ceJEl28F/Prrr3O9YurBBx/MU58GDRqY1pYvX57vua44ePCgFixYUOD358e5c+c0depUl97/xhtvmNYfffTRAvcGAOCvCMcAAABsIDAwUKNHjzatf/PNN3rqqad04cKFPPfctm2bhgwZotjYWCtG9Ihnn31WDofDsHb27Fk98sgjiouLK1Dv7777Ti+88IJpvUaNGhowYECeenXu3Nm0tmLFigLdFnnmzBk988wzSktLy/d7C2rZsmX65JNP8v2+2NhYPfroo6a/Htu2bZun21MBAMgLwjEAAACbuPfee3XLLbeY1rdu3aqePXtq3rx5SkhIMH3doUOHNHr0aD322GO5vq4waty4sR566CHT+oEDB/Tggw9q3759ee6ZnZ2tBQsWaOTIkbkGT5MmTVJAQECeerZr1870UP6MjAyNHDlSf/zxR55n3LVrlwYOHKgTJ07k+T1WmTZtmt566y1lZmbm6fWHDh3S4MGDdeTIEcO6v7+/XnzxRStHBADYHM89BgAAsJHIyEj1799fMTExhvWEhARNmTJFb775ptq2basaNWooPDxcaWlpOnfunH799VfTUMbhcJjeXml2tZY3/N///Z927txp+iCCY8eOqX///rr//vv10EMPqV69eoavy8jI0Pbt2zVz5kzt3bs31z2feOKJfF3pFBAQoD59+mjhwoWG9dOnT6t///4aNWqU+vfvr1KlShm+bt++fZo1a5bWrVuX4+emdOnSSkpKyvNMrvjggw+0efNmjRkzRh06dJCPT87v0Z89e1YLFy7UrFmzTJ9OKUmjRo1S48aN3TkuAMBmHM6icEAEAAAALHPlyhxXz9f6u7Fjx+rNN980rPXr10//+Mc/cn3/zJkz9d577xnWNm7cqGrVqrk84xUxMTEaMGCAzp8/f93X1qpVS82aNVN4eLiCg4MVGxurs2fPaufOnXm6cu6OO+7QO++8k++A8MKFC+rWrZtSUlJyfV3p0qXVtm1b1a1bV8HBwUpNTdWpU6f0yy+/KDo62vA9derUUZ8+fTR9+vQctaefflrPPPPMdec7depUrk8ANRMeHq6bbrpJlSpVUmBgoM6dO6ejR4/qxx9/VHZ2dq7vLeiPJQAAueHKMQAAAJupX7++FixYoMcff1x//vmny/38/Pz0yiuvqGfPnqbhmJ9f4fqys2rVqlqwYIEeeeSR6/4YHDt2TMeOHSvQPv3799err75aoDCnfPny+r//+z9Nnjw519clJSVp06ZN2rRpU576Vq5cWR9++KG+++67fM+UV3feeaeioqIMz6M7f/68Vq9ene+e3bp10/Tp0wnGAACW48wxAAAAG6pbt65WrVqlnj17utSncuXKmj17tu6///5cz5TK61lbnlSjRg0tXbpUN910k+W9S5UqpQkTJmjy5MkuBYODBw/Wk08+adlctWvX1vz58xUREWFZT7N95syZo3Llyrncy+FwaNiwYXrnnXfk7+9vwXQAAFyLcAwAAMCmypQpo7ffflsLFixQ586dDc+Byu29I0eO1Nq1a9WuXTtJUnp6uunrzc7E8rawsDD997//1aRJk1SmTBlLenbp0kWrV6/Www8/bEm/559/Xm+//bbLQVPv3r21dOlStwdjV9SrV0/Lly9Xx44dC9yjVq1amjVrlsaMGVPorj4EABQf/AkDAABgc61bt9Ynn3yi06dPa8uWLdq1a5f++OMP/fnnn0pOTlZ2draCgoJUpUoVNWrUSJ07d9Ztt92mkiVLXtMntyc1BgcHu/tjFJiPj48GDRqk3r17a9GiRVqyZIlOnjyZrx6BgYHq2rWrhg4dqkaNGlk+Y8+ePdWpUyfNnTtXn332meHtimY6dOigESNGqE2bNpbPdT1VqlTR7NmztXTpUs2cOVNnz57N0/vq1aunwYMHq1+/foRiAAC340B+AAAAWOLAgQPq06ePYW3y5Mnq37+/Zwdywf79+7Vz507t3r1bJ06c0JkzZ5SSkqLMzEwFBQUpJCRENWrUUMOGDdWyZUt17txZJUqU8MhsmZmZ2r59u7Zv3659+/bpxIkTSkhIUGZmpgIDAxUWFqZ69eqpVatW6tKli2rUqOGWOXI7kN/oUP+MjAxt3rxZmzdv1v79+xUTE6Pk5GSVLFlSoaGhql27tm688UbdfPPNatasmVtmBgDACN+GAQAAgCXi4uJMaxUqVPDgJK5r3LixGjdu7O0xDPn5+enmm2/WzTff7O1R8sXf31/du3dX9+7dvT0KAADX4MwxAAAAWCK3pz5WqVLFg5MAAADkHVeOAQAAFHO7du3S+vXrVbt2bdWqVUu1a9dWxYoVLd/nt99+M1z38/Nz2619AAAAriIcAwAAKOYuXryo+fPnX7MWGBh49UmAZcuWdXmP7OxsffPNN4a1unXrKiAgwOU9AAAA3IHbKgEAAIo5o/O+UlJStH//fu3evduSPdavX6/z588b1lq3bm3JHgAAAO5AOAYAAFDM1alTRz4+xl/2rV692uX+KSkpeuutt0zrt912m8t7AAAAuAvhGAAAQDEXHBysRo0aGdbWrVunPXv2FLh3VlaWxo8frxMnThjWq1Wrpvbt2xe4PwAAgLsRjgEAANjA3XffbbielZWlJ598skC3V166dEnPPPOMvvrqK9PXjB492vSqNQAAgMKAr1QAAABsoH///goNDTWsXbhwQQMHDtSkSZN08ODB6/aKjY3VnDlzdMcdd2jjxo2mr+vQoYPuvPPOgo4MAADgETytEgAAwAZKly6t8ePHa9y4cYb17OxsLV68WIsXL1b16tXVuHFjVa1aVcHBwZKkpKQknTt3TgcPHtThw4eVlZWV637VqlXTjBkzLP8cAAAAViMcAwAAsIk+ffpo3759mj9/fq6vO3nypE6ePFngfapVq6ZZs2apbNmyBe4BAADgKdxWCQAAYCMvvfSSnnrqKTkcDrf0b9OmjZYsWaKaNWu6pT8AAIDVCMcAAABsxOFw6LnnntPixYvVuHFjy/qWKVNGkyZN0vz581W+fHnL+gIAALgbt1UCAADYUPPmzbVs2TJ99dVXWr58uXbs2HHdc8SM1KpVSwMHDlT//v0VFBTkhkkBAADcy+F0Op3eHgIAAADede7cOUVFRWn//v3av3+/zp49q6SkJCUmJio7O1ulSpVSUFCQKleurDp16qhhw4bq3LmzatSo4e3RAQAAXEI4BgAAAAAAANvizDEAAAAAAADYFuEYAAAAAAAAbItwDAAAAAAAALZFOAYAAAAAAADbIhwDAAAAAACAbRGOAQAAAAAAwLYIxwAAAAAAAGBbhGMAAAAAAACwLcIxAAAAAAAA2BbhGAAAAAAAAGyLcAwAAAAAAAC2RTgGAAAAAAAA2yIcAwAAAAAAgG0RjgEAAAAAAMC2CMcAAAAAAABgW4RjAAAAAAAAsC3CMQAAAAAAANgW4RgAAAAAAABsi3AMAAAAAAAAtkU4BgAAAAAAANsiHAMAAAAAAIBtEY4BAAAAAADAtgjHAAAAAAAAYFuEYwAAAAAAALAtwjEAAAAAAADYFuEYAAAAAAAAbItwDAAAAAAAALZFOAYAAAAAAADb+n/WZ7wfhaIJ3gAAAABJRU5ErkJggg==\n",
            "text/plain": [
              "<Figure size 1200x1200 with 1 Axes>"
            ]
          },
          "metadata": {},
          "output_type": "display_data"
        }
      ],
      "execution_count": 65
    },
    {
      "cell_type": "markdown",
      "source": "## Probability of correct following illumination by outcome",
      "metadata": {}
    },
    {
      "cell_type": "code",
      "source": "protocol_runs['fut_outcome']=protocol_runs.groupby(['group','rat','session'])['outcome'].shift(-1)  #create future outcome column from shifting 'outcome' column up one row. \n\nprotocol_runs.loc[(protocol_runs['stim_condition']==1) & (protocol_runs['fut_outcome']==1),'count'] = 1  #count when stim_cond and future outcome =1\n\ncount= protocol_runs.groupby(['group','rat','session'])['count'].sum() #sum the number of events in count\n",
      "metadata": {},
      "outputs": [],
      "execution_count": 46
    },
    {
      "cell_type": "code",
      "source": "prob =protocol_runs[(protocol_runs['stim_condition'] == 1)] #select illuminated trials only",
      "metadata": {},
      "outputs": [],
      "execution_count": 51
    },
    {
      "cell_type": "code",
      "source": "prob",
      "metadata": {},
      "outputs": [
        {
          "data": {
            "text/html": [
              "<div>\n",
              "<style scoped>\n",
              "    .dataframe tbody tr th:only-of-type {\n",
              "        vertical-align: middle;\n",
              "    }\n",
              "\n",
              "    .dataframe tbody tr th {\n",
              "        vertical-align: top;\n",
              "    }\n",
              "\n",
              "    .dataframe thead th {\n",
              "        text-align: right;\n",
              "    }\n",
              "</style>\n",
              "<table border=\"1\" class=\"dataframe\">\n",
              "  <thead>\n",
              "    <tr style=\"text-align: right;\">\n",
              "      <th></th>\n",
              "      <th>level_0</th>\n",
              "      <th>index</th>\n",
              "      <th>session</th>\n",
              "      <th>run_nr</th>\n",
              "      <th>stim_condition</th>\n",
              "      <th>outcome</th>\n",
              "      <th>rat</th>\n",
              "      <th>group</th>\n",
              "      <th>fut_outcome</th>\n",
              "      <th>count</th>\n",
              "    </tr>\n",
              "  </thead>\n",
              "  <tbody>\n",
              "    <tr>\n",
              "      <th>1</th>\n",
              "      <td>133</td>\n",
              "      <td>33156</td>\n",
              "      <td>2021-03-08T14_54_47</td>\n",
              "      <td>4.0</td>\n",
              "      <td>1.0</td>\n",
              "      <td>0.0</td>\n",
              "      <td>ARCH1</td>\n",
              "      <td>ARCH</td>\n",
              "      <td>0.0</td>\n",
              "      <td>NaN</td>\n",
              "    </tr>\n",
              "    <tr>\n",
              "      <th>3</th>\n",
              "      <td>137</td>\n",
              "      <td>34255</td>\n",
              "      <td>2021-03-08T14_54_47</td>\n",
              "      <td>8.0</td>\n",
              "      <td>1.0</td>\n",
              "      <td>1.0</td>\n",
              "      <td>ARCH1</td>\n",
              "      <td>ARCH</td>\n",
              "      <td>1.0</td>\n",
              "      <td>1.0</td>\n",
              "    </tr>\n",
              "    <tr>\n",
              "      <th>6</th>\n",
              "      <td>143</td>\n",
              "      <td>35495</td>\n",
              "      <td>2021-03-08T14_54_47</td>\n",
              "      <td>14.0</td>\n",
              "      <td>1.0</td>\n",
              "      <td>0.0</td>\n",
              "      <td>ARCH1</td>\n",
              "      <td>ARCH</td>\n",
              "      <td>1.0</td>\n",
              "      <td>1.0</td>\n",
              "    </tr>\n",
              "    <tr>\n",
              "      <th>7</th>\n",
              "      <td>145</td>\n",
              "      <td>36204</td>\n",
              "      <td>2021-03-08T14_54_47</td>\n",
              "      <td>16.0</td>\n",
              "      <td>1.0</td>\n",
              "      <td>1.0</td>\n",
              "      <td>ARCH1</td>\n",
              "      <td>ARCH</td>\n",
              "      <td>0.0</td>\n",
              "      <td>NaN</td>\n",
              "    </tr>\n",
              "    <tr>\n",
              "      <th>8</th>\n",
              "      <td>147</td>\n",
              "      <td>36552</td>\n",
              "      <td>2021-03-08T14_54_47</td>\n",
              "      <td>18.0</td>\n",
              "      <td>1.0</td>\n",
              "      <td>0.0</td>\n",
              "      <td>ARCH1</td>\n",
              "      <td>ARCH</td>\n",
              "      <td>1.0</td>\n",
              "      <td>1.0</td>\n",
              "    </tr>\n",
              "    <tr>\n",
              "      <th>...</th>\n",
              "      <td>...</td>\n",
              "      <td>...</td>\n",
              "      <td>...</td>\n",
              "      <td>...</td>\n",
              "      <td>...</td>\n",
              "      <td>...</td>\n",
              "      <td>...</td>\n",
              "      <td>...</td>\n",
              "      <td>...</td>\n",
              "      <td>...</td>\n",
              "    </tr>\n",
              "    <tr>\n",
              "      <th>4440</th>\n",
              "      <td>13793</td>\n",
              "      <td>90938</td>\n",
              "      <td>2021-12-03T09_51_57</td>\n",
              "      <td>43.0</td>\n",
              "      <td>1.0</td>\n",
              "      <td>1.0</td>\n",
              "      <td>ARCH8</td>\n",
              "      <td>ARCH</td>\n",
              "      <td>1.0</td>\n",
              "      <td>1.0</td>\n",
              "    </tr>\n",
              "    <tr>\n",
              "      <th>4441</th>\n",
              "      <td>13795</td>\n",
              "      <td>91111</td>\n",
              "      <td>2021-12-03T09_51_57</td>\n",
              "      <td>45.0</td>\n",
              "      <td>1.0</td>\n",
              "      <td>1.0</td>\n",
              "      <td>ARCH8</td>\n",
              "      <td>ARCH</td>\n",
              "      <td>1.0</td>\n",
              "      <td>1.0</td>\n",
              "    </tr>\n",
              "    <tr>\n",
              "      <th>4443</th>\n",
              "      <td>13799</td>\n",
              "      <td>91589</td>\n",
              "      <td>2021-12-03T09_51_57</td>\n",
              "      <td>49.0</td>\n",
              "      <td>1.0</td>\n",
              "      <td>1.0</td>\n",
              "      <td>ARCH8</td>\n",
              "      <td>ARCH</td>\n",
              "      <td>1.0</td>\n",
              "      <td>1.0</td>\n",
              "    </tr>\n",
              "    <tr>\n",
              "      <th>4445</th>\n",
              "      <td>13803</td>\n",
              "      <td>91931</td>\n",
              "      <td>2021-12-03T09_51_57</td>\n",
              "      <td>53.0</td>\n",
              "      <td>1.0</td>\n",
              "      <td>1.0</td>\n",
              "      <td>ARCH8</td>\n",
              "      <td>ARCH</td>\n",
              "      <td>1.0</td>\n",
              "      <td>1.0</td>\n",
              "    </tr>\n",
              "    <tr>\n",
              "      <th>4447</th>\n",
              "      <td>13807</td>\n",
              "      <td>92782</td>\n",
              "      <td>2021-12-03T09_51_57</td>\n",
              "      <td>57.0</td>\n",
              "      <td>1.0</td>\n",
              "      <td>1.0</td>\n",
              "      <td>ARCH8</td>\n",
              "      <td>ARCH</td>\n",
              "      <td>NaN</td>\n",
              "      <td>NaN</td>\n",
              "    </tr>\n",
              "  </tbody>\n",
              "</table>\n",
              "<p>2211 rows × 10 columns</p>\n",
              "</div>"
            ],
            "text/plain": [
              "      level_0  index              session  run_nr  stim_condition  outcome  \\\n",
              "1         133  33156  2021-03-08T14_54_47     4.0             1.0      0.0   \n",
              "3         137  34255  2021-03-08T14_54_47     8.0             1.0      1.0   \n",
              "6         143  35495  2021-03-08T14_54_47    14.0             1.0      0.0   \n",
              "7         145  36204  2021-03-08T14_54_47    16.0             1.0      1.0   \n",
              "8         147  36552  2021-03-08T14_54_47    18.0             1.0      0.0   \n",
              "...       ...    ...                  ...     ...             ...      ...   \n",
              "4440    13793  90938  2021-12-03T09_51_57    43.0             1.0      1.0   \n",
              "4441    13795  91111  2021-12-03T09_51_57    45.0             1.0      1.0   \n",
              "4443    13799  91589  2021-12-03T09_51_57    49.0             1.0      1.0   \n",
              "4445    13803  91931  2021-12-03T09_51_57    53.0             1.0      1.0   \n",
              "4447    13807  92782  2021-12-03T09_51_57    57.0             1.0      1.0   \n",
              "\n",
              "        rat group  fut_outcome  count  \n",
              "1     ARCH1  ARCH          0.0    NaN  \n",
              "3     ARCH1  ARCH          1.0    1.0  \n",
              "6     ARCH1  ARCH          1.0    1.0  \n",
              "7     ARCH1  ARCH          0.0    NaN  \n",
              "8     ARCH1  ARCH          1.0    1.0  \n",
              "...     ...   ...          ...    ...  \n",
              "4440  ARCH8  ARCH          1.0    1.0  \n",
              "4441  ARCH8  ARCH          1.0    1.0  \n",
              "4443  ARCH8  ARCH          1.0    1.0  \n",
              "4445  ARCH8  ARCH          1.0    1.0  \n",
              "4447  ARCH8  ARCH          NaN    NaN  \n",
              "\n",
              "[2211 rows x 10 columns]"
            ]
          },
          "execution_count": 52,
          "metadata": {},
          "output_type": "execute_result"
        }
      ],
      "execution_count": 52
    },
    {
      "cell_type": "code",
      "source": "sns.set(style=\"white\", context='talk')    \nplt.figure(figsize=(6,4),dpi=300)\n\n\n# Show means\ng=sns.pointplot(\n    x='group', y='fut_outcome', hue='outcome',\n    data=prob,\n    dodge=.1, \n    join=True,            \n    markers=\"o\", scale=.5, linewidth=1.5,\n    ci=95,\n    errwidth=.7,\n    palette=[ 'tomato', 'steelblue']\n)\n\n\ng.set(\n   ylim=(0.4, 1)# xlim=(-0.6, 3.5)\n)\n\n# ------------------------------------- LEGEND -------------------------------------------- \ng.legend_.remove()\n\nnoillum_line = mlines.Line2D([], [], color='tomato', marker='o', markersize=6, linewidth=1, label='Error')\nillum_line = mlines.Line2D([], [], color='steelblue', marker='o', markersize=6, linewidth=1, label='Correct')\nplt.legend(handles=[noillum_line, illum_line], frameon=False, loc='upper right', bbox_to_anchor=(1.4, 1.05))\n\nsns.despine()\n\n#plt.savefig(r'D:\\Plots\\prob_correct_given_illum.tif' , dpi=300, bbox_inches='tight')",
      "metadata": {
        "scrolled": true
      },
      "outputs": [
        {
          "data": {
[truncated: 356,373 more chars]
