# Supplementary material for: Optogenetic silencing of hippocampal inputs to the retrosplenial cortex causes a prolonged disruption of spatial working memory
Source: eLife. 2025 Aug 28;13:RP96515. doi: 10.7554/eLife.96515 (PMC12393878; doi:10.7554/eLife.96515)
Supplement: Figure 6—source code 1. [file elife-96515-fig6-code1.zip]

Archive with 2 entries (2 files):
- Remondes_eLife-VOR-RA-2024-96515R1_Time_spent_at_the_Choice_Point.cdr
- __MACOSX/._Remondes_eLife-VOR-RA-2024-96515R1_Time_spent_at_the_Choice_Point.cdr
